# Supplementary material for: RACK1A interacts and colocalizes with FSD1 in stress granules to regulate salt stress response in Arabidopsis
Source: Plant Physiol. 2025 Dec 17;200(1):kiaf659. doi: 10.1093/plphys/kiaf659 (PMC12853880; doi:10.1093/plphys/kiaf659)
Supplement: kiaf659_Supplementary_Data [file kiaf659_supplementary_data.zip]

Archive with 15 entries (15 files):
- Melicher et al supplementary material.pdf
- PLPHYS-2025-1153R2_Supplementary video titles.pdf
- Supplemental video 1.mp4
- Supplemental video 2.mp4
- Supplemental video 3.mp4
- Supplemental video 4.mp4
- Supplemental Video 5.mp4
- Supplemental Video 6.mp4
- Supplementary Dataset 1.xlsx
- Supplementary Dataset 2.xlsx
- Supplementary Dataset 3.xlsx
- Supplementary Dataset 4.xlsx
- Supplementary Dataset 5.xlsx
- Supplementary Table 1.xlsx
- Supplementary Table 2.xlsx
