# Supplementary material for: RACK1A interacts and colocalizes with FSD1 in stress granules to regulate salt stress response in Arabidopsis
Source: Plant Physiol. 2025 Dec 17;200(1):kiaf659. doi: 10.1093/plphys/kiaf659 (PMC12853880; doi:10.1093/plphys/kiaf659)
Supplement: kiaf659_Supplementary_Data [file kiaf659_supplementary_data.zip › Supplementary Dataset 2.xlsx]

## Sheet: RACK1 interactome, salt
Supplemental Table 4. List of proteins identified by co-immunoprecipitation analysis of RACK1A-GFP in stably transformed rack1a-1 mutants expressing proRACK1A::RACK1A:GFP construct, exposed to liquid 1/2 MS media supplemented with 200mM NaCl for 1h . Proteins identified by one peptide and those present only in one of four biological replicates were excluded. Proteins interacting with YFP (Hunter …
Accession	Protein name	Occurrence in replicates
Q9M2E2	(+)-neomenthol dehydrogenase OS=Arabidopsis thaliana OX=3702 GN=SDR1 PE=1 SV=1	2
Q9XI84	[Fructose-bisphosphate aldolase]-lysine N-methyltransferase, chloroplastic OS=Arabidopsis thaliana OX=3702 GN=LSMT-L PE=1 SV=1	3
Q9LNC5	110 kDa U5 small nuclear ribonucleoprotein component CLO OS=Arabidopsis thaliana OX=3702 GN=CLO PE=1 SV=1	4
P48348	14-3-3-like protein G-BOX factor 14 kappa OS=Arabidopsis thaliana OX=3702 GN=GRF8 PE=1 SV=2	3
P48349	14-3-3-like protein G-BOX factor 14 lambda OS=Arabidopsis thaliana OX=3702 GN=GRF6 PE=1 SV=1	3
P48347	14-3-3-like protein GF14 epsilon OS=Arabidopsis thaliana OX=3702 GN=GRF10 PE=1 SV=1	4
Q96299	14-3-3-like protein GF14 mu OS=Arabidopsis thaliana OX=3702 GN=GRF9 PE=1 SV=2	4
Q01525	14-3-3-like protein GF14 omega OS=Arabidopsis thaliana OX=3702 GN=GRF2 PE=1 SV=2	4
P42645	14-3-3-like protein GF14 upsilon OS=Arabidopsis thaliana OX=3702 GN=GRF5 PE=1 SV=2	3
Q41931	1-aminocyclopropane-1-carboxylate oxidase 2 OS=Arabidopsis thaliana OX=3702 GN=ACO2 PE=1 SV=2	4
Q06588	1-aminocyclopropane-1-carboxylate oxidase 4 OS=Arabidopsis thaliana OX=3702 GN=ACO4 PE=1 SV=2	4
P93824	1-aminocyclopropane-1-carboxylate oxidase homolog 6 OS=Arabidopsis thaliana OX=3702 GN=At1g04350 PE=2 SV=1	2
Q9XFS9	1-deoxy-D-xylulose 5-phosphate reductoisomerase, chloroplastic OS=Arabidopsis thaliana OX=3702 GN=DXR PE=2 SV=2	4
Q39227	24-methylenesterol C-methyltransferase 2 OS=Arabidopsis thaliana OX=3702 GN=SMT2 PE=1 SV=2	4
Q9FG73	25S rRNA (cytosine-C(5))-methyltransferase NOP2A OS=Arabidopsis thaliana OX=3702 GN=NOP2A PE=1 SV=1	4
O48844	26S proteasome non-ATPase regulatory subunit 1 homolog A OS=Arabidopsis thaliana OX=3702 GN=RPN2A PE=1 SV=1	4
Q9MAT0	26S proteasome non-ATPase regulatory subunit 1 homolog B OS=Arabidopsis thaliana OX=3702 GN=RPN2B PE=1 SV=1	3
Q9FIB6	26S proteasome non-ATPase regulatory subunit 12 homolog A OS=Arabidopsis thaliana OX=3702 GN=RPN5A PE=1 SV=1	3
Q8RWF0	26S proteasome non-ATPase regulatory subunit 13 homolog A OS=Arabidopsis thaliana OX=3702 GN=RPN9A PE=1 SV=1	4
Q8GYA6	26S proteasome non-ATPase regulatory subunit 13 homolog B OS=Arabidopsis thaliana OX=3702 GN=RPN9B PE=1 SV=1	3
Q9SIV2	26S proteasome non-ATPase regulatory subunit 2 homolog A OS=Arabidopsis thaliana OX=3702 GN=RPN1A PE=1 SV=2	4
Q9LQR8	26S proteasome non-ATPase regulatory subunit 3 homolog B OS=Arabidopsis thaliana OX=3702 GN=RPN3B PE=1 SV=2	4
Q93Y35	26S proteasome non-ATPase regulatory subunit 6 homolog OS=Arabidopsis thaliana OX=3702 GN=RPN7 PE=1 SV=1	4
O24412	26S proteasome non-ATPase regulatory subunit 7 homolog A OS=Arabidopsis thaliana OX=3702 GN=RPN8A PE=1 SV=1	4
Q9C774	26S proteasome non-ATPase regulatory subunit 7 homolog B OS=Arabidopsis thaliana OX=3702 GN=RPN8B PE=1 SV=1	2
Q9SGW3	26S proteasome non-ATPase regulatory subunit 8 homolog A OS=Arabidopsis thaliana OX=3702 GN=RPN12A PE=1 SV=1	4
O04019	26S proteasome regulatory subunit 6A homolog B OS=Arabidopsis thaliana OX=3702 GN=RPT5B PE=1 SV=3	2
Q8VYM6	26S rRNA (cytosine-C(5))-methyltransferase NOP2B OS=Arabidopsis thaliana OX=3702 GN=NOP2B PE=1 SV=1	4
Q9LPR4	2-isopropylmalate synthase 1, chloroplastic OS=Arabidopsis thaliana OX=3702 GN=IPMS1 PE=1 SV=2	2
Q9FMT1	3-isopropylmalate dehydrogenase 1, chloroplastic OS=Arabidopsis thaliana OX=3702 GN=IMDH1 PE=1 SV=1	4
Q9C9P4	3-oxoacyl-[acyl-carrier-protein] synthase II, chloroplastic OS=Arabidopsis thaliana OX=3702 GN=KAS2 PE=1 SV=1	3
Q9SH69	6-phosphogluconate dehydrogenase, decarboxylating 1, chloroplastic OS=Arabidopsis thaliana OX=3702 GN=PGD1 PE=1 SV=1	2
Q9FFR3	6-phosphogluconate dehydrogenase, decarboxylating 3, chloroplastic OS=Arabidopsis thaliana OX=3702 GN=PGD3 PE=1 SV=1	3
Q9LDU6	7-dehydrocholesterol reductase OS=Arabidopsis thaliana OX=3702 GN=DWF5 PE=1 SV=1	4
Q9CAF5	ABC transporter I family member 6, chloroplastic OS=Arabidopsis thaliana OX=3702 GN=ABCI6 PE=1 SV=1	4
Q8VZS8	Abscisic acid receptor PYL1 OS=Arabidopsis thaliana OX=3702 GN=PYL1 PE=1 SV=1	2
P17597	Acetolactate synthase, chloroplastic OS=Arabidopsis thaliana OX=3702 GN=ALS PE=1 SV=1	3
Q43348	Acid beta-fructofuranosidase 3, vacuolar OS=Arabidopsis thaliana OX=3702 GN=BFRUCT3 PE=2 SV=1	4
Q9LZ23	ACT domain-containing protein ACR12 OS=Arabidopsis thaliana OX=3702 GN=ACR12 PE=2 SV=1	4
Q39250	Actin-depolymerizing factor 1 OS=Arabidopsis thaliana OX=3702 GN=ADF1 PE=1 SV=1	3
Q84M92	Actin-related protein 4 OS=Arabidopsis thaliana OX=3702 GN=ARP4 PE=1 SV=1	4
Q8L4Y5	Actin-related protein 7 OS=Arabidopsis thaliana OX=3702 GN=ARP7 PE=1 SV=1	4
Q9MA55	Acyl-CoA-binding domain-containing protein 4 OS=Arabidopsis thaliana OX=3702 GN=ACBP4 PE=1 SV=1	3
O65201	Acyl-coenzyme A oxidase 2, peroxisomal OS=Arabidopsis thaliana OX=3702 GN=ACX2 PE=1 SV=2	4
P31166	Adenine phosphoribosyltransferase 1, chloroplastic OS=Arabidopsis thaliana OX=3702 GN=APT1 PE=1 SV=2	4
Q9LZG0	Adenosine kinase 2 OS=Arabidopsis thaliana OX=3702 GN=ADK2 PE=1 SV=1	3
O82514	Adenylate kinase 4 OS=Arabidopsis thaliana OX=3702 GN=ADK1 PE=1 SV=2	4
Q8VYL1	Adenylate kinase 5, chloroplastic OS=Arabidopsis thaliana OX=3702 GN=At5g35170 PE=1 SV=1	4
Q8GUN2	Adenylylsulfatase HINT1 OS=Arabidopsis thaliana OX=3702 GN=HINT1 PE=1 SV=1	3
Q8VY57	ADP-ribosylation factor-like protein 8a OS=Arabidopsis thaliana OX=3702 GN=ARL8A PE=2 SV=1	4
Q0WSF1	Aldehyde dehydrogenase 22A1 OS=Arabidopsis thaliana OX=3702 GN=ALDH22A1 PE=2 SV=2	4
Q70DU8	Aldehyde dehydrogenase family 3 member H1 OS=Arabidopsis thaliana OX=3702 GN=ALDH3H1 PE=1 SV=2	3
Q9SYG7	Aldehyde dehydrogenase family 7 member B4 OS=Arabidopsis thaliana OX=3702 GN=ALDH7B4 PE=2 SV=3	4
Q9LS03	Allene oxide cyclase 1, chloroplastic OS=Arabidopsis thaliana OX=3702 GN=AOC1 PE=1 SV=1	3
O04846	Alpha carbonic anhydrase 1, chloroplastic OS=Arabidopsis thaliana OX=3702 GN=ACA1 PE=1 SV=2	4
Q9XGM8	Alpha-1,3-mannosyl-glycoprotein 2-beta-N-acetylglucosaminyltransferase OS=Arabidopsis thaliana OX=3702 GN=GNTI PE=1 SV=1	4
Q9SGH6	Alpha-dioxygenase 1 OS=Arabidopsis thaliana OX=3702 GN=DOX1 PE=1 SV=1	4
Q9LFR0	Alpha-mannosidase 2 OS=Arabidopsis thaliana OX=3702 GN=GMII PE=1 SV=1	4
Q9S7Y7	Alpha-xylosidase 1 OS=Arabidopsis thaliana OX=3702 GN=XYL1 PE=1 SV=1	4
Q8GXR9	Alternative NAD(P)H-ubiquinone oxidoreductase C1, chloroplastic/mitochondrial OS=Arabidopsis thaliana OX=3702 GN=NDC1 PE=1 SV=2	3
Q9SAR5	Ankyrin repeat domain-containing protein 2A OS=Arabidopsis thaliana OX=3702 GN=AKR2A PE=1 SV=2	4
Q84K16	AP-1 complex subunit gamma-1 OS=Arabidopsis thaliana OX=3702 GN=GAMMA-ADR PE=1 SV=1	3
Q8LPL6	AP-2 complex subunit alpha-1 OS=Arabidopsis thaliana OX=3702 GN=ALPHA-ADR PE=1 SV=1	2
Q8LPK4	AP-2 complex subunit alpha-2 OS=Arabidopsis thaliana OX=3702 GN=ALPHAC-AD PE=1 SV=1	4
Q9C744	AP-3 complex subunit delta OS=Arabidopsis thaliana OX=3702 GN=DELTA-ADR PE=1 SV=1	4
Q8L7A9	AP-4 complex subunit epsilon OS=Arabidopsis thaliana OX=3702 GN=At1g31730 PE=1 SV=1	3
Q9SB50	AP-4 complex subunit mu OS=Arabidopsis thaliana OX=3702 GN=AP4M PE=2 SV=1	3
Q9SPM5	Apyrase 2 OS=Arabidopsis thaliana OX=3702 GN=APY2 PE=1 SV=1	4
P43287	Aquaporin PIP2-2 OS=Arabidopsis thaliana OX=3702 GN=PIP2-2 PE=1 SV=2	4
Q9FYG0	Arabinogalactan O-methyltransferase 2 OS=Arabidopsis thaliana OX=3702 GN=AGM2 PE=1 SV=1	2
Q9LN62	Arabinosyltransferase RRA3 OS=Arabidopsis thaliana OX=3702 GN=RRA3 PE=2 SV=1	4
Q9FLY5	ARF guanine-nucleotide exchange factor GNL1 OS=Arabidopsis thaliana OX=3702 GN=GNL1 PE=3 SV=1	2
Q42510	ARF guanine-nucleotide exchange factor GNOM OS=Arabidopsis thaliana OX=3702 GN=GN PE=1 SV=1	3
P46644	Aspartate aminotransferase 3, chloroplastic OS=Arabidopsis thaliana OX=3702 GN=ASP3 PE=1 SV=1	3
P46645	Aspartate aminotransferase, cytoplasmic isozyme 1 OS=Arabidopsis thaliana OX=3702 GN=ASP2 PE=1 SV=2	3
P46248	Aspartate aminotransferase, chloroplastic OS=Arabidopsis thaliana OX=3702 GN=ASP5 PE=1 SV=2	3
O65390	Aspartic proteinase A1 OS=Arabidopsis thaliana OX=3702 GN=APA1 PE=1 SV=1	4
Q9LYU8	Aspartokinase 1, chloroplastic OS=Arabidopsis thaliana OX=3702 GN=AK1 PE=1 SV=1	4
Q9S7D8	ATP sulfurylase 4, chloroplastic OS=Arabidopsis thaliana OX=3702 GN=APS4 PE=1 SV=1	4
Q9FT52	ATP synthase subunit d, mitochondrial OS=Arabidopsis thaliana OX=3702 GN=At3g52300 PE=1 SV=3	4
Q96253	ATP synthase subunit epsilon, mitochondrial OS=Arabidopsis thaliana OX=3702 GN=At1g51650 PE=1 SV=3	3
Q96251	ATP synthase subunit O, mitochondrial OS=Arabidopsis thaliana OX=3702 GN=At5g13450 PE=1 SV=2	4
Q9LV11	ATPase 11, plasma membrane-type OS=Arabidopsis thaliana OX=3702 GN=AHA11 PE=1 SV=1	2
A1L4Y1	ATPase GET3B OS=Arabidopsis thaliana OX=3702 GN=GET3B PE=1 SV=1	4
Q9C522	ATP-citrate synthase beta chain protein 1 OS=Arabidopsis thaliana OX=3702 GN=ACLB-1 PE=2 SV=1	4
Q9C5J7	ATP-dependent 6-phosphofructokinase 7 OS=Arabidopsis thaliana OX=3702 GN=PFK7 PE=1 SV=1	2
Q9FN42	ATP-dependent Clp protease proteolytic subunit 2, mitochondrial OS=Arabidopsis thaliana OX=3702 GN=CLPP2 PE=1 SV=1	4
Q9SXJ6	ATP-dependent Clp protease proteolytic subunit 3, chloroplastic OS=Arabidopsis thaliana OX=3702 GN=CLPP3 PE=1 SV=1	4
Q94B60	ATP-dependent Clp protease proteolytic subunit 4, chloroplastic OS=Arabidopsis thaliana OX=3702 GN=CLPP4 PE=1 SV=1	4
Q9S834	ATP-dependent Clp protease proteolytic subunit 5, chloroplastic OS=Arabidopsis thaliana OX=3702 GN=CLPP5 PE=1 SV=1	4
Q9XJ36	ATP-dependent Clp protease proteolytic subunit-related protein 2, chloroplastic OS=Arabidopsis thaliana OX=3702 GN=CLPR2 PE=1 SV=1	3
Q6NQ79	AT-rich interactive domain-containing protein 4 OS=Arabidopsis thaliana OX=3702 GN=ARID4 PE=1 SV=1	3
Q9SRU2	Auxin transport protein BIG OS=Arabidopsis thaliana OX=3702 GN=BIG PE=1 SV=2	4
Q8L3W1	B3 domain-containing transcription factor VRN1 OS=Arabidopsis thaliana OX=3702 GN=VRN1 PE=1 SV=1	3
F4IG73	BEACH domain-containing protein C2 OS=Arabidopsis thaliana OX=3702 GN=BCHC2 PE=1 SV=1	3
Q94CE4	Beta carbonic anhydrase 4 OS=Arabidopsis thaliana OX=3702 GN=BCA4 PE=1 SV=1	4
Q8L707	Beta-1,4-xylosyltransferase IRX14 OS=Arabidopsis thaliana OX=3702 GN=IRX14 PE=1 SV=1	2
Q9LDK9	Beta-adaptin-like protein A OS=Arabidopsis thaliana OX=3702 GN=BETAA-AD PE=1 SV=1	2
Q9SUS3	Beta-adaptin-like protein B OS=Arabidopsis thaliana OX=3702 GN=BETAB-AD PE=1 SV=1	3
O81742	Beta-adaptin-like protein C OS=Arabidopsis thaliana OX=3702 GN=BETAC-AD PE=1 SV=2	4
Q43866	Beta-fructofuranosidase, insoluble isoenzyme CWINV1 OS=Arabidopsis thaliana OX=3702 GN=CWINV1 PE=1 SV=1	4
Q9C525	Beta-glucosidase 21 OS=Arabidopsis thaliana OX=3702 GN=BGLU21 PE=1 SV=1	4
Q9C8Y9	Beta-glucosidase 22 OS=Arabidopsis thaliana OX=3702 GN=BGLU22 PE=1 SV=1	4
Q8L7S6	Beta-hexosaminidase 3 OS=Arabidopsis thaliana OX=3702 GN=HEXO3 PE=1 SV=1	4
Q9SIE1	Bifunctional aspartate aminotransferase and glutamate/aspartate-prephenate aminotransferase OS=Arabidopsis thaliana OX=3702 GN=PAT PE=1 SV=2	4
Q9SA18	Bifunctional aspartokinase/homoserine dehydrogenase 1, chloroplastic OS=Arabidopsis thaliana OX=3702 GN=AKHSDH1 PE=1 SV=1	4
O81852	Bifunctional aspartokinase/homoserine dehydrogenase 2, chloroplastic OS=Arabidopsis thaliana OX=3702 GN=AKHSDH2 PE=1 SV=1	3
Q9LQ04	Bifunctional dTDP-4-dehydrorhamnose 3,5-epimerase/dTDP-4-dehydrorhamnose reductase OS=Arabidopsis thaliana OX=3702 GN=NRS/ER PE=1 SV=1	4
Q9S757	Bifunctional L-3-cyanoalanine synthase/cysteine synthase C1, mitochondrial OS=Arabidopsis thaliana OX=3702 GN=CYSC1 PE=1 SV=1	4
O65271	Bifunctional protein FolD 4, chloroplastic OS=Arabidopsis thaliana OX=3702 GN=FOLD4 PE=1 SV=1	3
Q9LYE7	BIIDXI-like protein At5g11420 OS=Arabidopsis thaliana OX=3702 GN=At5g11420 PE=1 SV=1	4
O04983	Biotin carboxylase, chloroplastic OS=Arabidopsis thaliana OX=3702 GN=CAC2 PE=1 SV=1	4
Q9LZX8	Brefeldin A-inhibited guanine nucleotide-exchange protein 2 OS=Arabidopsis thaliana OX=3702 GN=BIG2 PE=2 SV=1	4
Q9LPC5	Brefeldin A-inhibited guanine nucleotide-exchange protein 3 OS=Arabidopsis thaliana OX=3702 GN=BIG3 PE=1 SV=1	4
F4IXW2	Brefeldin A-inhibited guanine nucleotide-exchange protein 5 OS=Arabidopsis thaliana OX=3702 GN=BIG5 PE=1 SV=2	4
Q8RWS4	Bystin OS=Arabidopsis thaliana OX=3702 GN=ENP1 PE=1 SV=1	4
Q8RX88	CAAX prenyl protease 1 homolog OS=Arabidopsis thaliana OX=3702 GN=FACE1 PE=1 SV=1	2
O49499	Caffeoyl-CoA O-methyltransferase 1 OS=Arabidopsis thaliana OX=3702 GN=CCOAOMT1 PE=1 SV=1	4
Q9LEX1	Calcium-dependent lipid-binding protein OS=Arabidopsis thaliana OX=3702 GN=CLB PE=1 SV=1	4
Q9ZSA2	Calcium-dependent protein kinase 21 OS=Arabidopsis thaliana OX=3702 GN=CPK21 PE=1 SV=1	2
Q9SY55	Calcium-transporting ATPase 3, endoplasmic reticulum-type OS=Arabidopsis thaliana OX=3702 GN=ECA3 PE=1 SV=3	4
Q9XES1	Calcium-transporting ATPase 4, endoplasmic reticulum-type OS=Arabidopsis thaliana OX=3702 GN=ECA4 PE=2 SV=2	3
Q9SJM0	Callose synthase 10 OS=Arabidopsis thaliana OX=3702 GN=CALS10 PE=2 SV=5	3
P0DH95	Calmodulin-1 OS=Arabidopsis thaliana OX=3702 GN=CAM1 PE=1 SV=1	3
P0DH97	Calmodulin-2 OS=Arabidopsis thaliana OX=3702 GN=CAM2 PE=1 SV=1	3
O23463	Calmodulin-binding transcription activator 5 OS=Arabidopsis thaliana OX=3702 GN=CAMTA5 PE=2 SV=2	2
P29402	Calnexin homolog 1 OS=Arabidopsis thaliana OX=3702 GN=CNX1 PE=1 SV=1	4
O04151	Calreticulin-1 OS=Arabidopsis thaliana OX=3702 GN=CRT1 PE=1 SV=1	4
Q38858	Calreticulin-2 OS=Arabidopsis thaliana OX=3702 GN=CRT2 PE=1 SV=3	4
Q42601	Carbamoyl phosphate synthase arginine-specific large chain, chloroplastic OS=Arabidopsis thaliana OX=3702 GN=CARB PE=1 SV=1	3
Q9LVW7	Carbamoyl phosphate synthase small chain, chloroplastic OS=Arabidopsis thaliana OX=3702 GN=CARA PE=1 SV=1	3
Q6TBX7	Carotene epsilon-monooxygenase, chloroplastic OS=Arabidopsis thaliana OX=3702 GN=CYP97C1 PE=1 SV=1	2
O65572	Carotenoid 9,10(9',10')-cleavage dioxygenase 1 OS=Arabidopsis thaliana OX=3702 GN=CCD1 PE=1 SV=2	4
Q08466	Casein kinase II subunit alpha-2 OS=Arabidopsis thaliana OX=3702 GN=CKA2 PE=1 SV=3	2
O64816	Casein kinase II subunit alpha-4, chloroplastic OS=Arabidopsis thaliana OX=3702 GN=CKA4 PE=2 SV=1	4
Q93VC9	Cathepsin B-like protease 2 OS=Arabidopsis thaliana OX=3702 GN=CATHB2 PE=2 SV=1	4
Q84Y18	CAX-interacting protein 4 OS=Arabidopsis thaliana OX=3702 GN=CXIP4 PE=1 SV=2	4
Q9LZF6	Cell division control protein 48 homolog E OS=Arabidopsis thaliana OX=3702 GN=CDC48E PE=2 SV=2	3
P92948	Cell division cycle 5-like protein OS=Arabidopsis thaliana OX=3702 GN=CDC5 PE=1 SV=2	4
Q9S9N9	Cinnamoyl-CoA reductase 1 OS=Arabidopsis thaliana OX=3702 GN=CCR1 PE=1 SV=1	4
Q0WLB5	Clathrin heavy chain 2 OS=Arabidopsis thaliana OX=3702 GN=CHC2 PE=1 SV=1	4
Q9C5H6	CMP-sialic acid transporter 3 OS=Arabidopsis thaliana OX=3702 GN=UTR6 PE=2 SV=1	3
Q9CAA0	Coatomer subunit beta'-1 OS=Arabidopsis thaliana OX=3702 GN=At1g79990 PE=2 SV=2	4
Q9SV21	Coatomer subunit beta-1 OS=Arabidopsis thaliana OX=3702 GN=At4g31480 PE=3 SV=2	3
Q9C827	Coatomer subunit beta'-2 OS=Arabidopsis thaliana OX=3702 GN=At1g52360 PE=1 SV=1	4
Q8L828	Coatomer subunit beta'-3 OS=Arabidopsis thaliana OX=3702 GN=At3g15980 PE=2 SV=1	3
Q8H1F4	Coatomer subunit zeta-3 OS=Arabidopsis thaliana OX=3702 GN=At4g08520 PE=2 SV=1	2
Q8L7U4	Co-chaperone protein p23-1 OS=Arabidopsis thaliana OX=3702 GN=P23-1 PE=1 SV=1	4
Q8RWK8	Coilin OS=Arabidopsis thaliana OX=3702 GN=COIL PE=1 SV=1	3
Q9SY00	COMPASS-like H3K4 histone methylase component WDR5B OS=Arabidopsis thaliana OX=3702 GN=WDR5B PE=1 SV=1	4
Q9FFF3	Conserved oligomeric Golgi complex subunit 1 OS=Arabidopsis thaliana OX=3702 GN=COG1 PE=1 SV=1	3
F4JRR1	Conserved oligomeric Golgi complex subunit 2 OS=Arabidopsis thaliana OX=3702 GN=COG2 PE=1 SV=1	3
Q8L838	Conserved oligomeric Golgi complex subunit 4 OS=Arabidopsis thaliana OX=3702 GN=COG4 PE=1 SV=1	2
Q9C9V9	Conserved oligomeric Golgi complex subunit 5 OS=Arabidopsis thaliana OX=3702 GN=COG5 PE=1 SV=1	2
Q84K25	Conserved oligomeric Golgi complex subunit 8 OS=Arabidopsis thaliana OX=3702 GN=COG8 PE=1 SV=1	4
F4JZY1	COP1-interactive protein 1 OS=Arabidopsis thaliana OX=3702 GN=CIP1 PE=1 SV=1	2
Q8W575	COP9 signalosome complex subunit 3 OS=Arabidopsis thaliana OX=3702 GN=CSN3 PE=1 SV=2	3
Q9FVU9	COP9 signalosome complex subunit 5b OS=Arabidopsis thaliana OX=3702 GN=CSN5B PE=1 SV=1	3
F4J2U9	CRM-domain containing factor CFM3A, chloroplastic/mitochondrial OS=Arabidopsis thaliana OX=3702 GN=CFM3A PE=2 SV=1	2
Q9C8G5	CSC1-like protein ERD4 OS=Arabidopsis thaliana OX=3702 GN=ERD4 PE=1 SV=1	4
O23702	C-terminal binding protein AN OS=Arabidopsis thaliana OX=3702 GN=AN PE=1 SV=1	2
Q8L5Y6	Cullin-associated NEDD8-dissociated protein 1 OS=Arabidopsis thaliana OX=3702 GN=CAND1 PE=1 SV=1	3
Q9C9M7	Cyclin-dependent kinase D-2 OS=Arabidopsis thaliana OX=3702 GN=CDKD-2 PE=1 SV=1	2
Q8W5S1	Cyclin-H1-1 OS=Arabidopsis thaliana OX=3702 GN=CYCH1-1 PE=1 SV=1	2
P38605	Cycloartenol synthase OS=Arabidopsis thaliana OX=3702 GN=CAS1 PE=1 SV=2	4
Q9LM02	Cycloartenol-C-24-methyltransferase OS=Arabidopsis thaliana OX=3702 GN=SMT1 PE=1 SV=1	2
O49543	Cysteine desulfurase, mitochondrial OS=Arabidopsis thaliana OX=3702 GN=NIFS1 PE=1 SV=1	3
P43296	Cysteine protease RD19A OS=Arabidopsis thaliana OX=3702 GN=RD19A PE=1 SV=1	2
Q8H0X6	Cysteine proteinase inhibitor 6 OS=Arabidopsis thaliana OX=3702 GN=CYS6 PE=1 SV=2	4
P43297	Cysteine proteinase RD21A OS=Arabidopsis thaliana OX=3702 GN=RD21A PE=1 SV=1	4
P47998	Cysteine synthase 1 OS=Arabidopsis thaliana OX=3702 GN=OASA1 PE=1 SV=2	3
P42792	Cytochrome b OS=Arabidopsis thaliana OX=3702 GN=MT-CYB PE=1 SV=3	3
O48845	Cytochrome b5 isoform B OS=Arabidopsis thaliana OX=3702 GN=CYTB5-B PE=1 SV=1	2
Q9ZNV4	Cytochrome B5 isoform C OS=Arabidopsis thaliana OX=3702 GN=CYTB5-C PE=1 SV=1	3
Q9ZWT2	Cytochrome B5 isoform D OS=Arabidopsis thaliana OX=3702 GN=CYTB5-D PE=1 SV=1	4
Q42342	Cytochrome b5 isoform E OS=Arabidopsis thaliana OX=3702 GN=CYTB5-E PE=1 SV=2	4
Q94K78	Cytochrome b-c1 complex subunit 10, mitochondrial OS=Arabidopsis thaliana OX=3702 GN=UCRY PE=1 SV=1	3
Q9FLB7	Cytochrome b-c1 complex subunit 8-2, mitochondrial OS=Arabidopsis thaliana OX=3702 GN=UCRQ-2 PE=1 SV=1	3
P93285	Cytochrome c oxidase subunit 2 OS=Arabidopsis thaliana OX=3702 GN=COX2 PE=1 SV=3	4
Q9LW15	Cytochrome c oxidase subunit 5b-1, mitochondrial OS=Arabidopsis thaliana OX=3702 GN=COX5B-1 PE=1 SV=1	4
Q9S7L9	Cytochrome c oxidase subunit 6b-1 OS=Arabidopsis thaliana OX=3702 GN=COX6B-1 PE=1 SV=1	4
Q96514	Cytochrome P450 71B7 OS=Arabidopsis thaliana OX=3702 GN=CYP71B7 PE=1 SV=1	4
Q42600	Cytochrome P450 84A1 OS=Arabidopsis thaliana OX=3702 GN=CYP84A1 PE=1 SV=1	2
O23365	Cytochrome P450 97B3, chloroplastic OS=Arabidopsis thaliana OX=3702 GN=CYP97B3 PE=1 SV=2	4
Q9ZW34	Cytosolic enolase 3 OS=Arabidopsis thaliana OX=3702 GN=ENO3 PE=1 SV=1	3
Q9SRZ6	Cytosolic isocitrate dehydrogenase [NADP] OS=Arabidopsis thaliana OX=3702 GN=CICDH PE=1 SV=1	4
P52839	Cytosolic sulfotransferase 12 OS=Arabidopsis thaliana OX=3702 GN=SOT12 PE=1 SV=2	4
Q9C9C9	Cytosolic sulfotransferase 18 OS=Arabidopsis thaliana OX=3702 GN=SOT18 PE=1 SV=1	4
O49485	D-3-phosphoglycerate dehydrogenase 1, chloroplastic OS=Arabidopsis thaliana OX=3702 GN=PGDH1 PE=1 SV=1	4
O04130	D-3-phosphoglycerate dehydrogenase 2, chloroplastic OS=Arabidopsis thaliana OX=3702 GN=PGDH2 PE=1 SV=2	3
Q9LT69	D-3-phosphoglycerate dehydrogenase 3, chloroplastic OS=Arabidopsis thaliana OX=3702 GN=PGDH3 PE=1 SV=1	3
Q8GY84	DEAD-box ATP-dependent RNA helicase 10 OS=Arabidopsis thaliana OX=3702 GN=RH10 PE=1 SV=2	3
Q56XG6	DEAD-box ATP-dependent RNA helicase 15 OS=Arabidopsis thaliana OX=3702 GN=RH15 PE=1 SV=3	4
Q9SW44	DEAD-box ATP-dependent RNA helicase 16 OS=Arabidopsis thaliana OX=3702 GN=RH16 PE=2 SV=1	4
Q9FLB0	DEAD-box ATP-dependent RNA helicase 18 OS=Arabidopsis thaliana OX=3702 GN=RH18 PE=2 SV=1	4
P93008	DEAD-box ATP-dependent RNA helicase 21 OS=Arabidopsis thaliana OX=3702 GN=RH21 PE=2 SV=1	4
Q944S1	DEAD-box ATP-dependent RNA helicase 22 OS=Arabidopsis thaliana OX=3702 GN=RH22 PE=2 SV=1	3
Q9FNM7	DEAD-box ATP-dependent RNA helicase 26 OS=Arabidopsis thaliana OX=3702 GN=RH26 PE=1 SV=2	3
Q9SB89	DEAD-box ATP-dependent RNA helicase 27 OS=Arabidopsis thaliana OX=3702 GN=RH27 PE=2 SV=2	4
Q9ZRZ8	DEAD-box ATP-dependent RNA helicase 28 OS=Arabidopsis thaliana OX=3702 GN=RH28 PE=2 SV=1	4
Q8W4R3	DEAD-box ATP-dependent RNA helicase 30 OS=Arabidopsis thaliana OX=3702 GN=RH30 PE=1 SV=2	3
Q9FFT9	DEAD-box ATP-dependent RNA helicase 32 OS=Arabidopsis thaliana OX=3702 GN=RH32 PE=2 SV=1	2
Q9LU46	DEAD-box ATP-dependent RNA helicase 35 OS=Arabidopsis thaliana OX=3702 GN=RH35 PE=2 SV=1	4
Q93ZG7	DEAD-box ATP-dependent RNA helicase 38 OS=Arabidopsis thaliana OX=3702 GN=RH38 PE=1 SV=2	4
Q8H0U8	DEAD-box ATP-dependent RNA helicase 42 OS=Arabidopsis thaliana OX=3702 GN=RH42 PE=1 SV=2	4
Q9LIH9	DEAD-box ATP-dependent RNA helicase 51 OS=Arabidopsis thaliana OX=3702 GN=RH51 PE=2 SV=1	4
Q39189	DEAD-box ATP-dependent RNA helicase 7 OS=Arabidopsis thaliana OX=3702 GN=RH7 PE=1 SV=2	4
Q9M9M3	Defensin-like protein 205 OS=Arabidopsis thaliana OX=3702 GN=At3g05730 PE=3 SV=1	3
P42763	Dehydrin ERD14 OS=Arabidopsis thaliana OX=3702 GN=ERD14 PE=1 SV=1	2
Q9SMM8	DEK domain-containing chromatin-associated protein 1 OS=Arabidopsis thaliana OX=3702 GN=DEK1 PE=1 SV=1	4
Q84JB7	DEK domain-containing chromatin-associated protein 2 OS=Arabidopsis thaliana OX=3702 GN=DEK2 PE=1 SV=1	4
Q9SUA1	DEK domain-containing chromatin-associated protein 3 OS=Arabidopsis thaliana OX=3702 GN=DEK3 PE=1 SV=1	4
F4K4Y5	DEK domain-containing chromatin-associated protein 4 OS=Arabidopsis thaliana OX=3702 GN=DEK4 PE=1 SV=1	4
P54888	Delta-1-pyrroline-5-carboxylate synthase B OS=Arabidopsis thaliana OX=3702 GN=P5CSB PE=2 SV=1	4
Q9SFH9	Delta-aminolevulinic acid dehydratase 1, chloroplastic OS=Arabidopsis thaliana OX=3702 GN=HEMB1 PE=2 SV=1	2
O82355	Desiccation-related protein At2g46140 OS=Arabidopsis thaliana OX=3702 GN=At2g46140 PE=1 SV=1	3
B9DFG3	DExH-box ATP-dependent RNA helicase DExH15 chloroplastic OS=Arabidopsis thaliana OX=3702 GN=ISE2 PE=1 SV=2	4
O22243	DExH-box ATP-dependent RNA helicase DExH8 OS=Arabidopsis thaliana OX=3702 GN=At2g47680 PE=2 SV=2	4
Q944I4	D-glycerate 3-kinase, chloroplastic OS=Arabidopsis thaliana OX=3702 GN=GLYK PE=1 SV=2	4
Q9LXV3	Dicarboxylate transporter 1, chloroplastic OS=Arabidopsis thaliana OX=3702 GN=DIT1 PE=1 SV=1	4
Q9FMF7	Dicarboxylate transporter 2.1, chloroplastic OS=Arabidopsis thaliana OX=3702 GN=DIT2-1 PE=1 SV=1	4
A8MS68	Dihydrolipoyl dehydrogenase 1, chloroplastic OS=Arabidopsis thaliana OX=3702 GN=LPD1 PE=2 SV=1	2
F4JLP5	Dihydrolipoyl dehydrogenase 2, chloroplastic OS=Arabidopsis thaliana OX=3702 GN=LPD2 PE=2 SV=2	2
Q9SQI8	Dihydrolipoyllysine-residue acetyltransferase component 4 of pyruvate dehydrogenase complex, chloroplastic OS=Arabidopsis thaliana OX=3702 GN=LTA2 PE=1 SV=1	4
Q9C8P0	Dihydrolipoyllysine-residue acetyltransferase component 5 of pyruvate dehydrogenase complex, chloroplastic OS=Arabidopsis thaliana OX=3702 GN=EMB3003 PE=2 SV=1	4
Q9FMP3	Dihydropyrimidinase OS=Arabidopsis thaliana OX=3702 GN=PYD2 PE=1 SV=1	3
O23722	Diphosphomevalonate decarboxylase MVD1, peroxisomal OS=Arabidopsis thaliana OX=3702 GN=MVD1 PE=1 SV=1	3
Q9LID5	Dirigent protein 7 OS=Arabidopsis thaliana OX=3702 GN=DIR7 PE=2 SV=1	4
Q9FT77	Disease resistance protein RLM3 OS=Arabidopsis thaliana OX=3702 GN=RLM3 PE=2 SV=1	4
Q9M0V3	DNA damage-binding protein 1a OS=Arabidopsis thaliana OX=3702 GN=DDB1A PE=1 SV=1	2
O49552	DNA damage-binding protein 1b OS=Arabidopsis thaliana OX=3702 GN=DDB1B PE=1 SV=2	3
Q9CAF6	DNA gyrase subunit A, chloroplastic/mitochondrial OS=Arabidopsis thaliana OX=3702 GN=GYRA PE=1 SV=2	3
Q9SVY0	DNA-directed RNA polymerase I subunit 1 OS=Arabidopsis thaliana OX=3702 GN=NRPA1 PE=3 SV=1	4
F4I366	DNA-directed RNA polymerase I subunit 2 OS=Arabidopsis thaliana OX=3702 GN=NRPA2 PE=2 SV=1	4
P38420	DNA-directed RNA polymerase II subunit 2 OS=Arabidopsis thaliana OX=3702 GN=NRPB2 PE=1 SV=2	4
P56764	DNA-directed RNA polymerase subunit beta'' OS=Arabidopsis thaliana OX=3702 GN=rpoC2 PE=3 SV=1	4
O81098	DNA-directed RNA polymerases II and IV subunit 5A OS=Arabidopsis thaliana OX=3702 GN=NRPB5A PE=1 SV=1	4
Q8LFJ6	DNA-directed RNA polymerases II, IV and V subunit 10 OS=Arabidopsis thaliana OX=3702 GN=NRPB10 PE=1 SV=1	4
F4IVL6	DnaJ homolog subfamily C GRV2 OS=Arabidopsis thaliana OX=3702 GN=GRV2 PE=1 SV=1	2
Q9C911	DNAJ protein JJJ1 homolog OS=Arabidopsis thaliana OX=3702 GN=JJJ1 PE=1 SV=1	4
Q9SFX3	Dolichyl-diphosphooligosaccharide--protein glycosyltransferase subunit 1A OS=Arabidopsis thaliana OX=3702 GN=OST1A PE=2 SV=1	4
Q9ZUA0	Dolichyl-diphosphooligosaccharide--protein glycosyltransferase subunit 1B OS=Arabidopsis thaliana OX=3702 GN=OST1B PE=1 SV=1	4
Q8S944	Dynamin-related protein 3A OS=Arabidopsis thaliana OX=3702 GN=DRP3A PE=1 SV=2	4
Q9SY88	E3 ubiquitin-protein ligase CSU1 OS=Arabidopsis thaliana OX=3702 GN=CSU1 PE=1 SV=1	2
Q9LFC0	E3 ubiquitin-protein ligase HAKAI homolog OS=Arabidopsis thaliana OX=3702 GN=HAKAI PE=1 SV=1	4
Q8LPN7	E3 ubiquitin-protein ligase RING1-like OS=Arabidopsis thaliana OX=3702 GN=At3g19950 PE=1 SV=1	4
Q8H0T4	E3 ubiquitin-protein ligase UPL2 OS=Arabidopsis thaliana OX=3702 GN=UPL2 PE=1 SV=3	2
Q6WWW4	E3 ubiquitin-protein ligase UPL3 OS=Arabidopsis thaliana OX=3702 GN=UPL3 PE=1 SV=1	4
Q9SI20	Elongation factor 1-delta 2 OS=Arabidopsis thaliana OX=3702 GN=At2g18110 PE=1 SV=1	3
Q681K2	Embryo-specific protein ATS3A OS=Arabidopsis thaliana OX=3702 GN=ATS3A PE=1 SV=1	4
Q6NPM5	Embryo-specific protein ATS3B OS=Arabidopsis thaliana OX=3702 GN=ATS3B PE=1 SV=1	4
O81416	Endoglucanase 17 OS=Arabidopsis thaliana OX=3702 GN=At4g02290 PE=2 SV=1	4
Q9CAC1	Endoglucanase 8 OS=Arabidopsis thaliana OX=3702 GN=CEL1 PE=2 SV=1	4
O22842	Endochitinase At2g43610 OS=Arabidopsis thaliana OX=3702 GN=At2g43610 PE=1 SV=1	3
Q8L5Z4	Endoribonuclease YBEY, chloroplastic OS=Arabidopsis thaliana OX=3702 GN=YBEY PE=1 SV=1	3
Q9LTT8	Enhancer of mRNA-decapping protein 4 OS=Arabidopsis thaliana OX=3702 GN=VCS PE=1 SV=1	4
Q9C9C4	Enolase 1, chloroplastic OS=Arabidopsis thaliana OX=3702 GN=ENO1 PE=1 SV=1	3
Q9ZVA5	EP1-like glycoprotein 4 OS=Arabidopsis thaliana OX=3702 GN=At1g78860 PE=3 SV=1	4
Q9SJU9	Epimerase family protein SDR39U1 homolog, chloroplastic OS=Arabidopsis thaliana OX=3702 GN=GC1 PE=2 SV=2	4
Q8VWI1	ER lumen protein-retaining receptor B OS=Arabidopsis thaliana OX=3702 GN=ERD2B PE=1 SV=1	4
Q9FG71	ER membrane protein complex subunit 8/9 homolog OS=Arabidopsis thaliana OX=3702 GN=EMB2731 PE=2 SV=1	3
Q39097	Eukaryotic peptide chain release factor subunit 1-1 OS=Arabidopsis thaliana OX=3702 GN=ERF1-1 PE=1 SV=2	3
Q9LPV8	Eukaryotic peptide chain release factor subunit 1-2 OS=Arabidopsis thaliana OX=3702 GN=ERF1-2 PE=1 SV=1	4
Q9FE78	Eukaryotic translation initiation factor 2 subunit alpha OS=Arabidopsis thaliana OX=3702 GN=EIF2A PE=1 SV=1	3
Q9C5Z3	Eukaryotic translation initiation factor 3 subunit E OS=Arabidopsis thaliana OX=3702 GN=TIF3E1 PE=1 SV=1	4
Q9C5Z2	Eukaryotic translation initiation factor 3 subunit H OS=Arabidopsis thaliana OX=3702 GN=TIF3H1 PE=1 SV=2	4
Q9SZA3	Eukaryotic translation initiation factor 3 subunit K OS=Arabidopsis thaliana OX=3702 GN=TIF3K1 PE=2 SV=1	3
Q9M060	Eukaryotic translation initiation factor 6-2 OS=Arabidopsis thaliana OX=3702 GN=EIF6-2 PE=2 SV=1	4
Q9FK59	Eukaryotic translation initiation factor NCBP OS=Arabidopsis thaliana OX=3702 GN=NCBP PE=1 SV=1	2
Q9LZD3	Exocyst complex component EXO70A1 OS=Arabidopsis thaliana OX=3702 GN=EXO70A1 PE=1 SV=1	4
X5JB51	Exocyst complex component SEC10b OS=Arabidopsis thaliana OX=3702 GN=SEC10b PE=1 SV=1	4
F4JHH5	Exocyst complex component SEC15B OS=Arabidopsis thaliana OX=3702 GN=SEC15B PE=1 SV=1	3
Q9SX85	Exocyst complex component SEC3A OS=Arabidopsis thaliana OX=3702 GN=SEC3A PE=1 SV=1	4
Q8S3U9	Exocyst complex component SEC5A OS=Arabidopsis thaliana OX=3702 GN=SEC5A PE=1 SV=1	3
Q94AI6	Exocyst complex component SEC6 OS=Arabidopsis thaliana OX=3702 GN=SEC6 PE=1 SV=1	3
Q93YU5	Exocyst complex component SEC8 OS=Arabidopsis thaliana OX=3702 GN=SEC8 PE=1 SV=1	4
Q9C554	Expansin-A1 OS=Arabidopsis thaliana OX=3702 GN=EXPA1 PE=2 SV=1	4
O80932	Expansin-A3 OS=Arabidopsis thaliana OX=3702 GN=EXPA3 PE=2 SV=1	3
Q38865	Expansin-A6 OS=Arabidopsis thaliana OX=3702 GN=EXPA6 PE=2 SV=2	4
Q9ZPY7	Exportin-2 OS=Arabidopsis thaliana OX=3702 GN=CAS PE=2 SV=1	4
Q9SJ81	Fasciclin-like arabinogalactan protein 7 OS=Arabidopsis thaliana OX=3702 GN=FLA7 PE=2 SV=1	4
O22126	Fasciclin-like arabinogalactan protein 8 OS=Arabidopsis thaliana OX=3702 GN=FLA8 PE=2 SV=1	4
Q8W493	Ferredoxin--NADP reductase, leaf isozyme 2, chloroplastic OS=Arabidopsis thaliana OX=3702 GN=LFNR2 PE=1 SV=1	4
Q8W4D8	FHA domain-containing protein DDL OS=Arabidopsis thaliana OX=3702 GN=DDL PE=1 SV=1	4
Q9FKI0	Fimbrin-5 OS=Arabidopsis thaliana OX=3702 GN=FIM5 PE=1 SV=1	3
Q9ZSZ8	FKBP12-interacting protein of 37 kDa OS=Arabidopsis thaliana OX=3702 GN=FIP37 PE=1 SV=1	4
Q9FK25	Flavone 3'-O-methyltransferase 1 OS=Arabidopsis thaliana OX=3702 GN=OMT1 PE=1 SV=1	3
F4K2A1	Folylpolyglutamate synthase OS=Arabidopsis thaliana OX=3702 GN=FPGS1 PE=1 SV=1	2
O80358	Formamidopyrimidine-DNA glycosylase OS=Arabidopsis thaliana OX=3702 GN=FPG1 PE=1 SV=1	3
Q9S7E4	Formate dehydrogenase, chloroplastic/mitochondrial OS=Arabidopsis thaliana OX=3702 GN=FDH1 PE=1 SV=1	3
Q9M394	Fructokinase-like 1, chloroplastic OS=Arabidopsis thaliana OX=3702 GN=FLN1 PE=1 SV=1	4
F4I0K2	Fructokinase-like 2, chloroplastic OS=Arabidopsis thaliana OX=3702 GN=FLN2 PE=1 SV=2	4
Q9MA79	Fructose-1,6-bisphosphatase, cytosolic OS=Arabidopsis thaliana OX=3702 GN=CYFBP PE=1 SV=1	4
Q8GXN9	G patch domain-containing protein TGH OS=Arabidopsis thaliana OX=3702 GN=TGH PE=1 SV=1	4
Q9SEE5	Galactokinase OS=Arabidopsis thaliana OX=3702 GN=GAL1 PE=1 SV=2	4
Q9C6B3	Gamma carbonic anhydrase 2, mitochondrial OS=Arabidopsis thaliana OX=3702 GN=GAMMACA2 PE=1 SV=1	4
Q9SMN1	Gamma carbonic anhydrase-like 2, mitochondrial OS=Arabidopsis thaliana OX=3702 GN=GAMMACAL2 PE=1 SV=1	3
Q94CE5	Gamma-aminobutyrate transaminase POP2, mitochondrial OS=Arabidopsis thaliana OX=3702 GN=POP2 PE=1 SV=1	2
Q1H583	GDSL esterase/lipase 22 OS=Arabidopsis thaliana OX=3702 GN=GLL22 PE=1 SV=1	4
Q9SE96	GEM-like protein 1 OS=Arabidopsis thaliana OX=3702 GN=FIP1 PE=1 SV=1	2
P55229	Glucose-1-phosphate adenylyltransferase large subunit 1, chloroplastic OS=Arabidopsis thaliana OX=3702 GN=ADG2 PE=1 SV=3	4
Q8L743	Glucose-6-phosphate 1-dehydrogenase 3, chloroplastic OS=Arabidopsis thaliana OX=3702 GN=G6PD3 PE=1 SV=2	2
Q42521	Glutamate decarboxylase 1 OS=Arabidopsis thaliana OX=3702 GN=GAD1 PE=1 SV=2	4
Q38946	Glutamate dehydrogenase 2 OS=Arabidopsis thaliana OX=3702 GN=GDH2 PE=1 SV=1	2
Q9LV03	Glutamate synthase 1 [NADH], chloroplastic OS=Arabidopsis thaliana OX=3702 GN=GLT1 PE=1 SV=2	3
P46309	Glutamate--cysteine ligase, chloroplastic OS=Arabidopsis thaliana OX=3702 GN=GSH1 PE=1 SV=2	3
Q8LCE1	Glutamine synthetase cytosolic isozyme 1-2 OS=Arabidopsis thaliana OX=3702 GN=GLN1-2 PE=1 SV=2	4
Q9S7Z3	Glutathione gamma-glutamylcysteinyltransferase 1 OS=Arabidopsis thaliana OX=3702 GN=PCS1 PE=1 SV=1	3
P42761	Glutathione S-transferase F10 OS=Arabidopsis thaliana OX=3702 GN=GSTF10 PE=1 SV=3	4
P46422	Glutathione S-transferase F2 OS=Arabidopsis thaliana OX=3702 GN=GSTF2 PE=1 SV=3	4
Q9SRY5	Glutathione S-transferase F7 OS=Arabidopsis thaliana OX=3702 GN=GSTF7 PE=2 SV=3	2
Q9ZRT5	Glutathione S-transferase T1 OS=Arabidopsis thaliana OX=3702 GN=GSTT1 PE=2 SV=1	3
Q9ZRW8	Glutathione S-transferase U19 OS=Arabidopsis thaliana OX=3702 GN=GSTU19 PE=1 SV=1	4
P46416	Glutathione synthetase, chloroplastic OS=Arabidopsis thaliana OX=3702 GN=GSH2 PE=2 SV=3	2
Q9C9W5	Glycerate dehydrogenase HPR, peroxisomal OS=Arabidopsis thaliana OX=3702 GN=HPR PE=1 SV=1	3
Q9M8L4	Glycerol kinase OS=Arabidopsis thaliana OX=3702 GN=GLPK PE=1 SV=1	4
Q9LIN3	Glycine-rich RNA-binding protein RZ1A OS=Arabidopsis thaliana OX=3702 GN=RZ1A PE=1 SV=1	3
Q8L785	Glycine--tRNA ligase, chloroplastic/mitochondrial 2 OS=Arabidopsis thaliana OX=3702 GN=EDD1 PE=1 SV=1	2
O23627	Glycine--tRNA ligase, mitochondrial 1 OS=Arabidopsis thaliana OX=3702 GN=At1g29880 PE=1 SV=1	3
Q9C9Z9	Glycosyltransferase-like KOBITO 1 OS=Arabidopsis thaliana OX=3702 GN=ELD1 PE=1 SV=1	4
O22151	Golgi SNAP receptor complex member 1-2 OS=Arabidopsis thaliana OX=3702 GN=GOS12 PE=1 SV=2	4
Q8S8N9	Golgin candidate 1 OS=Arabidopsis thaliana OX=3702 GN=GC1 PE=2 SV=2	4
B0F9L7	Golgin candidate 2 OS=Arabidopsis thaliana OX=3702 GN=GC2 PE=1 SV=1	4
B0F9L4	Golgin candidate 6 OS=Arabidopsis thaliana OX=3702 GN=GC6 PE=1 SV=2	2
Q8VZ74	GTPase ERA-like, chloroplastic OS=Arabidopsis thaliana OX=3702 GN=At5g66470 PE=2 SV=1	4
Q8W4I6	GTP-binding protein BRASSINAZOLE INSENSITIVE PALE GREEN 2, chloroplastic OS=Arabidopsis thaliana OX=3702 GN=BPG2 PE=1 SV=1	4
Q9M8Z5	Guanine nucleotide-binding protein-like NSN1 OS=Arabidopsis thaliana OX=3702 GN=NSN1 PE=1 SV=1	4
Q9LEY9	H/ACA ribonucleoprotein complex subunit 2-like protein OS=Arabidopsis thaliana OX=3702 GN=At5g08180 PE=1 SV=1	4
Q9LDZ0	Heat shock 70 kDa protein 10, mitochondrial OS=Arabidopsis thaliana OX=3702 GN=HSP70-10 PE=1 SV=1	4
F4HQD4	Heat shock 70 kDa protein 15 OS=Arabidopsis thaliana OX=3702 GN=HSP70-15 PE=1 SV=1	4
Q9LHA8	Heat shock 70 kDa protein 4 OS=Arabidopsis thaliana OX=3702 GN=HSP70-4 PE=1 SV=1	2
Q8GW48	Heat shock factor-binding protein OS=Arabidopsis thaliana OX=3702 GN=HSBP PE=1 SV=1	3
P55737	Heat shock protein 90-2 OS=Arabidopsis thaliana OX=3702 GN=HSP90-2 PE=1 SV=1	4
Q9FLU5	Heavy metal-associated isoprenylated plant protein 9 OS=Arabidopsis thaliana OX=3702 GN=HIPP09 PE=2 SV=1	3
P34802	Heterodimeric geranylgeranyl pyrophosphate synthase large subunit 1, chloroplastic OS=Arabidopsis thaliana OX=3702 GN=GGPPS1 PE=1 SV=2	2
Q949Q1	Hexosyltransferase GAUT11 OS=Arabidopsis thaliana OX=3702 GN=GAUT11 PE=1 SV=1	4
O49595	High mobility group B protein 1 OS=Arabidopsis thaliana OX=3702 GN=HMGB1 PE=1 SV=1	4
O22446	Histone deacetylase 19 OS=Arabidopsis thaliana OX=3702 GN=HDA19 PE=1 SV=2	4
O64644	Histone deacetylase complex subunit SAP18 OS=Arabidopsis thaliana OX=3702 GN=At2g45640 PE=1 SV=1	4
Q9LFF6	Histone H2B.8 OS=Arabidopsis thaliana OX=3702 GN=At3g53650 PE=1 SV=3	3
Q9FKQ3	Histone H3-like 5 OS=Arabidopsis thaliana OX=3702 GN=At5g65350 PE=2 SV=3	2
Q8W4E6	Hydroxyproline O-arabinosyltransferase 1 OS=Arabidopsis thaliana OX=3702 GN=HPAT1 PE=1 SV=1	4
Q94F27	Hydroxyproline O-galactosyltransferase HPGT1 OS=Arabidopsis thaliana OX=3702 GN=HPTG1 PE=1 SV=1	4
Q9FM19	Hypersensitive-induced response protein 1 OS=Arabidopsis thaliana OX=3702 GN=HIR1 PE=1 SV=1	2
Q9SRH6	Hypersensitive-induced response protein 3 OS=Arabidopsis thaliana OX=3702 GN=HIR3 PE=1 SV=1	4
Q9LF37	Chaperone protein ClpB3, chloroplastic OS=Arabidopsis thaliana OX=3702 GN=CLPB3 PE=1 SV=1	2
Q9FL54	Chaperone protein dnaJ 6 OS=Arabidopsis thaliana OX=3702 GN=ATJ6 PE=2 SV=1	4
P29197	Chaperonin CPN60, mitochondrial OS=Arabidopsis thaliana OX=3702 GN=CPN60 PE=1 SV=2	4
Q9S775	CHD3-type chromatin-remodeling factor PICKLE OS=Arabidopsis thaliana OX=3702 GN=PKL PE=1 SV=1	3
O22527	Chlorophyllase-1 OS=Arabidopsis thaliana OX=3702 GN=CLH1 PE=1 SV=1	4
P56772	Chloroplastic ATP-dependent Clp protease proteolytic subunit 1 OS=Arabidopsis thaliana OX=3702 GN=clpP1 PE=1 SV=2	4
Q9STS7	Chloroplastic lipocalin OS=Arabidopsis thaliana OX=3702 GN=CHL PE=1 SV=1	4
O82567	Choline/ethanolaminephosphotransferase 1 OS=Arabidopsis thaliana OX=3702 GN=AAPT1 PE=1 SV=1	4
Q9M647	IAA-alanine resistance protein 1 OS=Arabidopsis thaliana OX=3702 GN=IAR1 PE=2 SV=3	3
Q9SZ30	Imidazole glycerol phosphate synthase hisHF, chloroplastic OS=Arabidopsis thaliana OX=3702 GN=HISN4 PE=2 SV=1	2
F4J738	Importin beta-like SAD2 homolog OS=Arabidopsis thaliana OX=3702 GN=At3g59020 PE=1 SV=1	2
F4IRR2	Importin beta-like SAD2 OS=Arabidopsis thaliana OX=3702 GN=SAD2 PE=1 SV=1	3
O04294	Importin subunit alpha-3 OS=Arabidopsis thaliana OX=3702 GN=IMPA3 PE=1 SV=2	4
Q9FJD4	Importin subunit beta-1 OS=Arabidopsis thaliana OX=3702 GN=KPNB1 PE=1 SV=1	4
F4J8C6	Inositol hexakisphosphate and diphosphoinositol-pentakisphosphate kinase VIP1 OS=Arabidopsis thaliana OX=3702 GN=VIP1 PE=1 SV=1	3
Q8GWB7	Inositol phosphorylceramide glucuronosyltransferase 1 OS=Arabidopsis thaliana OX=3702 GN=IPUT1 PE=1 SV=1	4
Q9SBA5	Inositol-tetrakisphosphate 1-kinase 1 OS=Arabidopsis thaliana OX=3702 GN=ITPK1 PE=1 SV=1	3
Q8LG77	Isocitrate dehydrogenase [NAD] catalytic subunit 6, mitochondrial OS=Arabidopsis thaliana OX=3702 GN=IDH6 PE=1 SV=2	3
Q8LFC0	Isocitrate dehydrogenase [NAD] regulatory subunit 1, mitochondrial OS=Arabidopsis thaliana OX=3702 GN=IDH1 PE=1 SV=2	3
P93032	Isocitrate dehydrogenase [NAD] regulatory subunit 2, mitochondrial OS=Arabidopsis thaliana OX=3702 GN=IDH2 PE=1 SV=2	3
Q8RWY3	ISWI chromatin-remodeling complex ATPase CHR11 OS=Arabidopsis thaliana OX=3702 GN=CHR11 PE=1 SV=4	2
F4JY24	ISWI chromatin-remodeling complex ATPase CHR17 OS=Arabidopsis thaliana OX=3702 GN=CHR17 PE=1 SV=1	2
Q5XF82	Jacalin-related lectin 11 OS=Arabidopsis thaliana OX=3702 GN=JAL11 PE=2 SV=1	3
O80998	Jacalin-related lectin 20 OS=Arabidopsis thaliana OX=3702 GN=JAL20 PE=2 SV=1	4
O04311	Jacalin-related lectin 33 OS=Arabidopsis thaliana OX=3702 GN=JAL33 PE=1 SV=1	4
Q9FHN8	Kinesin-like protein KIN-14E OS=Arabidopsis thaliana OX=3702 GN=KIN14E PE=1 SV=1	3
Q56YT0	Laccase-3 OS=Arabidopsis thaliana OX=3702 GN=LAC3 PE=2 SV=2	3
O80567	La-related protein 6B OS=Arabidopsis thaliana OX=3702 GN=LARP6B PE=1 SV=2	4
Q9M385	Large ribosomal subunit protein bL17c OS=Arabidopsis thaliana OX=3702 GN=RPL17 PE=2 SV=1	4
Q8RXX5	Large ribosomal subunit protein bL19cy OS=Arabidopsis thaliana OX=3702 GN=At5g47190 PE=2 SV=1	4
Q8W463	Large ribosomal subunit protein bL19cz OS=Arabidopsis thaliana OX=3702 GN=At4g17560 PE=2 SV=1	2
P56794	Large ribosomal subunit protein bL20c OS=Arabidopsis thaliana OX=3702 GN=rpl20 PE=3 SV=1	4
P51412	Large ribosomal subunit protein bL21c OS=Arabidopsis thaliana OX=3702 GN=RPL21 PE=2 SV=1	4
P61847	Large ribosomal subunit protein bL32c OS=Arabidopsis thaliana OX=3702 GN=rpl32 PE=3 SV=2	4
Q9FKP0	Large ribosomal subunit protein cL38 OS=Arabidopsis thaliana OX=3702 GN=PSRP6 PE=3 SV=1	4
Q9FF90	Large ribosomal subunit protein eL13x OS=Arabidopsis thaliana OX=3702 GN=RPL13D PE=1 SV=1	4
P41127	Large ribosomal subunit protein eL13z OS=Arabidopsis thaliana OX=3702 GN=RPL13B PE=1 SV=1	4
O23515	Large ribosomal subunit protein eL15z OS=Arabidopsis thaliana OX=3702 GN=RPL15A PE=2 SV=1	4
Q940B0	Large ribosomal subunit protein eL18x OS=Arabidopsis thaliana OX=3702 GN=RPL18C PE=2 SV=1	4
P49693	Large ribosomal subunit protein eL19y OS=Arabidopsis thaliana OX=3702 GN=RPL19C PE=2 SV=3	4
Q9LUQ6	Large ribosomal subunit protein eL19z OS=Arabidopsis thaliana OX=3702 GN=RPL19B PE=2 SV=1	4
Q8L7K0	Large ribosomal subunit protein eL20w OS=Arabidopsis thaliana OX=3702 GN=RPL18AD PE=2 SV=1	3
Q9LUD4	Large ribosomal subunit protein eL20x OS=Arabidopsis thaliana OX=3702 GN=RPL18AC PE=2 SV=1	3
P51418	Large ribosomal subunit protein eL20y OS=Arabidopsis thaliana OX=3702 GN=RPL18AB PE=1 SV=2	4
Q9FDZ9	Large ribosomal subunit protein eL21x/eL21w OS=Arabidopsis thaliana OX=3702 GN=RPL21E PE=2 SV=1	2
Q43291	Large ribosomal subunit protein eL21z/eL21y OS=Arabidopsis thaliana OX=3702 GN=RPL21A PE=2 SV=2	2
Q42347	Large ribosomal subunit protein eL24z OS=Arabidopsis thaliana OX=3702 GN=RPL24A PE=1 SV=2	4
Q8LCL3	Large ribosomal subunit protein eL27y OS=Arabidopsis thaliana OX=3702 GN=RPL27B PE=2 SV=2	3
Q9C8F7	Large ribosomal subunit protein eL30z OS=Arabidopsis thaliana OX=3702 GN=RPL30A PE=3 SV=1	3
Q9SLL7	Large ribosomal subunit protein eL31z OS=Arabidopsis thaliana OX=3702 GN=RPL31A PE=3 SV=1	3
Q9FHG2	Large ribosomal subunit protein eL32y OS=Arabidopsis thaliana OX=3702 GN=RPL32B PE=2 SV=1	4
P49211	Large ribosomal subunit protein eL32z OS=Arabidopsis thaliana OX=3702 GN=RPL32A PE=2 SV=2	4
Q9C912	Large ribosomal subunit protein eL33y OS=Arabidopsis thaliana OX=3702 GN=RPL35AC PE=3 SV=1	3
Q9FZH0	Large ribosomal subunit protein eL33z OS=Arabidopsis thaliana OX=3702 GN=RPL35AB PE=3 SV=1	2
Q9LZ57	Large ribosomal subunit protein eL36x OS=Arabidopsis thaliana OX=3702 GN=RPL36C PE=3 SV=1	4
Q43292	Large ribosomal subunit protein eL37y OS=Arabidopsis thaliana OX=3702 GN=RPL37B PE=3 SV=2	4
O23290	Large ribosomal subunit protein eL42z/eL42y OS=Arabidopsis thaliana OX=3702 GN=RPL36AA PE=3 SV=3	4
Q9LZH9	Large ribosomal subunit protein eL8y OS=Arabidopsis thaliana OX=3702 GN=RPL7AB PE=1 SV=1	4
P49692	Large ribosomal subunit protein eL8z OS=Arabidopsis thaliana OX=3702 GN=RPL7AA PE=2 SV=2	3
Q8LCW9	Large ribosomal subunit protein P1w OS=Arabidopsis thaliana OX=3702 GN=RPP1A PE=3 SV=2	4
Q8LEQ0	Large ribosomal subunit protein P1y OS=Arabidopsis thaliana OX=3702 GN=RPP1C PE=1 SV=2	4
O23095	Large ribosomal subunit protein P1z OS=Arabidopsis thaliana OX=3702 GN=RPP1B PE=1 SV=2	4
Q9SYL9	Large ribosomal subunit protein uL13c OS=Arabidopsis thaliana OX=3702 GN=RPL13 PE=2 SV=1	4
Q9LRX8	Large ribosomal subunit protein uL13y OS=Arabidopsis thaliana OX=3702 GN=RPL13AB PE=2 SV=1	4
Q9SFU1	Large ribosomal subunit protein uL13z OS=Arabidopsis thaliana OX=3702 GN=RPL13AA PE=2 SV=1	4
P25873	Large ribosomal subunit protein uL15c OS=Arabidopsis thaliana OX=3702 GN=RPL15 PE=1 SV=2	4
Q93W22	Large ribosomal subunit protein uL16x OS=Arabidopsis thaliana OX=3702 GN=RPL10C PE=2 SV=1	4
Q93VT9	Large ribosomal subunit protein uL16z OS=Arabidopsis thaliana OX=3702 GN=RPL10A PE=1 SV=1	4
P49227	Large ribosomal subunit protein uL18y OS=Arabidopsis thaliana OX=3702 GN=RPL5B PE=2 SV=3	4
Q8LBI1	Large ribosomal subunit protein uL18z OS=Arabidopsis thaliana OX=3702 GN=RPL5A PE=1 SV=2	4
P56795	Large ribosomal subunit protein uL22c OS=Arabidopsis thaliana OX=3702 GN=rpl22 PE=3 SV=1	4
P61845	Large ribosomal subunit protein uL23cz/uL23cy OS=Arabidopsis thaliana OX=3702 GN=rpl23-A PE=3 SV=1	4
Q9M3C3	Large ribosomal subunit protein uL23y OS=Arabidopsis thaliana OX=3702 GN=RPL23AB PE=2 SV=1	2
Q8LD46	Large ribosomal subunit protein uL23z OS=Arabidopsis thaliana OX=3702 GN=RPL23AA PE=2 SV=2	2
P92959	Large ribosomal subunit protein uL24c OS=Arabidopsis thaliana OX=3702 GN=RPL24 PE=2 SV=2	4
Q9FJP3	Large ribosomal subunit protein uL29c OS=Arabidopsis thaliana OX=3702 GN=RPL29 PE=1 SV=1	4
Q9M3D2	Large ribosomal subunit protein uL29x OS=Arabidopsis thaliana OX=3702 GN=RPL35C PE=2 SV=1	4
O80626	Large ribosomal subunit protein uL29y OS=Arabidopsis thaliana OX=3702 GN=RPL35B PE=2 SV=1	4
Q42064	Large ribosomal subunit protein uL2x OS=Arabidopsis thaliana OX=3702 GN=RPL8C PE=2 SV=2	4
Q9LHP1	Large ribosomal subunit protein uL30w OS=Arabidopsis thaliana OX=3702 GN=RPL7D PE=2 SV=1	4
Q9SAI5	Large ribosomal subunit protein uL30z OS=Arabidopsis thaliana OX=3702 GN=RPL7A PE=2 SV=1	4
P22738	Large ribosomal subunit protein uL3y OS=Arabidopsis thaliana OX=3702 GN=ARP2 PE=2 SV=4	4
Q42564	L-ascorbate peroxidase 3 OS=Arabidopsis thaliana OX=3702 GN=APX3 PE=1 SV=1	4
Q944P7	Leucine aminopeptidase 2, chloroplastic OS=Arabidopsis thaliana OX=3702 GN=LAP2 PE=2 SV=2	3
Q06327	Linoleate 9S-lipoxygenase 1 OS=Arabidopsis thaliana OX=3702 GN=LOX1 PE=1 SV=1	4
O64948	Lon protease homolog 2, peroxisomal OS=Arabidopsis thaliana OX=3702 GN=LON2 PE=2 SV=1	3
Q9T0A0	Long chain acyl-CoA synthetase 4 OS=Arabidopsis thaliana OX=3702 GN=LACS4 PE=2 SV=1	4
Q94IB8	Long chain base biosynthesis protein 1 OS=Arabidopsis thaliana OX=3702 GN=LCB1 PE=1 SV=1	3
Q8RWR1	Lysine-specific demethylase JMJ30 OS=Arabidopsis thaliana OX=3702 GN=JMJ30 PE=1 SV=1	4
Q9FJY5	M phase phosphoprotein 10 OS=Arabidopsis thaliana OX=3702 GN=MPP10 PE=1 SV=1	3
Q8W4Q4	MA3 DOMAIN-CONTAINING TRANSLATION REGULATORY FACTOR 3 OS=Arabidopsis thaliana OX=3702 GN=MRF3 PE=1 SV=1	4
Q9FIN7	MAG2-interacting protein 2 OS=Arabidopsis thaliana OX=3702 GN=MIP2 PE=1 SV=1	2
Q8H1E2	Malate dehydrogenase [NADP], chloroplastic OS=Arabidopsis thaliana OX=3702 GN=At5g58330 PE=2 SV=1	4
Q9ZP06	Malate dehydrogenase 1, mitochondrial OS=Arabidopsis thaliana OX=3702 GN=At1g53240 PE=1 SV=1	4
Q9C512	Mannosyl-oligosaccharide 1,2-alpha-mannosidase MNS1 OS=Arabidopsis thaliana OX=3702 GN=MNS1 PE=1 SV=1	4
Q8H116	Mannosyl-oligosaccharide 1,2-alpha-mannosidase MNS2 OS=Arabidopsis thaliana OX=3702 GN=MNS2 PE=1 SV=1	4
Q93Y37	Mannosyl-oligosaccharide 1,2-alpha-mannosidase MNS3 OS=Arabidopsis thaliana OX=3702 GN=MNS3 PE=1 SV=1	4
Q6ID77	Mediator of RNA polymerase II transcription subunit 11 OS=Arabidopsis thaliana OX=3702 GN=MED11 PE=1 SV=1	3
H3K2Y6	Mediator of RNA polymerase II transcription subunit 12 OS=Arabidopsis thaliana OX=3702 GN=MED12 PE=1 SV=1	4
F4I096	Mediator of RNA polymerase II transcription subunit 13 OS=Arabidopsis thaliana OX=3702 GN=MED13 PE=1 SV=1	4
Q9SR02	Mediator of RNA polymerase II transcription subunit 14 OS=Arabidopsis thaliana OX=3702 GN=MED14 PE=1 SV=1	4
F4I171	Mediator of RNA polymerase II transcription subunit 15a OS=Arabidopsis thaliana OX=3702 GN=MED15A PE=1 SV=1	4
F4JGZ1	Mediator of RNA polymerase II transcription subunit 16 OS=Arabidopsis thaliana OX=3702 GN=MED16 PE=1 SV=1	4
F4K460	Mediator of RNA polymerase II transcription subunit 17 OS=Arabidopsis thaliana OX=3702 GN=MED17 PE=1 SV=1	4
Q9SJZ6	Mediator of RNA polymerase II transcription subunit 18 OS=Arabidopsis thaliana OX=3702 GN=MED18 PE=1 SV=1	4
Q9FMP0	Mediator of RNA polymerase II transcription subunit 19a OS=Arabidopsis thaliana OX=3702 GN=MED19A PE=1 SV=1	4
Q6NPF4	Mediator of RNA polymerase II transcription subunit 20a OS=Arabidopsis thaliana OX=3702 GN=MED20A PE=1 SV=1	3
C0LU16	Mediator of RNA polymerase II transcription subunit 21 OS=Arabidopsis thaliana OX=3702 GN=MED21 PE=1 SV=1	2
Q9SA42	Mediator of RNA polymerase II transcription subunit 22a OS=Arabidopsis thaliana OX=3702 GN=MED22A PE=1 SV=1	3
Q8LCH5	Mediator of RNA polymerase II transcription subunit 22b OS=Arabidopsis thaliana OX=3702 GN=MED22B PE=1 SV=1	2
F4I4P3	Mediator of RNA polymerase II transcription subunit 23 OS=Arabidopsis thaliana OX=3702 GN=MED23 PE=1 SV=1	4
Q7XYY2	Mediator of RNA polymerase II transcription subunit 25 OS=Arabidopsis thaliana OX=3702 GN=MED25 PE=1 SV=1	4
Q8RWM3	Mediator of RNA polymerase II transcription subunit 27 OS=Arabidopsis thaliana OX=3702 GN=MED27 PE=1 SV=1	4
Q9LFA5	Mediator of RNA polymerase II transcription subunit 28 OS=Arabidopsis thaliana OX=3702 GN=MED28 PE=1 SV=1	4
Q84VW5	Mediator of RNA polymerase II transcription subunit 32 OS=Arabidopsis thaliana OX=3702 GN=MED32 PE=1 SV=1	3
Q9LUG9	Mediator of RNA polymerase II transcription subunit 33A OS=Arabidopsis thaliana OX=3702 GN=MED33A PE=1 SV=1	4
F4IN69	Mediator of RNA polymerase II transcription subunit 33B OS=Arabidopsis thaliana OX=3702 GN=MED33B PE=1 SV=1	3
Q9LZ00	Mediator of RNA polymerase II transcription subunit 4 OS=Arabidopsis thaliana OX=3702 GN=MED4 PE=1 SV=1	3
Q4V3C1	Mediator of RNA polymerase II transcription subunit 8 OS=Arabidopsis thaliana OX=3702 GN=MED8 PE=1 SV=1	4
Q8RWA2	Mediator of RNA polymerase II transcription subunit 9 OS=Arabidopsis thaliana OX=3702 GN=MED9 PE=1 SV=1	2
Q9FHX8	Mediator-associated protein 3 OS=Arabidopsis thaliana OX=3702 GN=At5g42060 PE=1 SV=1	4
Q2HIM5	Membrane magnesium transporter OS=Arabidopsis thaliana OX=3702 GN=At5g03345 PE=3 SV=1	3
Q9XFM6	Membrane steroid-binding protein 1 OS=Arabidopsis thaliana OX=3702 GN=MSBP1 PE=1 SV=2	3
Q9ZUG4	Methylthioribose-1-phosphate isomerase OS=Arabidopsis thaliana OX=3702 GN=At2g05830 PE=1 SV=2	3
Q9T041	Microtubule-associated protein TORTIFOLIA1 OS=Arabidopsis thaliana OX=3702 GN=TOR1 PE=1 SV=2	3
A0A1P8AUY4	Midasin OS=Arabidopsis thaliana OX=3702 GN=MDN1 PE=1 SV=1	2
P82873	Mitochondrial import receptor subunit TOM20-2 OS=Arabidopsis thaliana OX=3702 GN=TOM20-2 PE=1 SV=2	2
Q8RXF8	Mitochondrial Rho GTPase 1 OS=Arabidopsis thaliana OX=3702 GN=MIRO1 PE=1 SV=1	4
Q9ZVF2	MLP-like protein 329 OS=Arabidopsis thaliana OX=3702 GN=MLP329 PE=2 SV=1	3
Q93VR4	MLP-like protein 423 OS=Arabidopsis thaliana OX=3702 GN=MLP423 PE=2 SV=1	4
Q9FHI1	MOB kinase activator-like 1A OS=Arabidopsis thaliana OX=3702 GN=MOB1A PE=1 SV=1	2
O81816	Monooxygenase 2 OS=Arabidopsis thaliana OX=3702 GN=MO2 PE=2 SV=1	3
Q9ZPH2	Monothiol glutaredoxin-S17 OS=Arabidopsis thaliana OX=3702 GN=GRXS17 PE=1 SV=1	2
Q949X9	Multicopper oxidase LPR2 OS=Arabidopsis thaliana OX=3702 GN=LPR2 PE=2 SV=1	4
Q9LKA5	Multiple organellar RNA editing factor 8, chloroplastic/mitochondrial OS=Arabidopsis thaliana OX=3702 GN=MORF8 PE=1 SV=1	3
F4K5J1	Myosin-17 OS=Arabidopsis thaliana OX=3702 GN=XI-K PE=1 SV=2	4
Q39160	Myosin-5 OS=Arabidopsis thaliana OX=3702 GN=XI-1 PE=1 SV=1	3
Q3ECS3	Myrosinase 5 OS=Arabidopsis thaliana OX=3702 GN=TGG5 PE=1 SV=1	2
Q9LSQ5	NAD(P)H dehydrogenase (quinone) FQR1 OS=Arabidopsis thaliana OX=3702 GN=FQR1 PE=1 SV=1	2
P56753	NAD(P)H-quinone oxidoreductase subunit H, chloroplastic OS=Arabidopsis thaliana OX=3702 GN=ndhH PE=1 SV=1	4
P56754	NAD(P)H-quinone oxidoreductase subunit J, chloroplastic OS=Arabidopsis thaliana OX=3702 GN=ndhJ PE=1 SV=1	3
Q9FIJ2	NADH dehydrogenase [ubiquinone] 1 alpha subcomplex subunit 2 OS=Arabidopsis thaliana OX=3702 GN=At5g47890 PE=1 SV=1	4
Q9LHI0	NADH dehydrogenase [ubiquinone] 1 alpha subcomplex subunit 6 OS=Arabidopsis thaliana OX=3702 GN=At3g12260 PE=1 SV=1	4
Q9SK66	NADH dehydrogenase [ubiquinone] 1 alpha subcomplex subunit 9, mitochondrial OS=Arabidopsis thaliana OX=3702 GN=At2g20360 PE=1 SV=2	4
Q9SKC9	NADH dehydrogenase [ubiquinone] 1 beta subcomplex subunit 7 OS=Arabidopsis thaliana OX=3702 GN=At2g02050 PE=1 SV=1	4
Q9FNN5	NADH dehydrogenase [ubiquinone] flavoprotein 1, mitochondrial OS=Arabidopsis thaliana OX=3702 GN=At5g08530 PE=1 SV=1	4
O22769	NADH dehydrogenase [ubiquinone] flavoprotein 2, mitochondrial OS=Arabidopsis thaliana OX=3702 GN=At4g02580 PE=1 SV=3	4
Q9FGI6	NADH dehydrogenase [ubiquinone] iron-sulfur protein 1, mitochondrial OS=Arabidopsis thaliana OX=3702 GN=EMB1467 PE=1 SV=2	4
P93306	NADH dehydrogenase [ubiquinone] iron-sulfur protein 2 OS=Arabidopsis thaliana OX=3702 GN=NAD7 PE=1 SV=3	4
Q42577	NADH dehydrogenase [ubiquinone] iron-sulfur protein 7, mitochondrial OS=Arabidopsis thaliana OX=3702 GN=At5g11770 PE=1 SV=1	4
Q42599	NADH dehydrogenase [ubiquinone] iron-sulfur protein 8-A, mitochondrial OS=Arabidopsis thaliana OX=3702 GN=At1g79010 PE=1 SV=1	3
Q9ZNT1	NADH--cytochrome b5 reductase 1 OS=Arabidopsis thaliana OX=3702 GN=CBR1 PE=1 SV=1	4
P83291	NADH-cytochrome b5 reductase-like protein OS=Arabidopsis thaliana OX=3702 GN=CBR2 PE=1 SV=2	2
Q6ICZ8	Nascent polypeptide-associated complex subunit alpha-like protein 3 OS=Arabidopsis thaliana OX=3702 GN=At5g13850 PE=1 SV=1	4
Q9SY59	NF-X1-type zinc finger protein NFXL1 OS=Arabidopsis thaliana OX=3702 GN=NFXL1 PE=1 SV=1	4
Q8RWM2	Nicotinate phosphoribosyltransferase 1 OS=Arabidopsis thaliana OX=3702 GN=NAPRT1 PE=2 SV=1	3
Q9ZU32	Nicotinate-nucleotide pyrophosphorylase [carboxylating], chloroplastic OS=Arabidopsis thaliana OX=3702 GN=QPT PE=1 SV=2	2
P11035	Nitrate reductase [NADH] 2 OS=Arabidopsis thaliana OX=3702 GN=NIA2 PE=1 SV=1	4
P32961	Nitrilase 1 OS=Arabidopsis thaliana OX=3702 GN=NIT1 PE=1 SV=2	4
Q9XI93	Nodulin-related protein 2 OS=Arabidopsis thaliana OX=3702 GN=At1g13930 PE=1 SV=1	4
Q8L7Y9	Non-specific phospholipase C1 OS=Arabidopsis thaliana OX=3702 GN=NPC1 PE=2 SV=1	4
F4HXV6	Nuclear pore complex protein NUP155 OS=Arabidopsis thaliana OX=3702 GN=NUP155 PE=1 SV=1	4
Q9FME2	Nuclear transport factor 2 OS=Arabidopsis thaliana OX=3702 GN=NTF2 PE=1 SV=1	4
Q9C7F5	Nuclear transport factor 2B OS=Arabidopsis thaliana OX=3702 GN=NTF2B PE=1 SV=1	4
Q9C923	Nuclear/nucleolar GTPase 2 OS=Arabidopsis thaliana OX=3702 GN=NUG2 PE=1 SV=1	4
O82230	Nucleoid-associated protein At2g24020, chloroplastic OS=Arabidopsis thaliana OX=3702 GN=STIC2 PE=1 SV=2	4
Q9ZPV5	Nucleolar complex-associated protein 2 OS=Arabidopsis thaliana OX=3702 GN=NOC2 PE=1 SV=2	4
F4IDJ0	Nucleolar complex-associated protein 3 OS=Arabidopsis thaliana OX=3702 GN=NOC3 PE=1 SV=1	4
Q9C6I8	Nucleolar GTP-binding protein 1 OS=Arabidopsis thaliana OX=3702 GN=At1g50920 PE=2 SV=1	4
Q9SZI2	Nucleosome assembly protein 1;1 OS=Arabidopsis thaliana OX=3702 GN=NAP1;1 PE=1 SV=1	3
Q8W486	O-fucosyltransferase 1 OS=Arabidopsis thaliana OX=3702 GN=OFUT1 PE=2 SV=1	2
F4HYR4	O-fucosyltransferase 15 OS=Arabidopsis thaliana OX=3702 GN=OFUT15 PE=2 SV=1	4
Q949U4	O-fucosyltransferase 16 OS=Arabidopsis thaliana OX=3702 GN=OFUT16 PE=2 SV=1	4
Q8LPF8	O-fucosyltransferase 29 OS=Arabidopsis thaliana OX=3702 GN=OFUT29 PE=2 SV=1	3
Q7Y030	O-fucosyltransferase 31 OS=Arabidopsis thaliana OX=3702 GN=OFUT31 PE=2 SV=1	3
Q0WUZ5	O-fucosyltransferase 39 OS=Arabidopsis thaliana OX=3702 GN=OFUT39 PE=2 SV=1	3
Q9LPT6	OVARIAN TUMOR DOMAIN-containing deubiquitinating enzyme 2 OS=Arabidopsis thaliana OX=3702 GN=OTU2 PE=1 SV=1	2
Q9SU35	pEARLI1-like lipid transfer protein 1 OS=Arabidopsis thaliana OX=3702 GN=AZI1 PE=1 SV=1	2
Q42534	Pectinesterase 2 OS=Arabidopsis thaliana OX=3702 GN=PME2 PE=2 SV=2	4
Q9FXH1	Pentatricopeptide repeat-containing protein At1g19720 OS=Arabidopsis thaliana OX=3702 GN=DYW7 PE=2 SV=1	3
Q8VYR5	Pentatricopeptide repeat-containing protein At4g35850, mitochondrial OS=Arabidopsis thaliana OX=3702 GN=At4g35850 PE=1 SV=1	4
Q8L844	Pentatricopeptide repeat-containing protein At5g42310, chloroplastic OS=Arabidopsis thaliana OX=3702 GN=CRP1 PE=1 SV=1	2
Q9SL43	Peptide methionine sulfoxide reductase A5 OS=Arabidopsis thaliana OX=3702 GN=MSRA5 PE=2 SV=1	4
Q8VYF9	Peptidyl serine alpha-galactosyltransferase OS=Arabidopsis thaliana OX=3702 GN=SERGT1 PE=2 SV=1	4
Q8L8W5	Peptidyl-prolyl cis-trans isomerase CYP21-2 OS=Arabidopsis thaliana OX=3702 GN=CYP21-2 PE=2 SV=1	4
Q9ZVJ4	Peptidyl-prolyl cis-trans isomerase CYP22 OS=Arabidopsis thaliana OX=3702 GN=CYP22 PE=2 SV=1	4
Q8LDR3	Peptidyl-prolyl cis-trans isomerase CYP23 OS=Arabidopsis thaliana OX=3702 GN=CYP23 PE=2 SV=1	4
Q6Q151	Peptidyl-prolyl cis-trans isomerase CYP59 OS=Arabidopsis thaliana OX=3702 GN=CYP59 PE=1 SV=1	2
Q9LY75	Peptidyl-prolyl cis-trans isomerase CYP63 OS=Arabidopsis thaliana OX=3702 GN=CYP63 PE=1 SV=1	4
Q8RWY7	Peptidyl-prolyl cis-trans isomerase CYP95 OS=Arabidopsis thaliana OX=3702 GN=CYP95 PE=1 SV=2	4
Q8VYZ5	Periodic tryptophan protein 2 OS=Arabidopsis thaliana OX=3702 GN=PWP2 PE=1 SV=1	4
P0DI10	Peroxidase 1 OS=Arabidopsis thaliana OX=3702 GN=PER1 PE=1 SV=1	4
P24102	Peroxidase 22 OS=Arabidopsis thaliana OX=3702 GN=PER22 PE=1 SV=2	4
Q96522	Peroxidase 45 OS=Arabidopsis thaliana OX=3702 GN=PER45 PE=1 SV=1	3
Q43729	Peroxidase 57 OS=Arabidopsis thaliana OX=3702 GN=PER57 PE=1 SV=1	4
Q9LVL2	Peroxidase 67 OS=Arabidopsis thaliana OX=3702 GN=PER67 PE=2 SV=1	2
Q9XEX2	Peroxiredoxin-2B OS=Arabidopsis thaliana OX=3702 GN=PRXIIB PE=1 SV=1	4
Q9SHJ6	Peroxisomal and mitochondrial division factor 2 OS=Arabidopsis thaliana OX=3702 GN=PMD2 PE=1 SV=1	4
Q9LYK7	Pescadillo homolog OS=Arabidopsis thaliana OX=3702 GN=PES PE=1 SV=1	4
Q9ASU7	Peter Pan-like protein OS=Arabidopsis thaliana OX=3702 GN=PPAN PE=1 SV=1	4
Q9FMN2	Phosphatidate phosphatase PAH2 OS=Arabidopsis thaliana OX=3702 GN=PAH2 PE=1 SV=1	3
A4GNA8	Phosphatidylserine decarboxylase proenzyme 3 OS=Arabidopsis thaliana OX=3702 GN=PSD3 PE=1 SV=1	3
Q9MAH0	Phosphoenolpyruvate carboxylase 1 OS=Arabidopsis thaliana OX=3702 GN=PPC1 PE=1 SV=1	3
Q84VW9	Phosphoenolpyruvate carboxylase 3 OS=Arabidopsis thaliana OX=3702 GN=PPC3 PE=1 SV=2	3
Q9SCY0	Phosphoglucomutase, chloroplastic OS=Arabidopsis thaliana OX=3702 GN=PGMP PE=1 SV=2	4
Q9C5G5	Phosphoinositide phosphatase SAC7 OS=Arabidopsis thaliana OX=3702 GN=SAC7 PE=2 SV=1	4
Q39033	Phosphoinositide phospholipase C 2 OS=Arabidopsis thaliana OX=3702 GN=PLC2 PE=1 SV=1	4
Q38882	Phospholipase D alpha 1 OS=Arabidopsis thaliana OX=3702 GN=PLDALPHA1 PE=1 SV=2	4
Q9C5Y0	Phospholipase D delta OS=Arabidopsis thaliana OX=3702 GN=PLDDELTA PE=1 SV=2	2
Q9C6T1	Phosphomevalonate kinase, peroxisomal OS=Arabidopsis thaliana OX=3702 GN=PMK PE=1 SV=1	3
Q96255	Phosphoserine aminotransferase 1, chloroplastic OS=Arabidopsis thaliana OX=3702 GN=PSAT1 PE=1 SV=1	3
Q9M3C6	Photosystem I assembly factor PSA3, chloroplastic OS=Arabidopsis thaliana OX=3702 GN=PSA3 PE=1 SV=1	3
P62090	Photosystem I iron-sulfur center OS=Arabidopsis thaliana OX=3702 GN=psaC PE=1 SV=2	4
P56766	Photosystem I P700 chlorophyll a apoprotein A1 OS=Arabidopsis thaliana OX=3702 GN=psaA PE=1 SV=1	4
Q9LHE7	Phytochrome-associated serine/threonine-protein phosphatase 3 OS=Arabidopsis thaliana OX=3702 GN=FYPP3 PE=1 SV=1	4
Q9M0N1	Plant UBX domain-containing protein 10 OS=Arabidopsis thaliana OX=3702 GN=PUX10 PE=2 SV=1	4
Q9XI19	PLASTID TRANSCRIPTIONALLY ACTIVE protein 6, chloroplastic OS=Arabidopsis thaliana OX=3702 GN=PTAC6 PE=1 SV=1	4
Q9FVQ4	Plastidal glycolate/glycerate translocator 1, chloroplastic OS=Arabidopsis thaliana OX=3702 GN=PLGG1 PE=1 SV=1	4
Q9LIK0	Plastidial pyruvate kinase 1, chloroplastic OS=Arabidopsis thaliana OX=3702 GN=PKP1 PE=1 SV=1	4
Q9FLW9	Plastidial pyruvate kinase 2 OS=Arabidopsis thaliana OX=3702 GN=PKP2 PE=1 SV=1	4
Q9LW57	Plastid-lipid-associated protein 6, chloroplastic OS=Arabidopsis thaliana OX=3702 GN=PAP6 PE=1 SV=1	4
Q9SIE7	PLAT domain-containing protein 2 OS=Arabidopsis thaliana OX=3702 GN=PLAT2 PE=2 SV=1	2
Q9SZD6	Polyprotein of EF-Ts, chloroplastic OS=Arabidopsis thaliana OX=3702 GN=PETs PE=1 SV=1	4
Q6ICX4	Polypyrimidine tract-binding protein homolog 3 OS=Arabidopsis thaliana OX=3702 GN=At1g43190 PE=2 SV=1	4
Q43316	Porphobilinogen deaminase, chloroplastic OS=Arabidopsis thaliana OX=3702 GN=HEMC PE=1 SV=1	4
Q8GXS3	Pre-mRNA cleavage factor Im 25 kDa subunit 2 OS=Arabidopsis thaliana OX=3702 GN=CFIS2 PE=1 SV=1	4
Q94BR4	Pre-mRNA-processing factor 19 homolog 1 OS=Arabidopsis thaliana OX=3702 GN=PRP19A PE=1 SV=1	4
O22785	Pre-mRNA-processing factor 19 homolog 2 OS=Arabidopsis thaliana OX=3702 GN=PRP19B PE=1 SV=3	4
B6EUA9	Pre-mRNA-processing protein 40A OS=Arabidopsis thaliana OX=3702 GN=PRP40A PE=1 SV=1	4
F4JCC1	Pre-mRNA-processing protein 40B OS=Arabidopsis thaliana OX=3702 GN=PRP40B PE=1 SV=1	4
Q8LB54	Pre-mRNA-splicing factor 38 OS=Arabidopsis thaliana OX=3702 GN=PRP38 PE=1 SV=1	4
Q8VY00	Pre-mRNA-splicing factor ATP-dependent RNA helicase DEAH1 OS=Arabidopsis thaliana OX=3702 GN=ESP3 PE=1 SV=1	2
Q949S9	Pre-mRNA-splicing factor SPF27 homolog OS=Arabidopsis thaliana OX=3702 GN=MOS4 PE=1 SV=1	4
Q9LJL3	Presequence protease 1, chloroplastic/mitochondrial OS=Arabidopsis thaliana OX=3702 GN=PREP1 PE=1 SV=2	3
O48962	Probable 3-beta-hydroxysteroid-Delta(8),Delta(7)-isomerase OS=Arabidopsis thaliana OX=3702 GN=At1g20050 PE=2 SV=1	3
Q8RWZ3	Probable acyl-CoA dehydrogenase IBR3 OS=Arabidopsis thaliana OX=3702 GN=IBR3 PE=1 SV=1	4
Q93ZN2	Probable aldo-keto reductase 4 OS=Arabidopsis thaliana OX=3702 GN=At1g60710 PE=2 SV=1	2
Q9LMI0	Probable alpha,alpha-trehalose-phosphate synthase [UDP-forming] 7 OS=Arabidopsis thaliana OX=3702 GN=TPS7 PE=1 SV=1	3
Q9LRA7	Probable alpha,alpha-trehalose-phosphate synthase [UDP-forming] 9 OS=Arabidopsis thaliana OX=3702 GN=TPS9 PE=2 SV=1	2
Q66GS2	Probable beta-1,3-galactosyltransferase 12 OS=Arabidopsis thaliana OX=3702 GN=B3GALT12 PE=2 SV=1	4
Q8L7M1	Probable beta-1,3-galactosyltransferase 14 OS=Arabidopsis thaliana OX=3702 GN=B3GALT14 PE=2 SV=1	3
Q940Q8	Probable beta-1,4-xylosyltransferase IRX10L OS=Arabidopsis thaliana OX=3702 GN=IRX10L PE=2 SV=1	4
Q94AZ4	Probable calcium-binding protein CML13 OS=Arabidopsis thaliana OX=3702 GN=CML13 PE=2 SV=1	4
Q8VZ50	Probable calcium-binding protein CML14 OS=Arabidopsis thaliana OX=3702 GN=CML14 PE=2 SV=1	4
O49675	Probable carotenoid cleavage dioxygenase 4, chloroplastic OS=Arabidopsis thaliana OX=3702 GN=CCD4 PE=1 SV=1	4
Q9FMH8	Probable cysteine protease RD21B OS=Arabidopsis thaliana OX=3702 GN=RD21B PE=1 SV=1	4
Q9LT78	Probable cysteine protease RD21C OS=Arabidopsis thaliana OX=3702 GN=RD21C PE=1 SV=1	3
O03983	Probable desiccation-related protein LEA14 OS=Arabidopsis thaliana OX=3702 GN=LEA14 PE=1 SV=1	3
Q9SYB5	Probable dolichyl-diphosphooligosaccharide--protein glycosyltransferase subunit 3B OS=Arabidopsis thaliana OX=3702 GN=OST3B PE=2 SV=1	3
Q9C8F1	Probable eukaryotic translation initiation factor 5-1 OS=Arabidopsis thaliana OX=3702 GN=At1g36730 PE=2 SV=1	4
Q9SID0	Probable fructokinase-1 OS=Arabidopsis thaliana OX=3702 GN=At2g31390 PE=2 SV=1	2
Q9LNE3	Probable fructokinase-2 OS=Arabidopsis thaliana OX=3702 GN=At1g06030 PE=2 SV=1	2
Q9SKT6	Probable galacturonosyltransferase 10 OS=Arabidopsis thaliana OX=3702 GN=GAUT10 PE=2 SV=2	4
Q0WQD2	Probable galacturonosyltransferase 3 OS=Arabidopsis thaliana OX=3702 GN=GAUT3 PE=2 SV=2	4
Q93ZX7	Probable galacturonosyltransferase 4 OS=Arabidopsis thaliana OX=3702 GN=GAUT4 PE=2 SV=1	4
Q9M9Y5	Probable galacturonosyltransferase 6 OS=Arabidopsis thaliana OX=3702 GN=GAUT6 PE=2 SV=1	4
Q9FN05	Probable glucan 1,3-alpha-glucosidase OS=Arabidopsis thaliana OX=3702 GN=PSL5 PE=1 SV=1	3
O22850	Probable glutathione peroxidase 3, mitochondrial OS=Arabidopsis thaliana OX=3702 GN=GPX3 PE=1 SV=1	2
O48722	Probable inactive heme oxygenase 2, chloroplastic OS=Arabidopsis thaliana OX=3702 GN=HO2 PE=2 SV=2	4
Q9FMK9	Probable inactive purple acid phosphatase 29 OS=Arabidopsis thaliana OX=3702 GN=PAP29 PE=2 SV=1	2
Q9FMD7	Probable inactive receptor kinase At5g16590 OS=Arabidopsis thaliana OX=3702 GN=At5g16590 PE=1 SV=1	2
C0LGG8	Probable LRR receptor-like serine/threonine-protein kinase At1g53430 OS=Arabidopsis thaliana OX=3702 GN=At1g53430 PE=1 SV=1	2
Q6NQD9	Probable mediator of RNA polymerase II transcription subunit 19b OS=Arabidopsis thaliana OX=3702 GN=MED19B PE=2 SV=1	3
Q8RWB7	Probable methyltransferase At1g29790 OS=Arabidopsis thaliana OX=3702 GN=CLSC5 PE=2 SV=1	4
Q6NPR7	Probable methyltransferase PMT24 OS=Arabidopsis thaliana OX=3702 GN=At1g29470 PE=2 SV=1	4
Q8L7V3	Probable methyltransferase PMT26 OS=Arabidopsis thaliana OX=3702 GN=At5g64030 PE=2 SV=1	3
Q93YV7	Probable methyltransferase PMT3 OS=Arabidopsis thaliana OX=3702 GN=At4g14360 PE=2 SV=1	4
Q8LGI2	Probable mitochondrial saccharopine dehydrogenase-like oxidoreductase At5g39410 OS=Arabidopsis thaliana OX=3702 GN=At5g39410 PE=1 SV=2	4
Q9ZU25	Probable mitochondrial-processing peptidase subunit alpha-1, mitochondrial OS=Arabidopsis thaliana OX=3702 GN=MPPalpha1 PE=1 SV=1	4
Q93Z70	Probable N-acetyl-gamma-glutamyl-phosphate reductase, chloroplastic OS=Arabidopsis thaliana OX=3702 GN=At2g19940 PE=1 SV=2	3
Q6NQE2	Probable NAD(P)H dehydrogenase (quinone) FQR1-like 1 OS=Arabidopsis thaliana OX=3702 GN=At4g27270 PE=1 SV=1	2
Q9FLX7	Probable NADH dehydrogenase [ubiquinone] 1 alpha subcomplex subunit 5, mitochondrial OS=Arabidopsis thaliana OX=3702 GN=At5g52840 PE=1 SV=1	4
Q940Q1	Probable pectate lyase 1 OS=Arabidopsis thaliana OX=3702 GN=At1g04680 PE=2 SV=2	3
Q9M8Z8	Probable pectate lyase 8 OS=Arabidopsis thaliana OX=3702 GN=At3g07010 PE=2 SV=1	4
Q0WPN7	Probable pectin methylesterase CGR3 OS=Arabidopsis thaliana OX=3702 GN=CGR3 PE=2 SV=1	4
Q9C9Q8	Probable pectin methyltransferase QUA2 OS=Arabidopsis thaliana OX=3702 GN=QUA2 PE=1 SV=2	4
Q93W95	Probable pectin methyltransferase QUA3 OS=Arabidopsis thaliana OX=3702 GN=QUA3 PE=2 SV=1	4
O81439	Probable plastid-lipid-associated protein 1, chloroplastic OS=Arabidopsis thaliana OX=3702 GN=PAP1 PE=1 SV=1	4
Q8W4F1	Probable plastid-lipid-associated protein 10, chloroplastic OS=Arabidopsis thaliana OX=3702 GN=PAP10 PE=1 SV=1	3
Q8S9M1	Probable plastid-lipid-associated protein 13, chloroplastic OS=Arabidopsis thaliana OX=3702 GN=PAP13 PE=1 SV=2	4
O49629	Probable plastid-lipid-associated protein 2, chloroplastic OS=Arabidopsis thaliana OX=3702 GN=PAP2 PE=1 SV=1	4
O82291	Probable plastid-lipid-associated protein 3, chloroplastic OS=Arabidopsis thaliana OX=3702 GN=PAP3 PE=1 SV=1	4
Q941D3	Probable plastid-lipid-associated protein 8, chloroplastic OS=Arabidopsis thaliana OX=3702 GN=PAP8 PE=1 SV=1	4
F4JRJ6	Probable pre-mRNA-splicing factor ATP-dependent RNA helicase DEAH9 OS=Arabidopsis thaliana OX=3702 GN=At4g18465 PE=3 SV=1	4
F4JZ24	Probable prolyl 4-hydroxylase 10 OS=Arabidopsis thaliana OX=3702 GN=P4H10 PE=3 SV=1	4
Q9LN20	Probable prolyl 4-hydroxylase 3 OS=Arabidopsis thaliana OX=3702 GN=P4H3 PE=2 SV=1	3
Q8LAN3	Probable prolyl 4-hydroxylase 4 OS=Arabidopsis thaliana OX=3702 GN=P4H4 PE=2 SV=1	4
Q8L970	Probable prolyl 4-hydroxylase 7 OS=Arabidopsis thaliana OX=3702 GN=P4H7 PE=2 SV=1	4
Q8VZJ7	Probable prolyl 4-hydroxylase 9 OS=Arabidopsis thaliana OX=3702 GN=P4H9 PE=2 SV=1	3
Q9LME4	Probable protein phosphatase 2C 9 OS=Arabidopsis thaliana OX=3702 GN=At1g22280 PE=1 SV=1	2
Q9LU63	Probable pterin-4-alpha-carbinolamine dehydratase, chloroplastic OS=Arabidopsis thaliana OX=3702 GN=ATP1 PE=1 SV=1	4
O65595	Probable pyruvate kinase, cytosolic isozyme OS=Arabidopsis thaliana OX=3702 GN=At4g26390 PE=3 SV=1	4
O22165	Probable ribosome biogenesis protein RLP24 OS=Arabidopsis thaliana OX=3702 GN=RPL24C PE=1 SV=1	3
Q9C578	Probable RNA 3'-terminal phosphate cyclase-like protein OS=Arabidopsis thaliana OX=3702 GN=At5g22100 PE=2 SV=1	3
Q9LUJ5	Probable rRNA-processing protein EBP2 homolog OS=Arabidopsis thaliana OX=3702 GN=EBP2 PE=1 SV=1	4
Q9SUM2	Probable small nuclear ribonucleoprotein F OS=Arabidopsis thaliana OX=3702 GN=At4g30220 PE=3 SV=1	4
Q8RXF1	Probable splicing factor 3A subunit 1 OS=Arabidopsis thaliana OX=3702 GN=At1g14650 PE=1 SV=2	3
Q9SJ66	Probable sucrose-phosphatase 2 OS=Arabidopsis thaliana OX=3702 GN=SPP2 PE=2 SV=2	3
Q9M223	Probable U3 small nucleolar RNA-associated protein 11 OS=Arabidopsis thaliana OX=3702 GN=At3g60360 PE=1 SV=1	4
O23016	Probable voltage-gated potassium channel subunit beta OS=Arabidopsis thaliana OX=3702 GN=KAB1 PE=1 SV=1	4
Q9CA75	Probable xyloglucan 6-xylosyltransferase 5 OS=Arabidopsis thaliana OX=3702 GN=XXT5 PE=1 SV=1	3
Q9SJL9	Probable xyloglucan endotransglucosylase/hydrolase protein 32 OS=Arabidopsis thaliana OX=3702 GN=XTH32 PE=2 SV=1	4
Q9SUW1	Probable xyloglucan galactosyltransferase GT19 OS=Arabidopsis thaliana OX=3702 GN=GT19 PE=2 SV=1	4
Q9SRT3	Probable xyloglucan glycosyltransferase 6 OS=Arabidopsis thaliana OX=3702 GN=CSLC6 PE=1 SV=1	4
O04331	Prohibitin-3, mitochondrial OS=Arabidopsis thaliana OX=3702 GN=PHB3 PE=1 SV=1	3
Q9ZW86	Prolyl 4-hydroxylase 1 OS=Arabidopsis thaliana OX=3702 GN=P4H1 PE=1 SV=1	4
F4JAU3	Prolyl 4-hydroxylase 2 OS=Arabidopsis thaliana OX=3702 GN=P4H2 PE=1 SV=1	4
O22609	Protease Do-like 1, chloroplastic OS=Arabidopsis thaliana OX=3702 GN=DEGP1 PE=1 SV=2	2
Q9FL12	Protease Do-like 9 OS=Arabidopsis thaliana OX=3702 GN=DEGP9 PE=1 SV=1	4
Q9SHF3	Protein argonaute 2 OS=Arabidopsis thaliana OX=3702 GN=AGO2 PE=1 SV=1	2
Q9LS40	Protein ASPARTIC PROTEASE IN GUARD CELL 1 OS=Arabidopsis thaliana OX=3702 GN=ASPG1 PE=1 SV=1	4
Q9LZ82	Protein BTR1 OS=Arabidopsis thaliana OX=3702 GN=BTR1 PE=1 SV=1	4
F4JY11	Protein CANDIDATE G-PROTEIN COUPLED RECEPTOR 7 OS=Arabidopsis thaliana OX=3702 GN=CAND7 PE=2 SV=1	3
Q9LS42	Protein CASP OS=Arabidopsis thaliana OX=3702 GN=CASP PE=1 SV=2	4
F4IIM1	Protein CELLULOSE SYNTHASE INTERACTIVE 1 OS=Arabidopsis thaliana OX=3702 GN=CSI1 PE=1 SV=1	4
O48802	Protein CLMP1 OS=Arabidopsis thaliana OX=3702 GN=CLMP1 PE=1 SV=1	4
F4IYM4	Protein DEFECTIVE IN EXINE FORMATION 1 OS=Arabidopsis thaliana OX=3702 GN=DEX1 PE=2 SV=1	4
Q9XI01	Protein disulfide isomerase-like 1-1 OS=Arabidopsis thaliana OX=3702 GN=PDIL1-1 PE=1 SV=1	4
Q9SRG3	Protein disulfide isomerase-like 1-2 OS=Arabidopsis thaliana OX=3702 GN=PDIL1-2 PE=2 SV=1	4
Q8VX13	Protein disulfide isomerase-like 1-3 OS=Arabidopsis thaliana OX=3702 GN=PDIL1-3 PE=2 SV=1	2
Q9FF55	Protein disulfide isomerase-like 1-4 OS=Arabidopsis thaliana OX=3702 GN=PDIL1-4 PE=1 SV=1	4
Q66GQ3	Protein disulfide isomerase-like 1-6 OS=Arabidopsis thaliana OX=3702 GN=PDIL1-6 PE=2 SV=1	3
Q94F09	Protein disulfide-isomerase 5-2 OS=Arabidopsis thaliana OX=3702 GN=PDIL5-2 PE=1 SV=1	4
Q9T042	Protein disulfide-isomerase 5-4 OS=Arabidopsis thaliana OX=3702 GN=PDIL5-4 PE=2 SV=1	4
Q9FPF0	Protein DJ-1 homolog A OS=Arabidopsis thaliana OX=3702 GN=DJ1A PE=1 SV=1	4
Q9MAH3	Protein DJ-1 homolog B OS=Arabidopsis thaliana OX=3702 GN=DJ1B PE=1 SV=1	2
Q94F20	Protein DUF642 L-GALACTONO-1,4-LACTONE-RESPONSIVE GENE 2 OS=Arabidopsis thaliana OX=3702 GN=DGR2 PE=2 SV=1	4
Q9LV14	Protein EARLY FLOWERING 5 OS=Arabidopsis thaliana OX=3702 GN=ELF5 PE=1 SV=1	4
O48832	Protein EARLY-RESPONSIVE TO DEHYDRATION 7, chloroplastic OS=Arabidopsis thaliana OX=3702 GN=ERD7 PE=1 SV=1	4
Q9ZPE7	Protein EXORDIUM OS=Arabidopsis thaliana OX=3702 GN=EXO PE=2 SV=1	3
Q9C6E4	Protein EXORDIUM-like 1 OS=Arabidopsis thaliana OX=3702 GN=EXL1 PE=2 SV=1	3
Q9FE06	Protein EXORDIUM-like 2 OS=Arabidopsis thaliana OX=3702 GN=EXL2 PE=2 SV=1	4
Q9FHM9	Protein EXORDIUM-like 3 OS=Arabidopsis thaliana OX=3702 GN=EXL3 PE=2 SV=1	3
Q9FY71	Protein EXORDIUM-like 4 OS=Arabidopsis thaliana OX=3702 GN=EXL4 PE=2 SV=1	4
Q9SMV6	Protein EXPORTIN 1A OS=Arabidopsis thaliana OX=3702 GN=XPO1 PE=1 SV=1	4
A2RVJ8	Protein HEAT INTOLERANT 4 OS=Arabidopsis thaliana OX=3702 GN=HIT4 PE=1 SV=1	4
Q9ZUN8	Protein HEAT STRESS TOLERANT DWD 1 OS=Arabidopsis thaliana OX=3702 GN=HTD1 PE=1 SV=1	4
Q8W4D6	Protein HIGH CHLOROPHYLL FLUORESCENCE PHENOTYPE 173, chloroplastic OS=Arabidopsis thaliana OX=3702 GN=HCF173 PE=1 SV=1	4
O65502	Protein HIGH CHLOROPHYLL FLUORESCENCE PHENOTYPE 244, chloroplastic OS=Arabidopsis thaliana OX=3702 GN=HCF244 PE=1 SV=1	4
F4KBP5	Protein CHROMATIN REMODELING 4 OS=Arabidopsis thaliana OX=3702 GN=CHR4 PE=2 SV=1	4
Q9ZUL3	Protein indeterminate-domain 5, chloroplastic OS=Arabidopsis thaliana OX=3702 GN=IDD5 PE=1 SV=1	3
Q8GZ87	Protein IQ-DOMAIN 28 OS=Arabidopsis thaliana OX=3702 GN=IQD28 PE=1 SV=1	3
Q8L4D8	Protein IQ-DOMAIN 31 OS=Arabidopsis thaliana OX=3702 GN=IQD31 PE=1 SV=1	4
Q8H0W0	Protein LPA3 OS=Arabidopsis thaliana OX=3702 GN=LPA3 PE=1 SV=1	3
Q9LZX1	Protein LURP-one-related 15 OS=Arabidopsis thaliana OX=3702 GN=At5g01750 PE=1 SV=1	3
Q0WPA5	Protein MANNAN SYNTHESIS-RELATED 2 OS=Arabidopsis thaliana OX=3702 GN=MSR2 PE=2 SV=1	4
Q9SB63	Protein MODIFIER OF SNC1 1 OS=Arabidopsis thaliana OX=3702 GN=MOS1 PE=1 SV=2	4
F4IMH3	Protein NUCLEOLAR COMPLEX ASSOCIATED 4 OS=Arabidopsis thaliana OX=3702 GN=NOC4 PE=2 SV=1	4
F4K487	Protein PHOX3 OS=Arabidopsis thaliana OX=3702 GN=PHOX3 PE=1 SV=1	4
F4JTI1	Protein PHOX4 OS=Arabidopsis thaliana OX=3702 GN=PHOX4 PE=2 SV=1	4
Q9C8E6	Protein PLASTID MOVEMENT IMPAIRED 1 OS=Arabidopsis thaliana OX=3702 GN=PMI1 PE=1 SV=1	3
F4JF21	Protein PLASTID TRANSCRIPTIONALLY ACTIVE 10 OS=Arabidopsis thaliana OX=3702 GN=PTAC10 PE=1 SV=1	4
F4IHY7	Protein PLASTID TRANSCRIPTIONALLY ACTIVE 12, chloroplastic OS=Arabidopsis thaliana OX=3702 GN=PTAC12 PE=1 SV=1	2
Q84JF5	Protein PLASTID TRANSCRIPTIONALLY ACTIVE 14 OS=Arabidopsis thaliana OX=3702 GN=PTAC14 PE=1 SV=1	3
Q42384	Protein pleiotropic regulatory locus 1 OS=Arabidopsis thaliana OX=3702 GN=PRL1 PE=1 SV=1	4
Q9C7E7	Protein RDM16 OS=Arabidopsis thaliana OX=3702 GN=RDM16 PE=2 SV=1	4
Q0WVH0	Protein REBELOTE OS=Arabidopsis thaliana OX=3702 GN=RBL PE=1 SV=1	4
F4HS99	Protein REDUCED CHLOROPLAST COVERAGE 1 OS=Arabidopsis thaliana OX=3702 GN=REC1 PE=1 SV=1	4
F4HZK4	Protein REDUCED CHLOROPLAST COVERAGE 3 OS=Arabidopsis thaliana OX=3702 GN=REC3 PE=3 SV=1	4
Q9FGT1	Protein REPRESSOR OF SILENCING 3 OS=Arabidopsis thaliana OX=3702 GN=ROS3 PE=2 SV=1	4
O48670	Protein RER1A OS=Arabidopsis thaliana OX=3702 GN=RER1A PE=1 SV=1	4
O48671	Protein RER1B OS=Arabidopsis thaliana OX=3702 GN=RER1B PE=1 SV=2	4
Q9ZWI7	Protein RER1C OS=Arabidopsis thaliana OX=3702 GN=RER1C PE=2 SV=1	4
P93042	Protein ROOT HAIR DEFECTIVE 3 OS=Arabidopsis thaliana OX=3702 GN=RHD3 PE=1 SV=1	4
Q52T38	Protein S-acyltransferase 24 OS=Arabidopsis thaliana OX=3702 GN=PAT24 PE=1 SV=1	4
Q93XX2	Protein SIEVE ELEMENT OCCLUSION A OS=Arabidopsis thaliana OX=3702 GN=SEOA PE=1 SV=1	4
Q9SS87	Protein SIEVE ELEMENT OCCLUSION B OS=Arabidopsis thaliana OX=3702 GN=SEOB PE=1 SV=1	4
O82266	Protein SLOW WALKER 1 OS=Arabidopsis thaliana OX=3702 GN=SWA1 PE=2 SV=1	4
F4IDC2	Protein SLOW WALKER 2 OS=Arabidopsis thaliana OX=3702 GN=SWA2 PE=1 SV=1	4
Q9ZT71	Protein STABILIZED1 OS=Arabidopsis thaliana OX=3702 GN=STA1 PE=1 SV=1	4
Q9SD07	Protein STRICTOSIDINE SYNTHASE-LIKE 4 OS=Arabidopsis thaliana OX=3702 GN=SSL4 PE=1 SV=1	3
Q9M1J7	Protein STRICTOSIDINE SYNTHASE-LIKE 8 OS=Arabidopsis thaliana OX=3702 GN=SSL8 PE=2 SV=1	4
Q9M1J6	Protein STRICTOSIDINE SYNTHASE-LIKE 9 OS=Arabidopsis thaliana OX=3702 GN=SSL9 PE=2 SV=1	4
O22940	Protein TEEBE OS=Arabidopsis thaliana OX=3702 GN=TEB PE=2 SV=1	3
P56785	Protein TIC 214 OS=Arabidopsis thaliana OX=3702 GN=TIC214 PE=1 SV=1	2
Q9SK50	Protein TIC 55, chloroplastic OS=Arabidopsis thaliana OX=3702 GN=TIC55 PE=1 SV=1	2
Q9LFE2	Protein TORMOZ EMBRYO DEFECTIVE OS=Arabidopsis thaliana OX=3702 GN=TOZ PE=1 SV=1	4
F4J8D3	Protein TPLATE OS=Arabidopsis thaliana OX=3702 GN=TPLATE PE=1 SV=1	4
Q9SRI1	Protein transport protein SEC13 homolog A OS=Arabidopsis thaliana OX=3702 GN=SEC13A PE=1 SV=1	4
O64740	Protein transport protein SEC13 homolog B OS=Arabidopsis thaliana OX=3702 GN=SEC13B PE=1 SV=1	4
Q84WV4	Protein transport protein SEC23 A OS=Arabidopsis thaliana OX=3702 GN=SEC23A PE=2 SV=1	3
Q9ZQH3	Protein transport protein SEC23 D OS=Arabidopsis thaliana OX=3702 GN=SEC23D PE=2 SV=1	4
Q8VXX0	Protein transport protein SEC23 F OS=Arabidopsis thaliana OX=3702 GN=SEC23F PE=1 SV=1	4
Q9SFU0	Protein transport protein SEC24 A OS=Arabidopsis thaliana OX=3702 GN=SEC24A PE=1 SV=2	3
Q9M291	Protein transport protein SEC24 B OS=Arabidopsis thaliana OX=3702 GN=SEC24B PE=2 SV=3	3
P0DI74	Protein transport protein Sec61 subunit gamma-1 OS=Arabidopsis thaliana OX=3702 GN=SEC61G1 PE=1 SV=1	4
Q8RX56	Protein unc-13 homolog OS=Arabidopsis thaliana OX=3702 GN=PATROL1 PE=2 SV=1	4
Q9ZU97	Protein VAC14 homolog OS=Arabidopsis thaliana OX=3702 GN=VAC14 PE=1 SV=2	4
Q93VQ0	Protein VACUOLELESS1 OS=Arabidopsis thaliana OX=3702 GN=VCL1 PE=1 SV=1	2
F4J8G7	Protein virilizer homolog OS=Arabidopsis thaliana OX=3702 GN=VIR PE=1 SV=1	4
Q9LVM3	Protein YCF54, chloroplastic OS=Arabidopsis thaliana OX=3702 GN=YCF54 PE=1 SV=1	3
Q9ZW06	Pumilio homolog 2 OS=Arabidopsis thaliana OX=3702 GN=APUM2 PE=1 SV=1	3
Q9LRZ3	Pumilio homolog 24 OS=Arabidopsis thaliana OX=3702 GN=APUM24 PE=1 SV=1	4
Q9LJX4	Pumilio homolog 5 OS=Arabidopsis thaliana OX=3702 GN=APUM5 PE=1 SV=2	3
Q9SIV9	Purple acid phosphatase 10 OS=Arabidopsis thaliana OX=3702 GN=PAP10 PE=2 SV=1	2
Q9MAU5	Putative BPI/LBP family protein At1g04970 OS=Arabidopsis thaliana OX=3702 GN=At1g04970 PE=2 SV=1	4
O49289	Putative DEAD-box ATP-dependent RNA helicase 29 OS=Arabidopsis thaliana OX=3702 GN=RH29 PE=3 SV=1	4
F4K410	Putative elongation factor TypA-like SVR3, chloroplastic OS=Arabidopsis thaliana OX=3702 GN=SVR3 PE=1 SV=1	2
Q9LM63	Putative F-box/FBD/LRR-repeat protein At1g22000 OS=Arabidopsis thaliana OX=3702 GN=At1g22000 PE=4 SV=1	4
Q8RW93	Putative lipid-binding protein At4g00165 OS=Arabidopsis thaliana OX=3702 GN=At4g00165 PE=2 SV=1	4
Q9FNE4	PWWP domain-containing protein 3 OS=Arabidopsis thaliana OX=3702 GN=PDP3 PE=1 SV=1	4
Q56ZN6	Pyrophosphate-energized membrane proton pump 2 OS=Arabidopsis thaliana OX=3702 GN=AVPL1 PE=1 SV=2	4
Q9SYP2	Pyrophosphate--fructose 6-phosphate 1-phosphotransferase subunit alpha 1 OS=Arabidopsis thaliana OX=3702 GN=PFP-ALPHA1 PE=1 SV=1	4
Q9C9K3	Pyrophosphate--fructose 6-phosphate 1-phosphotransferase subunit alpha 2 OS=Arabidopsis thaliana OX=3702 GN=PFP-ALPHA2 PE=2 SV=1	3
P54904	Pyrroline-5-carboxylate reductase OS=Arabidopsis thaliana OX=3702 GN=PROC1 PE=2 SV=1	3
O24457	Pyruvate dehydrogenase E1 component subunit alpha-3, chloroplastic OS=Arabidopsis thaliana OX=3702 GN=PDH-E1 ALPHA PE=2 SV=1	3
O23404	Pyruvate, phosphate dikinase 1, chloroplastic OS=Arabidopsis thaliana OX=3702 GN=PPDK PE=1 SV=2	2
Q8VZE7	RAP domain-containing protein, chloroplastic OS=Arabidopsis thaliana OX=3702 GN=RAP PE=1 SV=1	4
Q39222	Ras-related protein RABA1b OS=Arabidopsis thaliana OX=3702 GN=RABA1B PE=1 SV=1	4
Q9FK68	Ras-related protein RABA1c OS=Arabidopsis thaliana OX=3702 GN=RABA1C PE=1 SV=1	4
Q38922	Ras-related protein RABB1b OS=Arabidopsis thaliana OX=3702 GN=RABB1B PE=2 SV=1	2
P92963	Ras-related protein RABB1c OS=Arabidopsis thaliana OX=3702 GN=RABB1C PE=1 SV=1	4
O23657	Ras-related protein RABC1 OS=Arabidopsis thaliana OX=3702 GN=RABC1 PE=1 SV=1	2
Q9ZRE2	Ras-related protein RABD1 OS=Arabidopsis thaliana OX=3702 GN=RABD1 PE=1 SV=1	4
Q9FPJ4	Ras-related protein RABD2b OS=Arabidopsis thaliana OX=3702 GN=RABD2B PE=1 SV=1	2
Q9SEH3	Ras-related protein RABD2c OS=Arabidopsis thaliana OX=3702 GN=RABD2C PE=1 SV=1	3
O24466	Ras-related protein RABE1a OS=Arabidopsis thaliana OX=3702 GN=RABE1A PE=1 SV=1	3
Q9LS94	Ras-related protein RABG3f OS=Arabidopsis thaliana OX=3702 GN=RABG3F PE=1 SV=1	2
O80501	Ras-related protein RABH1b OS=Arabidopsis thaliana OX=3702 GN=RABH1B PE=1 SV=1	3
Q9FJR0	Regulator of nonsense transcripts 1 homolog OS=Arabidopsis thaliana OX=3702 GN=UPF1 PE=1 SV=2	3
Q9SUR3	Reticulon-like protein B1 OS=Arabidopsis thaliana OX=3702 GN=RTNLB1 PE=1 SV=1	4
Q9SH59	Reticulon-like protein B3 OS=Arabidopsis thaliana OX=3702 GN=RTNLB3 PE=2 SV=1	4
Q9FFS0	Reticulon-like protein B4 OS=Arabidopsis thaliana OX=3702 GN=RTNLB4 PE=1 SV=1	2
O82352	Reticulon-like protein B5 OS=Arabidopsis thaliana OX=3702 GN=RTNLB5 PE=1 SV=1	4
Q93WI0	Rhodanese-like/PpiC domain-containing protein 12, chloroplastic OS=Arabidopsis thaliana OX=3702 GN=At5g19370 PE=1 SV=1	2
Q8LF05	Rhomboid-like protein 19 OS=Arabidopsis thaliana OX=3702 GN=RBL19 PE=2 SV=1	4
Q9SZV0	Ribonuclease III domain-containing protein RNC1, chloroplastic OS=Arabidopsis thaliana OX=3702 GN=RNC1 PE=2 SV=1	4
Q84W56	Ribonuclease J OS=Arabidopsis thaliana OX=3702 GN=RNJ PE=1 SV=1	4
O64888	Ribose-phosphate pyrophosphokinase 5, chloroplastic OS=Arabidopsis thaliana OX=3702 GN=PRS5 PE=2 SV=2	3
F4IH25	Ribosome biogenesis protein BOP1 homolog OS=Arabidopsis thaliana OX=3702 GN=BOP1 PE=1 SV=1	4
Q9LE16	Ribosome biogenesis protein BRX1 homolog 1 OS=Arabidopsis thaliana OX=3702 GN=BRIX1-1 PE=2 SV=1	3
Q9C928	Ribosome biogenesis protein BRX1 homolog 2 OS=Arabidopsis thaliana OX=3702 GN=BRIX1-2 PE=2 SV=1	4
O22892	Ribosome biogenesis protein NOP53 OS=Arabidopsis thaliana OX=3702 GN=At2g40430 PE=1 SV=2	4
Q9LF27	Ribosome biogenesis protein WDR12 homolog OS=Arabidopsis thaliana OX=3702 GN=WDR12 PE=1 SV=1	4
Q9SH88	Ribosome biogenesis regulatory protein homolog OS=Arabidopsis thaliana OX=3702 GN=At2g37990 PE=2 SV=2	4
Q9LUG5	Ribosome production factor 2 homolog OS=Arabidopsis thaliana OX=3702 GN=At3g23620 PE=2 SV=1	4
Q9SAU2	Ribulose-5-phosphate-3-epimerase, chloroplastic OS=Arabidopsis thaliana OX=3702 GN=RPE PE=2 SV=1	4
Q9XIK4	RNA cytidine acetyltransferase 1 OS=Arabidopsis thaliana OX=3702 GN=At1g10490 PE=2 SV=2	3
Q9M2Q4	RNA cytidine acetyltransferase 2 OS=Arabidopsis thaliana OX=3702 GN=At3g57940 PE=2 SV=2	3
Q8VY15	RNA-binding motif protein 25 OS=Arabidopsis thaliana OX=3702 GN=RBM25 PE=1 SV=1	4
F4J8K6	rRNA biogenesis protein RRP5 OS=Arabidopsis thaliana OX=3702 GN=RRP5 PE=2 SV=2	4
Q9LKR8	Rubisco accumulation factor 1.1, chloroplastic OS=Arabidopsis thaliana OX=3702 GN=RAF1.1 PE=1 SV=1	3
Q9FMR9	RuvB-like protein 1 OS=Arabidopsis thaliana OX=3702 GN=RIN1 PE=1 SV=1	4
Q9LFE0	SART-1 family protein DOT2 OS=Arabidopsis thaliana OX=3702 GN=DOT2 PE=1 SV=1	4
Q9SL48	SEC1 family transport protein SLY1 OS=Arabidopsis thaliana OX=3702 GN=SLY1 PE=1 SV=1	4
P46283	Sedoheptulose-1,7-bisphosphatase, chloroplastic OS=Arabidopsis thaliana OX=3702 GN=At3g55800 PE=2 SV=1	4
Q9MBA2	Septum site-determining protein minD homolog, chloroplastic OS=Arabidopsis thaliana OX=3702 GN=MIND1 PE=1 SV=1	4
Q0WPR4	Serine carboxypeptidase-like 34 OS=Arabidopsis thaliana OX=3702 GN=SCPL34 PE=2 SV=2	4
O81126	Serine/arginine-rich splicing factor RSZ22 OS=Arabidopsis thaliana OX=3702 GN=RSZ22 PE=1 SV=1	2
Q9FMG4	Serine/arginine-rich splicing factor SC35 OS=Arabidopsis thaliana OX=3702 GN=SC35 PE=1 SV=1	4
A2RVS6	Serine/arginine-rich splicing factor SR34A OS=Arabidopsis thaliana OX=3702 GN=SR34A PE=2 SV=1	4
O22315	Serine/arginine-rich-splicing factor SR34 OS=Arabidopsis thaliana OX=3702 GN=SR34 PE=1 SV=1	3
Q38821	Serine/threonine protein phosphatase 2A 55 kDa regulatory subunit B alpha isoform OS=Arabidopsis thaliana OX=3702 GN=PP2AB1 PE=1 SV=2	3
Q5QIT3	Serine/threonine protein phosphatase 2A regulatory subunit B''beta OS=Arabidopsis thaliana OX=3702 GN=B''BETA PE=1 SV=1	3
Q944A7	Serine/threonine-protein kinase BSK1 OS=Arabidopsis thaliana OX=3702 GN=BSK1 PE=1 SV=1	2
P43291	Serine/threonine-protein kinase SRK2A OS=Arabidopsis thaliana OX=3702 GN=SRK2A PE=1 SV=1	2
Q9C958	Serine/threonine-protein kinase SRK2B OS=Arabidopsis thaliana OX=3702 GN=SRK2B PE=1 SV=1	2
Q9FR53	Serine/threonine-protein kinase TOR OS=Arabidopsis thaliana OX=3702 GN=TOR PE=1 SV=1	2
Q9XI87	Serine/threonine-protein kinase VIK OS=Arabidopsis thaliana OX=3702 GN=VIK PE=1 SV=1	2
Q38845	Serine/threonine-protein phosphatase 2A 65 kDa regulatory subunit A alpha isoform OS=Arabidopsis thaliana OX=3702 GN=PP2AA1 PE=1 SV=1	4
Q38950	Serine/threonine-protein phosphatase 2A 65 kDa regulatory subunit A beta isoform OS=Arabidopsis thaliana OX=3702 GN=PP2AA2 PE=1 SV=2	4
Q38951	Serine/threonine-protein phosphatase 2A 65 kDa regulatory subunit A gamma isoform OS=Arabidopsis thaliana OX=3702 GN=PP2AA3 PE=1 SV=2	3
P48483	Serine/threonine-protein phosphatase PP1 isozyme 3 OS=Arabidopsis thaliana OX=3702 GN=TOPP3 PE=1 SV=1	3
P48578	Serine/threonine-protein phosphatase PP2A-4 catalytic subunit OS=Arabidopsis thaliana OX=3702 GN=PP2A4 PE=1 SV=1	4
Q9C865	SH3 domain-containing protein 1 OS=Arabidopsis thaliana OX=3702 GN=SH3P1 PE=1 SV=1	4
Q8L7W0	SH3 domain-containing protein 3 OS=Arabidopsis thaliana OX=3702 GN=SH3P3 PE=1 SV=1	4
P58684	Signal peptidase complex subunit 2 OS=Arabidopsis thaliana OX=3702 GN=At2g39960 PE=2 SV=1	4
O81062	Signal peptide peptidase OS=Arabidopsis thaliana OX=3702 GN=SPP PE=2 SV=1	4
O22265	Signal recognition particle 43 kDa protein, chloroplastic OS=Arabidopsis thaliana OX=3702 GN=CAO PE=1 SV=2	4
B6EUB3	Sister chromatid cohesion protein PDS5 homolog A OS=Arabidopsis thaliana OX=3702 GN=PDS5A PE=1 SV=1	4
Q8GUP3	Sister chromatid cohesion protein PDS5 homolog C OS=Arabidopsis thaliana OX=3702 GN=PDS5C PE=1 SV=1	4
Q9S9P0	Sister chromatid cohesion protein PDS5 homolog E OS=Arabidopsis thaliana OX=3702 GN=PDS5E PE=2 SV=1	4
Q39255	SKP1-like protein 1A OS=Arabidopsis thaliana OX=3702 GN=SKP1A PE=1 SV=1	4
Q9C5J9	Small GTPase LIP1 OS=Arabidopsis thaliana OX=3702 GN=LIP1 PE=1 SV=1	3
Q9SY09	Small nuclear ribonucleoprotein SmD1b OS=Arabidopsis thaliana OX=3702 GN=SMD1B PE=3 SV=1	3
Q8VYM4	Small ribosomal subunit protein cS22 OS=Arabidopsis thaliana OX=3702 GN=PSRP2 PE=2 SV=1	3
Q9SX22	Small ribosomal subunit protein cS23z OS=Arabidopsis thaliana OX=3702 GN=At1g68590 PE=1 SV=1	4
Q9SW09	Small ribosomal subunit protein eS10z OS=Arabidopsis thaliana OX=3702 GN=RPS10A PE=1 SV=1	3
Q9SKZ3	Small ribosomal subunit protein eS12y OS=Arabidopsis thaliana OX=3702 GN=RPS12C PE=1 SV=1	4
Q9S9P1	Small ribosomal subunit protein eS12z OS=Arabidopsis thaliana OX=3702 GN=RPS12A PE=2 SV=1	4
Q9SJ36	Small ribosomal subunit protein eS17y OS=Arabidopsis thaliana OX=3702 GN=RPS17B PE=2 SV=3	4
Q8LC83	Small ribosomal subunit protein eS24y OS=Arabidopsis thaliana OX=3702 GN=RPS24B PE=2 SV=2	4
O48549	Small ribosomal subunit protein eS6z OS=Arabidopsis thaliana OX=3702 GN=RPS6A PE=1 SV=2	4
Q9C514	Small ribosomal subunit protein eS7z OS=Arabidopsis thaliana OX=3702 GN=RPS7A PE=2 SV=1	4
P42036	Small ribosomal subunit protein uS11x OS=Arabidopsis thaliana OX=3702 GN=RPS14C PE=2 SV=2	4
P49201	Small ribosomal subunit protein uS12y OS=Arabidopsis thaliana OX=3702 GN=RPS23B PE=2 SV=2	4
Q680P8	Small ribosomal subunit protein uS14z/uS14y/uS14x OS=Arabidopsis thaliana OX=3702 GN=RPS29A PE=3 SV=2	4
P42733	Small ribosomal subunit protein uS17x OS=Arabidopsis thaliana OX=3702 GN=RPS11C PE=2 SV=2	4
O65569	Small ribosomal subunit protein uS17y OS=Arabidopsis thaliana OX=3702 GN=RPS11B PE=2 SV=2	4
P16181	Small ribosomal subunit protein uS17z OS=Arabidopsis thaliana OX=3702 GN=RPS11A PE=2 SV=1	4
Q9FY65	Small ribosomal subunit protein uS19y OS=Arabidopsis thaliana OX=3702 GN=RPS15C PE=2 SV=1	3
Q95749	Small ribosomal subunit protein uS3m OS=Arabidopsis thaliana OX=3702 GN=RPS3 PE=1 SV=4	2
Q9FJA6	Small ribosomal subunit protein uS3x OS=Arabidopsis thaliana OX=3702 GN=RPS3C PE=1 SV=1	4
Q9M339	Small ribosomal subunit protein uS3y OS=Arabidopsis thaliana OX=3702 GN=RPS3B PE=1 SV=1	4
Q9FLF0	Small ribosomal subunit protein uS4y OS=Arabidopsis thaliana OX=3702 GN=RPS9C PE=1 SV=1	4
Q9SCM3	Small ribosomal subunit protein uS5w OS=Arabidopsis thaliana OX=3702 GN=RPS2D PE=2 SV=1	4
Q9XJ27	Small ribosomal subunit protein uS9c OS=Arabidopsis thaliana OX=3702 GN=RPS9 PE=2 SV=1	4
Q9M8X9	Small ribosomal subunit protein uS9y OS=Arabidopsis thaliana OX=3702 GN=RPS16B PE=1 SV=1	3
Q8RXK2	Small RNA degrading nuclease 3 OS=Arabidopsis thaliana OX=3702 GN=SDN3 PE=1 SV=1	4
Q1H595	Sm-like protein LSM2 OS=Arabidopsis thaliana OX=3702 GN=LSM2 PE=1 SV=1	4
Q9SI54	Sm-like protein LSM7 OS=Arabidopsis thaliana OX=3702 GN=LSM7 PE=1 SV=1	2
Q8VYI0	Sm-like protein LSM8 OS=Arabidopsis thaliana OX=3702 GN=LSM8 PE=1 SV=1	3
Q8LBB2	SNF1-related protein kinase regulatory subunit gamma-1 OS=Arabidopsis thaliana OX=3702 GN=KING1 PE=1 SV=2	4
O80653	SNW/SKI-interacting protein OS=Arabidopsis thaliana OX=3702 GN=SKIP PE=1 SV=1	4
Q8L636	Sodium/calcium exchanger NCL OS=Arabidopsis thaliana OX=3702 GN=NCL PE=2 SV=1	2
Q9FG38	Sorting nexin 1 OS=Arabidopsis thaliana OX=3702 GN=SNX1 PE=1 SV=1	3
P0DKL4	Spliceosome-associated protein 130 A OS=Arabidopsis thaliana OX=3702 GN=SAP130A PE=2 SV=1	4
Q9FMP4	Splicing factor 3B subunit 6-like protein OS=Arabidopsis thaliana OX=3702 GN=At5g12190 PE=1 SV=1	3
F4I2J8	Splicing factor Cactin OS=Arabidopsis thaliana OX=3702 GN=CTN PE=1 SV=1	4
Q9FG01	Splicing factor SF3a60 homolog OS=Arabidopsis thaliana OX=3702 GN=ATO PE=1 SV=1	4
O23212	Splicing factor U2af large subunit A OS=Arabidopsis thaliana OX=3702 GN=U2AF65A PE=1 SV=2	4
Q8L716	Splicing factor U2af large subunit B OS=Arabidopsis thaliana OX=3702 GN=U2AF65B PE=1 SV=2	4
Q9S709	Splicing factor U2af small subunit A OS=Arabidopsis thaliana OX=3702 GN=U2AF35A PE=1 SV=1	2
Q9FMY5	Splicing factor U2af small subunit B OS=Arabidopsis thaliana OX=3702 GN=U2AF35B PE=1 SV=1	3
Q8LBH4	SPX domain-containing protein 1 OS=Arabidopsis thaliana OX=3702 GN=SPX1 PE=1 SV=2	4
O48781	SPX domain-containing protein 2 OS=Arabidopsis thaliana OX=3702 GN=SPX2 PE=2 SV=1	4
Q9FNF2	Starch synthase 1, chloroplastic/amyloplastic OS=Arabidopsis thaliana OX=3702 GN=SS1 PE=2 SV=1	3
Q9SAA9	Sterol 14-demethylase OS=Arabidopsis thaliana OX=3702 GN=CYP51G1 PE=1 SV=1	3
Q9FK81	Stress-response A/B barrel domain-containing protein At5g22580 OS=Arabidopsis thaliana OX=3702 GN=At5g22580 PE=1 SV=1	4
Q9FIH8	Stromal processing peptidase, chloroplastic OS=Arabidopsis thaliana OX=3702 GN=SPP PE=2 SV=1	3
Q8GWY0	Style cell-cycle inhibitor 1 OS=Arabidopsis thaliana OX=3702 GN=SCI1 PE=2 SV=1	4
Q9FLI4	Subtilisin-like protease SBT1.3 OS=Arabidopsis thaliana OX=3702 GN=SBT1.3 PE=2 SV=1	4
Q8L7D2	Subtilisin-like protease SBT4.12 OS=Arabidopsis thaliana OX=3702 GN=SBT4.12 PE=2 SV=1	4
O82663	Succinate dehydrogenase [ubiquinone] flavoprotein subunit 1, mitochondrial OS=Arabidopsis thaliana OX=3702 GN=SDH1-1 PE=1 SV=1	4
Q8LB02	Succinate dehydrogenase [ubiquinone] iron-sulfur subunit 2, mitochondrial OS=Arabidopsis thaliana OX=3702 GN=SDH2-2 PE=1 SV=2	3
Q9SX77	Succinate dehydrogenase subunit 5, mitochondrial OS=Arabidopsis thaliana OX=3702 GN=SDH5 PE=1 SV=1	4
Q94BT0	Sucrose-phosphate synthase 1 OS=Arabidopsis thaliana OX=3702 GN=SPS1 PE=1 SV=1	3
P23586	Sugar transport protein 1 OS=Arabidopsis thaliana OX=3702 GN=STP1 PE=1 SV=2	3
O04036	Sugar transporter ERD6 OS=Arabidopsis thaliana OX=3702 GN=ERD6 PE=1 SV=3	4
Q8W4J3	Sulfhydryl oxidase 1 OS=Arabidopsis thaliana OX=3702 GN=QSOX1 PE=2 SV=1	4
P21276	Superoxide dismutase [Fe] 1, chloroplastic OS=Arabidopsis thaliana OX=3702 GN=FSD1 PE=1 SV=4	4
Q9LU64	Superoxide dismutase [Fe] 2, chloroplastic OS=Arabidopsis thaliana OX=3702 GN=FSD2 PE=1 SV=1	3
Q9FMX0	Superoxide dismutase [Fe] 3, chloroplastic OS=Arabidopsis thaliana OX=3702 GN=FSD3 PE=1 SV=1	4
O81235	Superoxide dismutase [Mn] 1, mitochondrial OS=Arabidopsis thaliana OX=3702 GN=MSD1 PE=1 SV=2	4
Q8W117	Suppressor of mec-8 and unc-52 protein homolog 1 OS=Arabidopsis thaliana OX=3702 GN=SMU1 PE=1 SV=1	4
F4JS25	Suppressor of RPS4-RLD 1 OS=Arabidopsis thaliana OX=3702 GN=SRFR1 PE=1 SV=1	3
Q9LK09	Syntaxin-32 OS=Arabidopsis thaliana OX=3702 GN=SYP32 PE=2 SV=1	2
Q9SF29	Syntaxin-71 OS=Arabidopsis thaliana OX=3702 GN=SYP71 PE=1 SV=1	2
Q9LV27	Target of rapamycin complex subunit LST8-1 OS=Arabidopsis thaliana OX=3702 GN=LST8-1 PE=1 SV=1	3
P28769	T-complex protein 1 subunit alpha OS=Arabidopsis thaliana OX=3702 GN=CCT1 PE=1 SV=1	4
Q940P8	T-complex protein 1 subunit beta OS=Arabidopsis thaliana OX=3702 GN=CCT2 PE=1 SV=1	4
Q9LV21	T-complex protein 1 subunit delta OS=Arabidopsis thaliana OX=3702 GN=CCT4 PE=1 SV=1	4
Q84WV1	T-complex protein 1 subunit gamma OS=Arabidopsis thaliana OX=3702 GN=CCT3 PE=1 SV=1	4
Q94K05	T-complex protein 1 subunit theta OS=Arabidopsis thaliana OX=3702 GN=CCT8 PE=1 SV=1	4
Q9M888	T-complex protein 1 subunit zeta 1 OS=Arabidopsis thaliana OX=3702 GN=CCT6A PE=1 SV=1	4
Q9FGT8	Temperature-induced lipocalin-1 OS=Arabidopsis thaliana OX=3702 GN=TIL PE=1 SV=1	4
P50699	Thaumatin-like protein OS=Arabidopsis thaliana OX=3702 GN=At1g18250 PE=2 SV=2	2
Q0WP12	Thiocyanate methyltransferase 1 OS=Arabidopsis thaliana OX=3702 GN=HOL1 PE=1 SV=2	3
Q42403	Thioredoxin H3 OS=Arabidopsis thaliana OX=3702 GN=TRX3 PE=1 SV=1	4
Q39241	Thioredoxin H5 OS=Arabidopsis thaliana OX=3702 GN=TRX5 PE=1 SV=1	4
Q9SEU8	Thioredoxin M2, chloroplastic OS=Arabidopsis thaliana OX=3702 GN=TRXM2 PE=1 SV=2	4
Q9SEU6	Thioredoxin M4, chloroplastic OS=Arabidopsis thaliana OX=3702 GN=At3g15360 PE=2 SV=2	4
Q8L7S9	Thioredoxin Y2, chloroplastic OS=Arabidopsis thaliana OX=3702 GN=At1g43560 PE=2 SV=1	3
Q8LCT3	Thioredoxin-like 2-2, chloroplastic OS=Arabidopsis thaliana OX=3702 GN=At4g29670 PE=2 SV=2	4
Q9M7X9	Thioredoxin-like protein CITRX, chloroplastic OS=Arabidopsis thaliana OX=3702 GN=CITRX PE=1 SV=1	4
Q8L860	TOM1-like protein 9 OS=Arabidopsis thaliana OX=3702 GN=TOL9 PE=1 SV=1	4
A8MS85	Transcription elongation factor SPT6 homolog OS=Arabidopsis thaliana OX=3702 GN=SPT6 PE=1 SV=1	2
Q9SKZ1	Transcription factor Pur-alpha 1 OS=Arabidopsis thaliana OX=3702 GN=PURA1 PE=1 SV=2	4
Q8LPF0	Transcription initiation factor TFIID subunit 2 OS=Arabidopsis thaliana OX=3702 GN=TAF2 PE=2 SV=1	4
Q9ZT96	Transcription termination factor MTERF4, chloroplastic OS=Arabidopsis thaliana OX=3702 GN=MTERF4 PE=1 SV=1	4
F4I9A2	Trans-Golgi network-localized SYP41-interacting protein 1 OS=Arabidopsis thaliana OX=3702 GN=TNO1 PE=1 SV=2	4
O82234	Translation initiation factor IF3-2, chloroplastic OS=Arabidopsis thaliana OX=3702 GN=IF3-2 PE=2 SV=1	4
Q94B52	Translation initiation factor IF3-4, chloroplastic OS=Arabidopsis thaliana OX=3702 GN=IF3-4 PE=2 SV=1	4
Q940G0	Transmembrane 9 superfamily member 1 OS=Arabidopsis thaliana OX=3702 GN=TMN1 PE=1 SV=1	4
Q9FYQ8	Transmembrane 9 superfamily member 11 OS=Arabidopsis thaliana OX=3702 GN=TMN11 PE=2 SV=1	4
F4JRE0	Transmembrane 9 superfamily member 12 OS=Arabidopsis thaliana OX=3702 GN=TMN12 PE=2 SV=1	4
Q940S0	Transmembrane 9 superfamily member 2 OS=Arabidopsis thaliana OX=3702 GN=TMN2 PE=2 SV=1	4
Q9ZPS7	Transmembrane 9 superfamily member 3 OS=Arabidopsis thaliana OX=3702 GN=TMN3 PE=2 SV=1	4
Q9FHT4	Transmembrane 9 superfamily member 4 OS=Arabidopsis thaliana OX=3702 GN=TMN4 PE=2 SV=1	4
Q9LIC2	Transmembrane 9 superfamily member 7 OS=Arabidopsis thaliana OX=3702 GN=TMN7 PE=2 SV=1	4
Q9C5N2	Transmembrane 9 superfamily member 9 OS=Arabidopsis thaliana OX=3702 GN=TMN9 PE=2 SV=1	4
Q9S7M9	Transmembrane emp24 domain-containing protein p24beta2 OS=Arabidopsis thaliana OX=3702 GN=At3g07680 PE=1 SV=1	4
Q8H0U4	Transportin-1 OS=Arabidopsis thaliana OX=3702 GN=TRN1 PE=1 SV=1	4
Q9LPG6	Trifunctional UDP-glucose 4,6-dehydratase/UDP-4-keto-6-deoxy-D-glucose 3,5-epimerase/UDP-4-keto-L-rhamnose-reductase RHM2 OS=Arabidopsis thaliana OX=3702 GN=RHM2 PE=1 SV=1	3
Q9LH76	Trifunctional UDP-glucose 4,6-dehydratase/UDP-4-keto-6-deoxy-D-glucose 3,5-epimerase/UDP-4-keto-L-rhamnose-reductase RHM3 OS=Arabidopsis thaliana OX=3702 GN=RHM3 PE=2 SV=1	2
Q9LSB4	TSA1-like protein OS=Arabidopsis thaliana OX=3702 GN=NAI2 PE=1 SV=1	4
Q56WH1	Tubulin alpha-3 chain OS=Arabidopsis thaliana OX=3702 GN=TUBA3 PE=1 SV=2	4
P29511	Tubulin alpha-6 chain OS=Arabidopsis thaliana OX=3702 GN=TUBA6 PE=1 SV=1	3
Q56YW9	Tubulin beta-2 chain OS=Arabidopsis thaliana OX=3702 GN=TUBB2 PE=1 SV=2	4
P29516	Tubulin beta-8 chain OS=Arabidopsis thaliana OX=3702 GN=TUBB8 PE=2 SV=2	4
P29517	Tubulin beta-9 chain OS=Arabidopsis thaliana OX=3702 GN=TUBB9 PE=1 SV=1	3
P38557	Tubulin gamma-1 chain OS=Arabidopsis thaliana OX=3702 GN=TUBG1 PE=1 SV=1	4
Q94KI8	Two pore calcium channel protein 1 OS=Arabidopsis thaliana OX=3702 GN=TPC1 PE=1 SV=1	2
O22922	U2 small nuclear ribonucleoprotein B'' OS=Arabidopsis thaliana OX=3702 GN=U2B'' PE=1 SV=1	4
Q9FMU5	U3 small nucleolar RNA-associated protein 18 homolog OS=Arabidopsis thaliana OX=3702 GN=At5g14050 PE=1 SV=1	2
Q9M0V4	U3 snoRNP-associated protein-like YAO OS=Arabidopsis thaliana OX=3702 GN=YAO PE=2 SV=1	4
Q8RXN6	U4/U6 small nuclear ribonucleoprotein Prp31 homolog OS=Arabidopsis thaliana OX=3702 GN=PRP31 PE=1 SV=1	3
O22212	U4/U6 small nuclear ribonucleoprotein PRP4-like protein OS=Arabidopsis thaliana OX=3702 GN=LIS PE=2 SV=1	4
O49354	Ubiquinone biosynthesis O-methyltransferase, mitochondrial OS=Arabidopsis thaliana OX=3702 GN=COQ3 PE=1 SV=2	3
Q8W4N3	Ubiquitin carboxyl-terminal hydrolase 2 OS=Arabidopsis thaliana OX=3702 GN=UBP2 PE=1 SV=2	4
O04482	Ubiquitin carboxyl-terminal hydrolase 2 OS=Arabidopsis thaliana OX=3702 GN=UCH2 PE=1 SV=1	4
Q9FPT1	Ubiquitin C-terminal hydrolase 12 OS=Arabidopsis thaliana OX=3702 GN=UBP12 PE=1 SV=2	2
Q9SII9	Ubiquitin domain-containing protein DSK2a OS=Arabidopsis thaliana OX=3702 GN=DSK2A PE=1 SV=2	4
Q9SII8	Ubiquitin domain-containing protein DSK2b OS=Arabidopsis thaliana OX=3702 GN=DSK2B PE=1 SV=1	4
Q94A97	Ubiquitin-conjugating enzyme E2 35 OS=Arabidopsis thaliana OX=3702 GN=UBC35 PE=1 SV=1	2
Q9FZ48	Ubiquitin-conjugating enzyme E2 36 OS=Arabidopsis thaliana OX=3702 GN=UBC36 PE=1 SV=1	2
P59232	Ubiquitin-ribosomal protein eS31y fusion protein OS=Arabidopsis thaliana OX=3702 GN=RPS27AB PE=2 SV=2	4
Q9FXA4	U-box domain-containing protein 26 OS=Arabidopsis thaliana OX=3702 GN=PUB26 PE=2 SV=1	2
Q9SHZ5	UBP1-associated proteins 1B OS=Arabidopsis thaliana OX=3702 GN=UBA1B PE=2 SV=2	4
O80517	Uclacyanin-2 OS=Arabidopsis thaliana OX=3702 GN=At2g44790 PE=2 SV=1	4
Q9LFW1	UDP-arabinopyranose mutase 2 OS=Arabidopsis thaliana OX=3702 GN=RGP2 PE=1 SV=1	3
Q9FM01	UDP-glucose 6-dehydrogenase 4 OS=Arabidopsis thaliana OX=3702 GN=UGD4 PE=1 SV=1	4
Q0WL80	UDP-glucose:glycoprotein glucosyltransferase OS=Arabidopsis thaliana OX=3702 GN=UGGT PE=1 SV=1	4
Q9LZI2	UDP-glucuronic acid decarboxylase 2 OS=Arabidopsis thaliana OX=3702 GN=UXS2 PE=1 SV=1	2
Q9FIE8	UDP-glucuronic acid decarboxylase 3 OS=Arabidopsis thaliana OX=3702 GN=UXS3 PE=1 SV=1	3
Q8S8T4	UDP-glucuronic acid decarboxylase 4 OS=Arabidopsis thaliana OX=3702 GN=UXS4 PE=2 SV=1	4
Q8VZE9	UDP-glycosyltransferase 73B1 OS=Arabidopsis thaliana OX=3702 GN=UGT73B1 PE=2 SV=1	2
O23406	UDP-glycosyltransferase 75D1 OS=Arabidopsis thaliana OX=3702 GN=UGT75D1 PE=2 SV=2	2
F4I3P9	UDP-N-acetylmuramoyl-L-alanyl-D-glutamate--2,6-diaminopimelate ligase MurE homolog, chloroplastic OS=Arabidopsis thaliana OX=3702 GN=MURE PE=1 SV=1	3
Q8RXL8	UDP-xylose transporter 3 OS=Arabidopsis thaliana OX=3702 GN=UXT3 PE=1 SV=1	4
Q94A68	Uncharacterized oxidoreductase At1g06690, chloroplastic OS=Arabidopsis thaliana OX=3702 GN=At1g06690 PE=1 SV=1	4
P0CB26	Uncharacterized protein At1g10890 OS=Arabidopsis thaliana OX=3702 GN=At1g10890 PE=4 SV=1	4
Q9FVR6	Uncharacterized protein At1g32220, chloroplastic OS=Arabidopsis thaliana OX=3702 GN=At1g32220 PE=1 SV=1	4
O22969	Uncharacterized protein At2g34160 OS=Arabidopsis thaliana OX=3702 GN=At2g34160 PE=1 SV=1	4
Q8H124	Uncharacterized protein At2g34460, chloroplastic OS=Arabidopsis thaliana OX=3702 GN=At2g34460 PE=1 SV=1	4
Q9C8Z4	Uncharacterized protein At3g06530 OS=Arabidopsis thaliana OX=3702 GN=At3g06530 PE=1 SV=3	4
P58728	Uncharacterized protein At4g14342 OS=Arabidopsis thaliana OX=3702 GN=At4g14342 PE=3 SV=1	3
P0C8Q4	Uncharacterized protein At4g19900 OS=Arabidopsis thaliana OX=3702 GN=At4g19900 PE=2 SV=1	3
Q8VZ67	Uncharacterized zinc finger CCHC domain-containing protein At4g19190 OS=Arabidopsis thaliana OX=3702 GN=At4g19190 PE=2 SV=1	4
Q9M336	Uracil phosphoribosyltransferase, chloroplastic OS=Arabidopsis thaliana OX=3702 GN=UPP PE=1 SV=1	2
Q42586	Uridine 5'-monophosphate synthase OS=Arabidopsis thaliana OX=3702 GN=PYRE-F PE=2 SV=2	4
Q9STT2	Vacuolar protein sorting-associated protein 29 OS=Arabidopsis thaliana OX=3702 GN=VPS29 PE=1 SV=1	4
P93043	Vacuolar protein sorting-associated protein 41 homolog OS=Arabidopsis thaliana OX=3702 GN=VPS41 PE=1 SV=3	2
Q0WQ75	Vacuolar protein sorting-associated protein 51 homolog OS=Arabidopsis thaliana OX=3702 GN=VPS51 PE=1 SV=1	2
Q94KD3	Vacuolar protein sorting-associated protein 52 A OS=Arabidopsis thaliana OX=3702 GN=VPS52 PE=1 SV=1	3
Q94KJ7	Vacuolar protein-sorting-associated protein 33 homolog OS=Arabidopsis thaliana OX=3702 GN=VPS33 PE=1 SV=1	3
Q56ZQ3	Vacuolar-sorting receptor 4 OS=Arabidopsis thaliana OX=3702 GN=VSR4 PE=2 SV=2	3
F4KE63	Valine--tRNA ligase, chloroplastic/mitochondrial 2 OS=Arabidopsis thaliana OX=3702 GN=EMB2247 PE=3 SV=1	2
Q9ZRD6	VAMP-like protein YKT61 OS=Arabidopsis thaliana OX=3702 GN=YKT61 PE=1 SV=1	4
O49195	Vegetative storage protein 1 OS=Arabidopsis thaliana OX=3702 GN=VSP1 PE=1 SV=2	3
O82122	Vegetative storage protein 2 OS=Arabidopsis thaliana OX=3702 GN=VSP2 PE=2 SV=1	2
Q8L9C4	Very-long-chain 3-oxoacyl-CoA reductase 1 OS=Arabidopsis thaliana OX=3702 GN=KCR1 PE=1 SV=1	4
Q8VZ95	Vesicle-associated protein 1-1 OS=Arabidopsis thaliana OX=3702 GN=PVA11 PE=1 SV=1	4
O23654	V-type proton ATPase catalytic subunit A OS=Arabidopsis thaliana OX=3702 GN=VHA-A PE=1 SV=1	4
Q8W4S4	V-type proton ATPase subunit a3 OS=Arabidopsis thaliana OX=3702 GN=VHA-a3 PE=1 SV=1	4
Q9SZN1	V-type proton ATPase subunit B2 OS=Arabidopsis thaliana OX=3702 GN=VHA-B2 PE=1 SV=1	4
Q9SDS7	V-type proton ATPase subunit C OS=Arabidopsis thaliana OX=3702 GN=VHA-C PE=1 SV=1	4
Q9LHA4	V-type proton ATPase subunit d2 OS=Arabidopsis thaliana OX=3702 GN=VHA-d2 PE=2 SV=1	4
Q9ZQX4	V-type proton ATPase subunit F OS=Arabidopsis thaliana OX=3702 GN=VHA-F PE=2 SV=1	4
O82628	V-type proton ATPase subunit G1 OS=Arabidopsis thaliana OX=3702 GN=VHA-G1 PE=1 SV=1	4
O82629	V-type proton ATPase subunit G2 OS=Arabidopsis thaliana OX=3702 GN=VHA-G2 PE=1 SV=2	4
Q8RXU6	WD repeat-containing protein PCN OS=Arabidopsis thaliana OX=3702 GN=PCN PE=2 SV=1	4
Q9SZQ5	WD repeat-containing protein VIP3 OS=Arabidopsis thaliana OX=3702 GN=VIP3 PE=1 SV=1	4
Q9SU78	WD-40 repeat-containing protein MSI5 OS=Arabidopsis thaliana OX=3702 GN=MSI5 PE=1 SV=2	4
Q9C500	WPP domain-containing protein 2 OS=Arabidopsis thaliana OX=3702 GN=WPP2 PE=1 SV=1	3
O22775	Xyloglucan 6-xylosyltransferase 2 OS=Arabidopsis thaliana OX=3702 GN=XXT2 PE=1 SV=1	4
Q9FKK7	Xylose isomerase OS=Arabidopsis thaliana OX=3702 GN=XYLA PE=2 SV=2	4
Q9LJE5	YTH domain-containing protein ECT2 OS=Arabidopsis thaliana OX=3702 GN=ECT2 PE=1 SV=1	4
Q38893	Zeta-carotene desaturase, chloroplastic/chromoplastic OS=Arabidopsis thaliana OX=3702 GN=ZDS1 PE=1 SV=3	4
Q9M2N5	Zinc finger BED domain-containing protein DAYSLEEPER OS=Arabidopsis thaliana OX=3702 GN=HAT PE=1 SV=1	3
Q9LQM3	Zinc finger CCCH domain-containing protein 12 OS=Arabidopsis thaliana OX=3702 GN=At1g32360 PE=2 SV=1	3
Q9LNV5	Zinc finger CCCH domain-containing protein 4 OS=Arabidopsis thaliana OX=3702 GN=At1g07360 PE=1 SV=1	4
Q7XA66	Zinc finger protein ZOP1 OS=Arabidopsis thaliana OX=3702 GN=ZOP1 PE=1 SV=1	2

## Sheet: All replicates
List of proteins identified by co-immunoprecipitation analysis of RACK1A-GFP in stably transformed rack1a-1 mutants expressing proRACK1A::RACK1A:GFP construct, exposed to liquid 1/2 MS media supplemented with 200mM NaCl for 1h . Proteins identified in all replicates separately, are shown with data pertinent for their identification.
Protein FDR Confidence: Combined	Accession	Description	Coverage [%]	# Peptides	# PSMs	# Unique Peptides	# AAs	MW [kDa]	Score Mascot: A2 Mascot	# Peptides (by Search Engine): A2 Mascot	Modifications	sample replicate
High	Q38882	Phospholipase D alpha 1 OS=Arabidopsis thaliana OX=3702 GN=PLDALPHA1 PE=1 SV=2	73	47	276	36	810	91.8	7298	47	Oxidation [M159; M288; M342; M421; M454; M573; M648; M657; M694; M726]; Carbamidomethyl [C211; C306; C309; C363; C623; C739]; Acetyl [N-Term]	replicate 1
High	Q9MAB3	Probable nucleolar protein 5-2 OS=Arabidopsis thaliana OX=3702 GN=NOP5-2 PE=1 SV=1	68	36	117	30	533	59	4356	36	Carbamidomethyl [C30; C81; C105; C257]; Oxidation [M23; M112; M137; M160; M180; M241; M278; M382]	replicate 1
High	P10896	Ribulose bisphosphate carboxylase/oxygenase activase, chloroplastic OS=Arabidopsis thaliana OX=3702 GN=RCA PE=1 SV=2	71	25	187	25	474	51.9	8497	25	Carbamidomethyl [C175; C223; C224; C282; C451; C470]; Oxidation [M91; M100; M127; M128; M138; M182; M188; M189; M222; M237; M249; M255; M269; M388; M394; M399; M402]	replicate 1
High	Q8H0U8	DEAD-box ATP-dependent RNA helicase 42 OS=Arabidopsis thaliana OX=3702 GN=RH42 PE=1 SV=2	47	55	96	55	1166	133	2738	55	Oxidation [M339; M503; M553; M587; M608; M685; M691; M694; M1152]; Carbamidomethyl [C399; C633; C658; C668; C803; C827; C875]	replicate 1
High	Q9LD90	H/ACA ribonucleoprotein complex subunit 4 OS=Arabidopsis thaliana OX=3702 GN=CBF5 PE=1 SV=1	75	39	166	39	565	63	5519	39	Carbamidomethyl [C126; C146; C211; C221; C301; C349]; Oxidation [M278; M282; M307; M341; M346; M362]; Acetyl [N-Term]	replicate 1
High	P19366	ATP synthase subunit beta, chloroplastic OS=Arabidopsis thaliana OX=3702 GN=atpB PE=1 SV=2	83	32	91	31	498	53.9	3081	32	Oxidation [M40; M89; M94; M183; M214; M216; M239; M256; M292; M306; M374]; Carbamidomethyl [C63]	replicate 1
High	Q0WNJ6	Clathrin heavy chain 1 OS=Arabidopsis thaliana OX=3702 GN=CHC1 PE=1 SV=1	41	51	65	13	1705	193.1	1712	51	Carbamidomethyl [C472; C792; C838; C863; C940; C1271; C1274; C1309]; Oxidation [M810]	replicate 1
High	Q0WLB5	Clathrin heavy chain 2 OS=Arabidopsis thaliana OX=3702 GN=CHC2 PE=1 SV=1	39	47	60	9	1703	193.1	1725	47	Acetyl [N-Term]; Carbamidomethyl [C472; C792; C838; C863; C940; C1271; C1274; C1309; C1551]	replicate 1
High	O04658	Probable nucleolar protein 5-1 OS=Arabidopsis thaliana OX=3702 GN=NOP5-1 PE=1 SV=2	59	23	51	17	533	58.7	2165	23	Oxidation [M1; M159; M179; M240; M277; M381; M515]; Carbamidomethyl [C104; C256; C370]	replicate 1
High	O24456	Small ribosomal subunit protein RACK1z OS=Arabidopsis thaliana OX=3702 GN=RACK1A PE=1 SV=2	96	35	540	35	327	35.7	22284	35	Acetyl [N-Term]; Carbamidomethyl [C138; C155; C184; C209; C242; C251; C298]; Oxidation [M11; M17]	replicate 1
High	P55737	Heat shock protein 90-2 OS=Arabidopsis thaliana OX=3702 GN=HSP90-2 PE=1 SV=1	45	32	48	2	699	80	1455	32	Oxidation [M85; M342]; Carbamidomethyl [C345; C568; C569]	replicate 1
High	Q9FI56	Chaperone protein ClpC1, chloroplastic OS=Arabidopsis thaliana OX=3702 GN=CLPC1 PE=1 SV=1	44	31	46	9	929	103.4	1459	31	Oxidation [M254; M678; M756; M811]; Carbamidomethyl [C299; C405]	replicate 1
High	P51818	Heat shock protein 90-3 OS=Arabidopsis thaliana OX=3702 GN=HSP90-3 PE=1 SV=2	43	31	47	1	699	80	1441	31	Oxidation [M85; M342]; Carbamidomethyl [C345; C568; C569]	replicate 1
High	Q8VZM1	N-terminal acetyltransferase A complex auxiliary subunit NAA15 OS=Arabidopsis thaliana OX=3702 GN=NAA15 PE=1 SV=1	42	32	45	32	897	102.1	1260	32	Carbamidomethyl [C55; C401; C489; C813; C852]; Oxidation [M650]	replicate 1
High	P24636	Tubulin beta-4 chain OS=Arabidopsis thaliana OX=3702 GN=TUBB4 PE=2 SV=2	69	22	58	3	444	49.8	1735	22	Carbamidomethyl [C12; C25; C129; C136; C238; C239; C301]; Oxidation [M66; M73; M233; M267; M330; M331; M363; M377; M388]	replicate 1
High	P41377	Eukaryotic initiation factor 4A-2 OS=Arabidopsis thaliana OX=3702 GN=TIF4A-2 PE=1 SV=1	69	26	77	7	412	46.7	2027	26	Oxidation [M184; M193; M222; M312; M389]; Carbamidomethyl [C94; C108; C141; C181; C270]; Acetyl [N-Term]	replicate 1
High	Q56YW9	Tubulin beta-2 chain OS=Arabidopsis thaliana OX=3702 GN=TUBB2 PE=1 SV=2	72	25	60	5	450	50.7	1605	25	Carbamidomethyl [C12; C25; C56; C127; C129; C136; C238; C239; C301; C354]; Oxidation [M66; M73; M267; M330; M363; M377; M388]	replicate 1
High	Q8GUP3	Sister chromatid cohesion protein PDS5 homolog C OS=Arabidopsis thaliana OX=3702 GN=PDS5C PE=1 SV=1	40	25	35	25	873	94.2	1159	25	Carbamidomethyl [C82; C221; C251]; Acetyl [N-Term]; Oxidation [M59]	replicate 1
High	Q9M1R2	Proline--tRNA ligase, cytoplasmic OS=Arabidopsis thaliana OX=3702 GN=At3g62120 PE=1 SV=1	59	26	48	26	530	60.7	1386	26	Carbamidomethyl [C66; C109; C181; C276; C354; C362; C475; C499; C513]; Oxidation [M159; M284; M314; M316]	replicate 1
High	F4JL11	Importin subunit alpha-2 OS=Arabidopsis thaliana OX=3702 GN=IMPA2 PE=1 SV=1	65	23	44	16	535	58.9	1496	23	Carbamidomethyl [C234; C268; C326; C423; C428; C437]	replicate 1
High	B6EUA9	Pre-mRNA-processing protein 40A OS=Arabidopsis thaliana OX=3702 GN=PRP40A PE=1 SV=1	29	28	48	28	958	109.3	1138	28	Carbamidomethyl [C485; C553; C575; C577; C643]; Oxidation [M219; M697]	replicate 1
High	P29517	Tubulin beta-9 chain OS=Arabidopsis thaliana OX=3702 GN=TUBB9 PE=1 SV=1	63	21	55	1	444	49.6	1645	21	Carbamidomethyl [C12; C127; C129; C136; C238; C239; C301]; Oxidation [M66; M73; M233; M267; M363; M377; M388]	replicate 1
High	Q96321	Importin subunit alpha-1 OS=Arabidopsis thaliana OX=3702 GN=IMPA1 PE=1 SV=2	66	21	40	12	532	58.6	1291	21	Carbamidomethyl [C199; C229; C263; C321; C330; C348; C432]	replicate 1
High	Q9SXJ7	Chaperone protein ClpC2, chloroplastic OS=Arabidopsis thaliana OX=3702 GN=CLPC2 PE=1 SV=1	36	25	39	3	952	105.7	1334	25	Oxidation [M275; M699; M777; M832]; Carbamidomethyl [C320; C426]	replicate 1
High	P29515	Tubulin beta-7 chain OS=Arabidopsis thaliana OX=3702 GN=TUBB7 PE=2 SV=1	73	25	53	4	449	50.7	1428	25	Carbamidomethyl [C12; C56; C127; C129; C136; C238; C239; C301; C354]; Oxidation [M267; M330; M363; M377; M388]	replicate 1
High	P41376	Eukaryotic initiation factor 4A-1 OS=Arabidopsis thaliana OX=3702 GN=EIF4A1 PE=1 SV=1	57	23	75	4	412	46.7	2063	23	Oxidation [M184; M193; M222; M312; M389]; Carbamidomethyl [C141; C270]; Acetyl [N-Term]	replicate 1
High	P29516	Tubulin beta-8 chain OS=Arabidopsis thaliana OX=3702 GN=TUBB8 PE=2 SV=2	73	25	53	3	449	50.6	1387	25	Carbamidomethyl [C12; C25; C56; C127; C129; C136; C238; C239; C301; C354]; Oxidation [M267; M330; M363; M377; M388]	replicate 1
High	Q9SIV2	26S proteasome non-ATPase regulatory subunit 2 homolog A OS=Arabidopsis thaliana OX=3702 GN=RPN1A PE=1 SV=2	45	27	35	17	891	98.1	1203	27	Carbamidomethyl [C225; C290; C458; C464; C596; C603; C621; C680; C743]; Oxidation [M389]	replicate 1
High	Q9SSD2	Pre-mRNA-processing-splicing factor 8A OS=Arabidopsis thaliana OX=3702 GN=PRP8A PE=1 SV=1	19	35	36	35	2359	275.3	540	35	Carbamidomethyl [C353; C570; C1920]	replicate 1
High	Q9SJT9	Coatomer subunit alpha-2 OS=Arabidopsis thaliana OX=3702 GN=At2g21390 PE=2 SV=1	38	31	34	16	1218	136.4	825	31	Carbamidomethyl [C85; C582; C804; C1163; C1195; C1198; C1212]	replicate 1
High	P17745	Elongation factor Tu, chloroplastic OS=Arabidopsis thaliana OX=3702 GN=TUFA PE=1 SV=1	55	19	52	18	476	51.6	1943	19	Oxidation [M101; M270; M338; M455]; Carbamidomethyl [C149; C451]	replicate 1
High	P22953	Heat shock 70 kDa protein 1 OS=Arabidopsis thaliana OX=3702 GN=HSP70-1 PE=1 SV=3	47	22	34	8	651	71.3	1257	22	Oxidation [M64; M313]; Carbamidomethyl [C609]	replicate 1
High	F4K4Y5	DEK domain-containing chromatin-associated protein 4 OS=Arabidopsis thaliana OX=3702 GN=DEK4 PE=1 SV=1	42	29	45	29	778	87.2	1264	29	Oxidation [M734]; Carbamidomethyl [C440]	replicate 1
High	P20649	ATPase 1, plasma membrane-type OS=Arabidopsis thaliana OX=3702 GN=AHA1 PE=1 SV=3	32	24	38	7	949	104.2	1060	24	Carbamidomethyl [C202; C327; C350]; Acetyl [N-Term]	replicate 1
High	P29513	Tubulin beta-5 chain OS=Arabidopsis thaliana OX=3702 GN=TUBB5 PE=2 SV=1	59	20	48	5	449	50.3	1421	20	Carbamidomethyl [C12; C128; C130; C137; C302]; Oxidation [M67; M74; M268; M389]	replicate 1
High	Q9SIF2	Heat shock protein 90-5, chloroplastic OS=Arabidopsis thaliana OX=3702 GN=HSP90-5 PE=1 SV=1	43	22	31	20	780	88.6	1074	22	Carbamidomethyl [C165; C613]	replicate 1
High	Q8RWV0	Transketolase-1, chloroplastic OS=Arabidopsis thaliana OX=3702 GN=TKL-1 PE=1 SV=1	50	24	43	24	741	79.9	1120	24	Carbamidomethyl [C110; C235; C245; C440; C663]; Oxidation [M463]	replicate 1
High	P53492	Actin-7 OS=Arabidopsis thaliana OX=3702 GN=ACT7 PE=1 SV=1	69	18	38	8	377	41.7	1030	18	Oxidation [M46; M49; M84; M201; M271; M327]; Acetyl [N-Term]; Carbamidomethyl [C12; C259]	replicate 1
High	Q9FX54	Glyceraldehyde-3-phosphate dehydrogenase GAPC2, cytosolic OS=Arabidopsis thaliana OX=3702 GN=GAPC2 PE=1 SV=1	64	16	93	2	338	36.9	3565	16	Oxidation [M45; M48; M134; M179; M335]	replicate 1
High	Q8VY15	RNA-binding motif protein 25 OS=Arabidopsis thaliana OX=3702 GN=RBM25 PE=1 SV=1	29	24	37	23	899	101.4	1202	24	Carbamidomethyl [C226]	replicate 1
High	P25858	Glyceraldehyde-3-phosphate dehydrogenase GAPC1, cytosolic OS=Arabidopsis thaliana OX=3702 GN=GAPC1 PE=1 SV=2	62	15	93	1	338	36.9	3572	15	Oxidation [M45; M48; M134; M179; M335]	replicate 1
High	Q9LD57	Phosphoglycerate kinase 1, chloroplastic OS=Arabidopsis thaliana OX=3702 GN=PGK1 PE=1 SV=1	71	23	43	11	481	50.1	1344	23	Carbamidomethyl [C173]	replicate 1
High	O23654	V-type proton ATPase catalytic subunit A OS=Arabidopsis thaliana OX=3702 GN=VHA-A PE=1 SV=1	46	21	30	21	623	68.8	802	21	Oxidation [M321; M371]; Carbamidomethyl [C134; C248; C256]	replicate 1
High	Q9SVY0	DNA-directed RNA polymerase I subunit 1 OS=Arabidopsis thaliana OX=3702 GN=NRPA1 PE=3 SV=1	21	24	29	24	1670	187.5	762	24	Carbamidomethyl [C386; C790; C915; C981; C1619; C1650; C1661]	replicate 1
High	P56757	ATP synthase subunit alpha, chloroplastic OS=Arabidopsis thaliana OX=3702 GN=atpA PE=1 SV=1	47	23	55	19	507	55.3	1990	23	Oxidation [M157]	replicate 1
High	P0DH99	Elongation factor 1-alpha 1 OS=Arabidopsis thaliana OX=3702 GN=A1 PE=1 SV=1	59	19	97	19	449	49.5	2842	19	Carbamidomethyl [C87; C111; C351]; Oxidation [M259; M264; M392; M398]	replicate 1
High	O03042	Ribulose bisphosphate carboxylase large chain OS=Arabidopsis thaliana OX=3702 GN=rbcL PE=1 SV=1	55	23	45	23	479	52.9	923	23	Carbamidomethyl [C172; C192; C221; C247; C284; C427; C459]; Oxidation [M212; M250]	replicate 1
High	Q9ASR1	Elongation factor 2 OS=Arabidopsis thaliana OX=3702 GN=LOS1 PE=1 SV=1	38	26	34	26	843	93.8	1026	26	Carbamidomethyl [C286; C370; C651]; Oxidation [M833]	replicate 1
High	P19456	ATPase 2, plasma membrane-type OS=Arabidopsis thaliana OX=3702 GN=AHA2 PE=1 SV=2	29	21	34	4	948	104.3	1031	21	Carbamidomethyl [C202; C327; C350]; Acetyl [N-Term]	replicate 1
High	P29514	Tubulin beta-6 chain OS=Arabidopsis thaliana OX=3702 GN=TUBB6 PE=2 SV=1	63	21	44	4	449	50.6	1165	21	Carbamidomethyl [C12; C56; C127; C129; C136; C238; C239; C301; C354]; Oxidation [M267; M330; M388]	replicate 1
High	Q9C5A9	ATP synthase subunit beta-3, mitochondrial OS=Arabidopsis thaliana OX=3702 GN=At5g08680 PE=1 SV=1	53	21	32	20	559	59.8	1089	21	Carbamidomethyl [C90; C295]; Oxidation [M473]	replicate 1
High	Q96292	Actin-2 OS=Arabidopsis thaliana OX=3702 GN=ACT2 PE=1 SV=1	63	16	36	10	377	41.9	883	16	Oxidation [M46; M49; M84; M201; M229; M327]; Acetyl [N-Term]; Carbamidomethyl [C12; C259]	replicate 1
High	O22607	WD-40 repeat-containing protein MSI4 OS=Arabidopsis thaliana OX=3702 GN=MSI4 PE=1 SV=3	46	15	26	13	507	55.7	967	15	Carbamidomethyl [C130; C342; C391]; Oxidation [M478]	replicate 1
High	P25857	Glyceraldehyde-3-phosphate dehydrogenase GAPB, chloroplastic OS=Arabidopsis thaliana OX=3702 GN=GAPB PE=1 SV=2	56	20	34	16	447	47.6	1198	20	Carbamidomethyl [C235; C239; C360; C434; C443]; Oxidation [M258]	replicate 1
High	P25856	Glyceraldehyde-3-phosphate dehydrogenase GAPA1, chloroplastic OS=Arabidopsis thaliana OX=3702 GN=GAPA1 PE=1 SV=3	58	18	45	6	396	42.5	2003	18	Oxidation [M236]; Carbamidomethyl [C213; C217; C337]	replicate 1
High	Q8L7S8	DEAD-box ATP-dependent RNA helicase 3, chloroplastic OS=Arabidopsis thaliana OX=3702 GN=RH3 PE=1 SV=2	39	25	42	25	748	81.1	1032	25	Carbamidomethyl [C729; C732]; Oxidation [M287]	replicate 1
High	Q9LIH9	DEAD-box ATP-dependent RNA helicase 51 OS=Arabidopsis thaliana OX=3702 GN=RH51 PE=2 SV=1	48	21	25	20	568	63.8	845	21	Carbamidomethyl [C314; C344; C390; C523]	replicate 1
High	Q0WW26	Coatomer subunit gamma OS=Arabidopsis thaliana OX=3702 GN=At4g34450 PE=1 SV=2	37	21	25	21	886	98.4	782	21	Carbamidomethyl [C232; C330; C521; C821; C836]	replicate 1
High	Q9SS87	Protein SIEVE ELEMENT OCCLUSION B OS=Arabidopsis thaliana OX=3702 GN=SEOB PE=1 SV=1	40	21	31	21	740	85.2	886	21	Carbamidomethyl [C711; C714; C726; C727]	replicate 1
High	F4I893	Protein ILITYHIA OS=Arabidopsis thaliana OX=3702 GN=ILA PE=1 SV=1	13	26	30	26	2696	293.9	591	26	Carbamidomethyl [C1074; C1385; C1467; C1469; C1672; C2648]	replicate 1
High	Q9SR37	Beta-glucosidase 23 OS=Arabidopsis thaliana OX=3702 GN=BGLU23 PE=1 SV=1	46	16	33	12	524	59.7	1096	16	Oxidation [M102; M365]; Carbamidomethyl [C73; C80; C456]	replicate 1
High	F4IIM1	Protein CELLULOSE SYNTHASE INTERACTIVE 1 OS=Arabidopsis thaliana OX=3702 GN=CSI1 PE=1 SV=1	14	20	23	20	2150	230.6	790	20	Carbamidomethyl [C148; C563; C949; C968; C1568]	replicate 1
High	F4JTI1	Protein PHOX4 OS=Arabidopsis thaliana OX=3702 GN=PHOX4 PE=2 SV=1	33	17	22	17	782	87.9	920	17	Carbamidomethyl [C193; C523; C583; C626; C695]	replicate 1
High	Q43127	Glutamine synthetase, chloroplastic/mitochondrial OS=Arabidopsis thaliana OX=3702 GN=GLN2 PE=1 SV=1	50	15	29	12	430	47.4	894	15	Carbamidomethyl [C150; C217]	replicate 1
High	P12411	Tubulin beta-1 chain OS=Arabidopsis thaliana OX=3702 GN=TUBB1 PE=2 SV=1	45	16	44	1	447	50.2	1158	16	Carbamidomethyl [C128; C130; C137; C302]; Oxidation [M67; M74; M268; M389]	replicate 1
High	Q9C6I8	Nucleolar GTP-binding protein 1 OS=Arabidopsis thaliana OX=3702 GN=At1g50920 PE=2 SV=1	43	20	28	20	671	76.8	487	20	Carbamidomethyl [C174; C239; C288; C386]; Oxidation [M576]	replicate 1
High	Q9LUT2	S-adenosylmethionine synthase 4 OS=Arabidopsis thaliana OX=3702 GN=METK4 PE=1 SV=1	65	16	27	10	393	42.8	605	16	Carbamidomethyl [C20; C31; C90]; Acetyl [N-Term]; Oxidation [M1]	replicate 1
High	Q94A40	Coatomer subunit alpha-1 OS=Arabidopsis thaliana OX=3702 GN=At1g62020 PE=2 SV=2	28	25	25	10	1216	136.5	506	25	Carbamidomethyl [C85; C468; C582; C804; C1161; C1177; C1180]	replicate 1
High	O65719	Heat shock 70 kDa protein 3 OS=Arabidopsis thaliana OX=3702 GN=HSP70-3 PE=1 SV=1	35	19	28	6	649	71.1	906	19	Carbamidomethyl [C609]	replicate 1
High	F4I2J8	Splicing factor Cactin OS=Arabidopsis thaliana OX=3702 GN=CTN PE=1 SV=1	36	23	43	23	716	83.4	824	23	Carbamidomethyl [C236; C664]; Oxidation [M189; M665]	replicate 1
High	Q9SB89	DEAD-box ATP-dependent RNA helicase 27 OS=Arabidopsis thaliana OX=3702 GN=RH27 PE=2 SV=2	43	24	32	23	633	72	776	24	Carbamidomethyl [C379; C410]	replicate 1
High	Q9SF40	Large ribosomal subunit protein uL4z OS=Arabidopsis thaliana OX=3702 GN=RPL4A PE=1 SV=1	43	17	34	10	406	44.7	1062	17	Oxidation [M155; M344]; Carbamidomethyl [C101; C236]	replicate 1
High	P21238	Chaperonin 60 subunit alpha 1, chloroplastic OS=Arabidopsis thaliana OX=3702 GN=CPN60A1 PE=1 SV=2	46	20	28	20	586	62	1002	20	Carbamidomethyl [C71]; Oxidation [M110]	replicate 1
High	P49209	Large ribosomal subunit protein uL6z/uL6y OS=Arabidopsis thaliana OX=3702 GN=RPL9B PE=1 SV=3	68	14	36	9	194	22	1361	14	Oxidation [M10; M131]	replicate 1
High	Q9LFE0	SART-1 family protein DOT2 OS=Arabidopsis thaliana OX=3702 GN=DOT2 PE=1 SV=1	26	14	24	14	820	94.1	829	14	Oxidation [M326]	replicate 1
High	Q9SYP1	DExH-box ATP-dependent RNA helicase DExH12 OS=Arabidopsis thaliana OX=3702 GN=BRR2A PE=1 SV=1	15	24	25	24	2171	247	431	24	Carbamidomethyl [C1641]	replicate 1
High	P49688	Small ribosomal subunit protein uS5x OS=Arabidopsis thaliana OX=3702 GN=RPS2C PE=1 SV=2	52	16	38	5	285	30.9	1068	16	Carbamidomethyl [C176; C182; C237]; Oxidation [M90; M101]	replicate 1
High	P25696	Bifunctional enolase 2/transcriptional activator OS=Arabidopsis thaliana OX=3702 GN=ENO2 PE=1 SV=1	46	15	27	15	444	47.7	684	15	Acetyl [N-Term]; Oxidation [M170; M174; M189]	replicate 1
High	P50318	Phosphoglycerate kinase 2, chloroplastic OS=Arabidopsis thaliana OX=3702 GN=At1g56190 PE=1 SV=3	50	18	33	5	478	49.9	824	18		replicate 1
High	Q9FEF8	rRNA 2'-O-methyltransferase fibrillarin 1 OS=Arabidopsis thaliana OX=3702 GN=FIB1 PE=1 SV=1	61	14	64	4	308	32.8	1597	14	Carbamidomethyl [C170; C252; C292]; Oxidation [M209; M213]	replicate 1
High	B6EUB3	Sister chromatid cohesion protein PDS5 homolog A OS=Arabidopsis thaliana OX=3702 GN=PDS5A PE=1 SV=1	19	23	25	23	1605	181.1	621	23	Acetyl [N-Term]; Carbamidomethyl [C438; C1053; C1370]	replicate 1
High	Q94AH9	rRNA 2'-O-methyltransferase fibrillarin 2 OS=Arabidopsis thaliana OX=3702 GN=FIB2 PE=1 SV=2	58	14	48	4	320	33.6	1170	14	Carbamidomethyl [C181; C263; C303]; Oxidation [M220; M224]	replicate 1
High	Q9LPW0	Glyceraldehyde-3-phosphate dehydrogenase GAPA2, chloroplastic OS=Arabidopsis thaliana OX=3702 GN=GAPA2 PE=2 SV=1	44	15	39	3	399	42.8	1701	15	Oxidation [M239]; Carbamidomethyl [C340]	replicate 1
High	Q93XX2	Protein SIEVE ELEMENT OCCLUSION A OS=Arabidopsis thaliana OX=3702 GN=SEOA PE=1 SV=1	29	20	28	20	822	94.2	687	20	Oxidation [M779]; Carbamidomethyl [C804; C807]	replicate 1
High	Q9LQ55	Dynamin-2B OS=Arabidopsis thaliana OX=3702 GN=DRP2B PE=1 SV=2	31	24	30	9	920	100.2	625	24	Carbamidomethyl [C342; C766]	replicate 1
High	Q56WH1	Tubulin alpha-3 chain OS=Arabidopsis thaliana OX=3702 GN=TUBA3 PE=1 SV=2	46	15	23	7	450	49.6	865	15	Carbamidomethyl [C315; C316; C347; C353; C376]; Oxidation [M268]	replicate 1
High	Q9SIP7	Small ribosomal subunit protein uS3z OS=Arabidopsis thaliana OX=3702 GN=RPS3A PE=1 SV=1	72	19	64	4	250	27.5	2355	19	Carbamidomethyl [C97; C119; C134]; Oxidation [M157]	replicate 1
High	Q9FJA6	Small ribosomal subunit protein uS3x OS=Arabidopsis thaliana OX=3702 GN=RPS3C PE=1 SV=1	73	18	62	5	248	27.4	2261	18	Carbamidomethyl [C97; C119; C134]; Oxidation [M157; M189; M201]	replicate 1
High	Q9C551	DEAD-box ATP-dependent RNA helicase 5 OS=Arabidopsis thaliana OX=3702 GN=RH5 PE=1 SV=1	39	21	30	21	537	59.6	729	21	Carbamidomethyl [C130; C131; C224; C417]; Oxidation [M318]	replicate 1
High	O65390	Aspartic proteinase A1 OS=Arabidopsis thaliana OX=3702 GN=APA1 PE=1 SV=1	42	13	20	13	506	54.6	727	13	Carbamidomethyl [C113; C119; C411; C425; C462]; Oxidation [M486]	replicate 1
High	Q9STX5	Endoplasmin homolog OS=Arabidopsis thaliana OX=3702 GN=HSP90-7 PE=1 SV=1	27	18	23	16	823	94.1	815	18	Carbamidomethyl [C671]; Oxidation [M688]	replicate 1
High	P27140	Beta carbonic anhydrase 1, chloroplastic OS=Arabidopsis thaliana OX=3702 GN=BCA1 PE=1 SV=2	53	14	21	7	347	37.4	796	14	Carbamidomethyl [C167; C173; C230; C277]; Oxidation [M237]	replicate 1
High	P42697	Phragmoplastin DRP1A OS=Arabidopsis thaliana OX=3702 GN=DRP1A PE=1 SV=3	42	21	24	20	610	68.1	654	21	Carbamidomethyl [C15; C339; C533]; Acetyl [N-Term]	replicate 1
High	Q9SJL8	S-adenosylmethionine synthase 3 OS=Arabidopsis thaliana OX=3702 GN=METK3 PE=1 SV=1	59	13	20	8	390	42.5	498	13	Acetyl [N-Term]; Carbamidomethyl [C20; C31]	replicate 1
High	F4IH25	Ribosome biogenesis protein BOP1 homolog OS=Arabidopsis thaliana OX=3702 GN=BOP1 PE=1 SV=1	27	15	21	15	753	85.3	486	15	Carbamidomethyl [C377; C383; C415; C653]	replicate 1
High	P49204	Small ribosomal subunit protein eS4y OS=Arabidopsis thaliana OX=3702 GN=RPS4B PE=2 SV=4	63	16	49	16	262	29.9	1126	16	Oxidation [M66; M87; M182]; Carbamidomethyl [C41]	replicate 1
High	P21240	Chaperonin 60 subunit beta 1, chloroplastic OS=Arabidopsis thaliana OX=3702 GN=CPN60B1 PE=1 SV=3	36	16	21	4	600	63.8	924	16	Carbamidomethyl [C559; C560]	replicate 1
High	F4J8G7	Protein virilizer homolog OS=Arabidopsis thaliana OX=3702 GN=VIR PE=1 SV=1	11	17	20	17	2138	234.1	446	17	Carbamidomethyl [C1199; C1236; C1244; C1259; C1270; C1282; C1459]	replicate 1
High	Q9SE83	Dynamin-2A OS=Arabidopsis thaliana OX=3702 GN=DRP2A PE=1 SV=2	28	23	28	8	914	99.1	661	23	Carbamidomethyl [C342; C759]; Acetyl [N-Term]	replicate 1
High	P42737	Beta carbonic anhydrase 2, chloroplastic OS=Arabidopsis thaliana OX=3702 GN=BCA2 PE=1 SV=3	52	14	25	7	331	36.6	914	14	Carbamidomethyl [C162; C168; C225; C272]; Oxidation [M232]	replicate 1
High	Q8LA13	DEAD-box ATP-dependent RNA helicase 11 OS=Arabidopsis thaliana OX=3702 GN=RH11 PE=1 SV=1	35	16	26	8	612	66	800	16	Carbamidomethyl [C194; C206; C243; C429]; Oxidation [M192; M315; M318]	replicate 1
High	Q9LFR0	Alpha-mannosidase 2 OS=Arabidopsis thaliana OX=3702 GN=GMII PE=1 SV=1	22	21	24	21	1173	134.6	549	21	Carbamidomethyl [C743; C749]	replicate 1
High	Q8W4E2	V-type proton ATPase subunit B3 OS=Arabidopsis thaliana OX=3702 GN=VHA-B3 PE=2 SV=1	46	14	19	3	487	54.3	663	14	Carbamidomethyl [C179; C266]	replicate 1
High	Q9CAV0	Small ribosomal subunit protein eS1z OS=Arabidopsis thaliana OX=3702 GN=RPS3AA PE=1 SV=3	55	14	51	7	262	29.8	1282	14	Carbamidomethyl [C98; C139; C154; C179]; Oxidation [M103; M229; M251]	replicate 1
High	Q84W89	DEAD-box ATP-dependent RNA helicase 37 OS=Arabidopsis thaliana OX=3702 GN=RH37 PE=2 SV=2	37	19	34	9	633	67.6	832	19	Carbamidomethyl [C202; C214]; Oxidation [M200; M323; M326]	replicate 1
High	Q9FNE4	PWWP domain-containing protein 3 OS=Arabidopsis thaliana OX=3702 GN=PDP3 PE=1 SV=1	20	15	19	15	1008	114.2	699	15	Carbamidomethyl [C595; C979]	replicate 1
High	Q9M339	Small ribosomal subunit protein uS3y OS=Arabidopsis thaliana OX=3702 GN=RPS3B PE=1 SV=1	68	17	57	3	249	27.3	2249	17	Carbamidomethyl [C97; C119; C134]; Oxidation [M157]	replicate 1
High	P29511	Tubulin alpha-6 chain OS=Arabidopsis thaliana OX=3702 GN=TUBA6 PE=1 SV=1	46	15	24	7	450	49.5	800	15	Carbamidomethyl [C315; C316; C347; C353; C376]	replicate 1
High	Q9SA78	Coatomer subunit epsilon-1 OS=Arabidopsis thaliana OX=3702 GN=At1g30630 PE=2 SV=1	62	11	16	11	292	32.6	481	11	Acetyl [N-Term]; Oxidation [M4]; Carbamidomethyl [C215; C216; C249]	replicate 1
High	P17094	Large ribosomal subunit protein uL3z OS=Arabidopsis thaliana OX=3702 GN=ARP1 PE=1 SV=5	34	15	26	11	389	44.5	659	15	Oxidation [M299; M312; M327]; Carbamidomethyl [C254]	replicate 1
High	O23212	Splicing factor U2af large subunit A OS=Arabidopsis thaliana OX=3702 GN=U2AF65A PE=1 SV=2	38	13	18	11	573	63.5	419	13	Oxidation [M293]; Acetyl [N-Term]; Carbamidomethyl [C475]	replicate 1
High	Q9SZN1	V-type proton ATPase subunit B2 OS=Arabidopsis thaliana OX=3702 GN=VHA-B2 PE=1 SV=1	41	13	17	2	487	54.3	633	13	Carbamidomethyl [C180; C266]	replicate 1
High	Q9LNU4	26S proteasome non-ATPase regulatory subunit 3 homolog A OS=Arabidopsis thaliana OX=3702 GN=RPN3A PE=1 SV=3	38	14	19	6	488	55.5	549	14	Carbamidomethyl [C240; C439]; Oxidation [M96]	replicate 1
High	Q42262	Small ribosomal subunit protein eS1y OS=Arabidopsis thaliana OX=3702 GN=RPS3AB PE=2 SV=3	55	13	43	6	262	29.8	1099	13	Carbamidomethyl [C139; C154; C179]; Oxidation [M103; M229; M252]	replicate 1
High	Q9C5C2	Myrosinase 2 OS=Arabidopsis thaliana OX=3702 GN=TGG2 PE=1 SV=1	30	14	21	13	547	62.7	795	14	Carbamidomethyl [C103; C201]	replicate 1
High	P0CJ46	Actin-1 OS=Arabidopsis thaliana OX=3702 GN=ACT1 PE=1 SV=1	51	13	26	5	377	41.8	536	13	Oxidation [M46; M49; M327]; Acetyl [N-Term]; Carbamidomethyl [C12]	replicate 1
High	Q39189	DEAD-box ATP-dependent RNA helicase 7 OS=Arabidopsis thaliana OX=3702 GN=RH7 PE=1 SV=2	32	17	22	17	671	72.8	732	17	Oxidation [M260]; Carbamidomethyl [C421; C495]	replicate 1
High	F4IXW2	Brefeldin A-inhibited guanine nucleotide-exchange protein 5 OS=Arabidopsis thaliana OX=3702 GN=BIG5 PE=1 SV=2	14	17	19	17	1739	192.8	482	17	Acetyl [N-Term]; Carbamidomethyl [C129; C525; C1541; C1715; C1716]	replicate 1
High	Q39043	Heat shock 70 kDa protein BIP2 OS=Arabidopsis thaliana OX=3702 GN=BIP2 PE=1 SV=2	23	14	22	2	668	73.5	592	14	Oxidation [M154]; Carbamidomethyl [C635]	replicate 1
High	Q9LR30	Glutamate--glyoxylate aminotransferase 1 OS=Arabidopsis thaliana OX=3702 GN=GGAT1 PE=1 SV=1	44	16	19	16	481	53.3	401	16	Carbamidomethyl [C149; C226; C297; C377; C382; C417]; Oxidation [M144; M370]	replicate 1
High	Q9LKR3	Heat shock 70 kDa protein BIP1 OS=Arabidopsis thaliana OX=3702 GN=BIP1 PE=1 SV=1	21	13	22	1	669	73.6	669	13	Oxidation [M154]; Carbamidomethyl [C635]	replicate 1
High	P92549	ATP synthase subunit alpha, mitochondrial OS=Arabidopsis thaliana OX=3702 GN=ATPA PE=1 SV=3	44	21	32	17	507	55.1	753	21		replicate 1
High	O80480	Importin subunit alpha-4 OS=Arabidopsis thaliana OX=3702 GN=IMPA4 PE=1 SV=1	39	13	20	10	538	59.4	618	13	Carbamidomethyl [C199; C236; C355; C439]	replicate 1
High	O49485	D-3-phosphoglycerate dehydrogenase 1, chloroplastic OS=Arabidopsis thaliana OX=3702 GN=PGDH1 PE=1 SV=1	30	12	17	11	603	63.3	585	12		replicate 1
High	Q9SUA1	DEK domain-containing chromatin-associated protein 3 OS=Arabidopsis thaliana OX=3702 GN=DEK3 PE=1 SV=1	22	15	26	15	763	85.2	809	15	Oxidation [M724]	replicate 1
High	O04310	Jacalin-related lectin 34 OS=Arabidopsis thaliana OX=3702 GN=JAL34 PE=1 SV=1	28	12	17	12	705	72.4	612	12		replicate 1
High	Q9LJE4	Chaperonin 60 subunit beta 2, chloroplastic OS=Arabidopsis thaliana OX=3702 GN=CPN60B2 PE=1 SV=1	32	15	20	3	596	63.3	796	15	Carbamidomethyl [C268; C555; C556]	replicate 1
High	P49691	Large ribosomal subunit protein uL4y OS=Arabidopsis thaliana OX=3702 GN=RPL4D PE=1 SV=2	44	14	24	7	407	44.7	771	14	Oxidation [M156; M332; M345]; Carbamidomethyl [C102; C237]	replicate 1
High	P51430	Small ribosomal subunit protein eS6y OS=Arabidopsis thaliana OX=3702 GN=RPS6B PE=1 SV=3	47	14	33	5	249	28.1	1185	14	Carbamidomethyl [C12; C102]; Oxidation [M1]	replicate 1
High	F4HQD4	Heat shock 70 kDa protein 15 OS=Arabidopsis thaliana OX=3702 GN=HSP70-15 PE=1 SV=1	26	15	19	3	831	91.6	535	15	Carbamidomethyl [C140; C141; C287; C368; C373; C377; C710]	replicate 1
High	Q9LNC5	110 kDa U5 small nuclear ribonucleoprotein component CLO OS=Arabidopsis thaliana OX=3702 GN=CLO PE=1 SV=1	23	19	21	19	987	110.4	461	19	Carbamidomethyl [C794]	replicate 1
High	Q8VZT0	Putative H/ACA ribonucleoprotein complex subunit 1-like protein 1 OS=Arabidopsis thaliana OX=3702 GN=At3g03920 PE=2 SV=1	40	7	37	7	202	21	1061	7	Oxidation [M115; M116]; Carbamidomethyl [C68]	replicate 1
High	Q93VG5	Small ribosomal subunit protein eS8z OS=Arabidopsis thaliana OX=3702 GN=RPS8A PE=1 SV=1	46	11	20	11	222	25	720	11	Oxidation [M210]; Carbamidomethyl [C185; C193]	replicate 1
High	Q8L8Y0	Small ribosomal subunit protein uS5z OS=Arabidopsis thaliana OX=3702 GN=RPS2A PE=2 SV=2	50	16	36	4	284	30.7	909	16	Carbamidomethyl [C175; C181; C236]; Oxidation [M100]	replicate 1
High	Q9LK72	Lectin-like protein At3g16530 OS=Arabidopsis thaliana OX=3702 GN=At3g16530 PE=1 SV=1	47	8	20	7	276	30.5	930	8	Oxidation [M247; M255]	replicate 1
High	Q9LZ17	Small ribosomal subunit protein eS17w OS=Arabidopsis thaliana OX=3702 GN=RPS17D PE=2 SV=3	68	13	31	1	141	16	635	13	Oxidation [M24; M58; M82]	replicate 1
High	P22954	Heat shock 70 kDa protein 2 OS=Arabidopsis thaliana OX=3702 GN=HSP70-2 PE=1 SV=2	24	12	20	1	653	71.3	691	12	Oxidation [M64]	replicate 1
High	O49006	Pectinesterase/pectinesterase inhibitor 3 OS=Arabidopsis thaliana OX=3702 GN=PME3 PE=1 SV=2	24	11	18	11	592	64.2	543	11	Carbamidomethyl [C130; C178; C206]; Oxidation [M205]	replicate 1
High	Q8L860	TOM1-like protein 9 OS=Arabidopsis thaliana OX=3702 GN=TOL9 PE=1 SV=1	24	10	23	10	675	72.9	703	10	Carbamidomethyl [C69]; Oxidation [M75]	replicate 1
High	Q38951	Serine/threonine-protein phosphatase 2A 65 kDa regulatory subunit A gamma isoform OS=Arabidopsis thaliana OX=3702 GN=PP2AA3 PE=1 SV=2	30	10	13	5	587	65.5	522	10	Carbamidomethyl [C172; C238; C269; C323]	replicate 1
High	Q9SEI4	26S proteasome regulatory subunit 6B homolog OS=Arabidopsis thaliana OX=3702 GN=RPT3 PE=1 SV=1	48	13	13	12	408	45.7	328	13	Carbamidomethyl [C338; C369]; Acetyl [N-Term]	replicate 1
High	Q9C9C5	Large ribosomal subunit protein eL6x OS=Arabidopsis thaliana OX=3702 GN=RPL6C PE=2 SV=1	58	16	27	8	233	26.1	773	16		replicate 1
High	Q9SIH0	Small ribosomal subunit protein uS11z OS=Arabidopsis thaliana OX=3702 GN=RPS14A PE=1 SV=1	49	10	19	1	150	16.2	581	10	Carbamidomethyl [C84]; Oxidation [M74; M92]	replicate 1
High	F4I366	DNA-directed RNA polymerase I subunit 2 OS=Arabidopsis thaliana OX=3702 GN=NRPA2 PE=2 SV=1	19	18	20	18	1178	132.3	416	18		replicate 1
High	F4K487	Protein PHOX3 OS=Arabidopsis thaliana OX=3702 GN=PHOX3 PE=1 SV=1	20	12	13	12	809	91.5	420	12	Carbamidomethyl [C379; C496]	replicate 1
High	Q9SJ36	Small ribosomal subunit protein eS17y OS=Arabidopsis thaliana OX=3702 GN=RPS17B PE=2 SV=3	68	13	31	1	140	15.9	609	13	Oxidation [M24; M58; M82]	replicate 1
High	Q08682	Small ribosomal subunit protein uS2z OS=Arabidopsis thaliana OX=3702 GN=RPSaA PE=1 SV=3	48	11	21	11	298	32.3	557	11	Carbamidomethyl [C23; C152; C177]; Oxidation [M21; M22; M116; M158]; Acetyl [N-Term]	replicate 1
High	O48549	Small ribosomal subunit protein eS6z OS=Arabidopsis thaliana OX=3702 GN=RPS6A PE=1 SV=2	42	12	31	3	250	28.4	1143	12	Carbamidomethyl [C12; C102]; Oxidation [M1]	replicate 1
High	Q9LEY9	H/ACA ribonucleoprotein complex subunit 2-like protein OS=Arabidopsis thaliana OX=3702 GN=At5g08180 PE=1 SV=1	67	9	21	9	156	16.9	457	9	Carbamidomethyl [C70; C89; C116; C117]; Oxidation [M121]	replicate 1
High	Q9SAJ4	Phosphoglycerate kinase 3, cytosolic OS=Arabidopsis thaliana OX=3702 GN=PGK3 PE=1 SV=1	45	12	22	10	401	42.1	476	12	Carbamidomethyl [C62]	replicate 1
High	Q9CAX6	Small ribosomal subunit protein uS11y OS=Arabidopsis thaliana OX=3702 GN=RPS14B PE=1 SV=1	49	10	19	1	150	16.3	574	10	Carbamidomethyl [C84]; Oxidation [M74; M92]	replicate 1
High	O23049	Large ribosomal subunit protein uL6c OS=Arabidopsis thaliana OX=3702 GN=RPL6 PE=2 SV=1	60	16	51	16	223	24.7	1221	16	Oxidation [M107; M118; M158]	replicate 1
High	Q9SSQ9	Phospholipase D alpha 2 OS=Arabidopsis thaliana OX=3702 GN=PLDALPHA2 PE=2 SV=1	15	12	82	1	810	91.5	2253	12	Oxidation [M288; M657]; Carbamidomethyl [C362; C623]	replicate 1
High	Q9SV21	Coatomer subunit beta-1 OS=Arabidopsis thaliana OX=3702 GN=At4g31480 PE=3 SV=2	19	13	18	13	948	106.1	464	13	Oxidation [M506]; Carbamidomethyl [C98; C198; C284]	replicate 1
High	O50008	5-methyltetrahydropteroyltriglutamate--homocysteine methyltransferase 1 OS=Arabidopsis thaliana OX=3702 GN=MS1 PE=1 SV=1	25	15	17	15	765	84.3	502	15	Acetyl [N-Term]; Carbamidomethyl [C328; C522]	replicate 1
High	Q9LYK7	Pescadillo homolog OS=Arabidopsis thaliana OX=3702 GN=PES PE=1 SV=1	30	11	16	11	590	67.9	339	11	Oxidation [M71]; Carbamidomethyl [C134]	replicate 1
High	Q42112	Large ribosomal subunit protein uL10y OS=Arabidopsis thaliana OX=3702 GN=RPP0B PE=1 SV=2	55	9	15	9	320	34.1	504	9	Carbamidomethyl [C18]	replicate 1
High	P34788	Small ribosomal subunit protein uS13z/uS13y/uS13x OS=Arabidopsis thaliana OX=3702 GN=RPS18A PE=1 SV=1	47	8	32	8	152	17.5	1538	8	Oxidation [M27; M68; M105]; Acetyl [N-Term]	replicate 1
High	Q9XIE2	ABC transporter G family member 36 OS=Arabidopsis thaliana OX=3702 GN=ABCG36 PE=1 SV=1	14	18	18	18	1469	165	371	18	Carbamidomethyl [C330; C957]	replicate 1
High	P56791	Large ribosomal subunit protein uL2cz/uL2cy OS=Arabidopsis thaliana OX=3702 GN=rpl2-A PE=3 SV=1	42	8	17	8	274	29.8	505	8	Carbamidomethyl [C90; C186]; Oxidation [M133; M223]	replicate 1
High	P52410	3-oxoacyl-[acyl-carrier-protein] synthase I, chloroplastic OS=Arabidopsis thaliana OX=3702 GN=KAS1 PE=1 SV=2	23	8	13	8	473	50.4	424	8	Carbamidomethyl [C343]; Oxidation [M169]	replicate 1
High	Q9M2F9	DEAD-box ATP-dependent RNA helicase 52 OS=Arabidopsis thaliana OX=3702 GN=RH52 PE=1 SV=1	28	15	23	6	646	69.2	520	15	Carbamidomethyl [C189; C201; C238]; Oxidation [M187; M310; M313]	replicate 1
High	O04309	Jacalin-related lectin 35 OS=Arabidopsis thaliana OX=3702 GN=JAL35 PE=1 SV=1	49	10	12	10	451	48.5	470	10	Carbamidomethyl [C339]	replicate 1
High	Q38884	Eukaryotic translation initiation factor 3 subunit I OS=Arabidopsis thaliana OX=3702 GN=TIF3I1 PE=2 SV=2	54	11	12	11	328	36.4	311	11	Carbamidomethyl [C28; C144]	replicate 1
High	F4HYR4	O-fucosyltransferase 15 OS=Arabidopsis thaliana OX=3702 GN=OFUT15 PE=2 SV=1	26	13	15	13	652	73.3	390	13	Carbamidomethyl [C209; C241; C363; C483]; Acetyl [N-Term]	replicate 1
High	Q56ZN6	Pyrophosphate-energized membrane proton pump 2 OS=Arabidopsis thaliana OX=3702 GN=AVPL1 PE=1 SV=2	23	13	13	13	802	85.1	350	13	Carbamidomethyl [C311]; Oxidation [M336]	replicate 1
High	P56799	Small ribosomal subunit protein uS4c OS=Arabidopsis thaliana OX=3702 GN=rps4 PE=3 SV=1	65	11	25	11	201	23.2	739	11	Oxidation [M89; M100]	replicate 1
High	Q6XJG8	26S proteasome non-ATPase regulatory subunit 2 homolog B OS=Arabidopsis thaliana OX=3702 GN=RPN1B PE=1 SV=1	22	15	19	5	891	97.9	589	15	Carbamidomethyl [C280; C290; C596; C603; C680]	replicate 1
High	Q9SA52	Chloroplast stem-loop binding protein of 41 kDa b, chloroplastic OS=Arabidopsis thaliana OX=3702 GN=CSP41B PE=1 SV=1	46	13	21	13	378	42.6	498	13	Carbamidomethyl [C176]	replicate 1
High	Q93Z16	Dolichyl-diphosphooligosaccharide--protein glycosyltransferase subunit 2 OS=Arabidopsis thaliana OX=3702 GN=RPN2 PE=1 SV=1	24	12	15	12	691	74.6	428	12		replicate 1
High	Q9SN86	Malate dehydrogenase, chloroplastic OS=Arabidopsis thaliana OX=3702 GN=At3g47520 PE=1 SV=1	44	10	11	10	403	42.4	406	10	Carbamidomethyl [C129; C190]	replicate 1
High	Q9S7C0	Heat shock 70 kDa protein 14 OS=Arabidopsis thaliana OX=3702 GN=HSP70-14 PE=1 SV=1	20	13	17	1	831	91.7	491	13	Carbamidomethyl [C140; C141; C368; C373; C377; C710]	replicate 1
High	P60039	Large ribosomal subunit protein uL30x OS=Arabidopsis thaliana OX=3702 GN=RPL7C PE=2 SV=1	58	15	25	4	242	27.9	551	15	Carbamidomethyl [C180]	replicate 1
High	Q8LF21	Phragmoplastin DRP1C OS=Arabidopsis thaliana OX=3702 GN=DRP1C PE=1 SV=2	30	15	19	11	614	68.7	401	15	Carbamidomethyl [C552]	replicate 1
High	Q84VW9	Phosphoenolpyruvate carboxylase 3 OS=Arabidopsis thaliana OX=3702 GN=PPC3 PE=1 SV=2	21	17	18	5	968	110.1	387	17	Carbamidomethyl [C304; C420; C422]	replicate 1
High	Q944G9	Fructose-bisphosphate aldolase 2, chloroplastic OS=Arabidopsis thaliana OX=3702 GN=FBA2 PE=1 SV=2	37	9	12	6	398	43	301	9	Carbamidomethyl [C79; C163]	replicate 1
High	Q8VZG7	Ribonuclease TUDOR 1 OS=Arabidopsis thaliana OX=3702 GN=TSN1 PE=1 SV=1	18	15	15	9	991	108.2	338	15		replicate 1
High	Q9LRS0	Glycolate oxidase 2 OS=Arabidopsis thaliana OX=3702 GN=GLO2 PE=1 SV=1	50	14	19	6	367	40.3	483	14	Acetyl [N-Term]	replicate 1
High	Q9LF27	Ribosome biogenesis protein WDR12 homolog OS=Arabidopsis thaliana OX=3702 GN=WDR12 PE=1 SV=1	34	11	15	11	433	47.3	459	11	Carbamidomethyl [C128; C311]	replicate 1
High	Q41931	1-aminocyclopropane-1-carboxylate oxidase 2 OS=Arabidopsis thaliana OX=3702 GN=ACO2 PE=1 SV=2	41	9	11	7	320	36.2	489	9	Carbamidomethyl [C136; C168]	replicate 1
High	Q9SMM8	DEK domain-containing chromatin-associated protein 1 OS=Arabidopsis thaliana OX=3702 GN=DEK1 PE=1 SV=1	31	14	16	14	462	52	347	14	Carbamidomethyl [C171; C198]	replicate 1
High	Q9LD43	Acetyl-coenzyme A carboxylase carboxyl transferase subunit alpha, chloroplastic OS=Arabidopsis thaliana OX=3702 GN=CAC3 PE=1 SV=1	20	11	12	11	769	85.3	417	11		replicate 1
High	Q8H118	Probable methyltransferase PMT1 OS=Arabidopsis thaliana OX=3702 GN=At3g23300 PE=2 SV=2	29	16	18	5	611	69.3	297	16	Carbamidomethyl [C92; C126; C280; C337]	replicate 1
High	Q9LJG3	GDSL esterase/lipase ESM1 OS=Arabidopsis thaliana OX=3702 GN=ESM1 PE=1 SV=1	36	9	15	9	392	44	625	9	Carbamidomethyl [C215; C229]	replicate 1
High	Q93Y35	26S proteasome non-ATPase regulatory subunit 6 homolog OS=Arabidopsis thaliana OX=3702 GN=RPN7 PE=1 SV=1	38	10	11	10	387	44.3	342	10	Acetyl [N-Term]	replicate 1
High	Q9MAH0	Phosphoenolpyruvate carboxylase 1 OS=Arabidopsis thaliana OX=3702 GN=PPC1 PE=1 SV=1	21	16	16	4	967	110.2	349	16	Carbamidomethyl [C304]	replicate 1
High	Q84JB7	DEK domain-containing chromatin-associated protein 2 OS=Arabidopsis thaliana OX=3702 GN=DEK2 PE=1 SV=1	23	11	19	11	530	59.4	551	11	Carbamidomethyl [C211]; Oxidation [M155]	replicate 1
High	P42036	Small ribosomal subunit protein uS11x OS=Arabidopsis thaliana OX=3702 GN=RPS14C PE=2 SV=2	47	9	15	2	150	16.2	489	9	Oxidation [M74]	replicate 1
High	Q01908	ATP synthase gamma chain 1, chloroplastic OS=Arabidopsis thaliana OX=3702 GN=ATPC1 PE=1 SV=1	33	11	17	11	373	40.9	620	11	Carbamidomethyl [C139; C249; C255]; Oxidation [M329; M332]	replicate 1
High	Q9LJR2	Lectin-like protein LEC OS=Arabidopsis thaliana OX=3702 GN=LEC PE=1 SV=1	47	7	19	6	271	29.7	700	7	Oxidation [M255]	replicate 1
High	Q42586	Uridine 5'-monophosphate synthase OS=Arabidopsis thaliana OX=3702 GN=PYRE-F PE=2 SV=2	31	10	12	10	476	51.8	525	10	Acetyl [N-Term]; Carbamidomethyl [C114]	replicate 1
High	P16181	Small ribosomal subunit protein uS17z OS=Arabidopsis thaliana OX=3702 GN=RPS11A PE=2 SV=1	59	15	25	6	160	17.9	534	15	Carbamidomethyl [C59; C76; C115; C129]	replicate 1
High	Q8GXN9	G patch domain-containing protein TGH OS=Arabidopsis thaliana OX=3702 GN=TGH PE=1 SV=1	21	14	16	14	930	104.9	413	14		replicate 1
High	Q38845	Serine/threonine-protein phosphatase 2A 65 kDa regulatory subunit A alpha isoform OS=Arabidopsis thaliana OX=3702 GN=PP2AA1 PE=1 SV=1	27	10	14	7	588	65.5	454	10	Carbamidomethyl [C238; C323; C512]; Acetyl [N-Term]	replicate 1
High	Q8LD03	Small ribosomal subunit protein eS7x OS=Arabidopsis thaliana OX=3702 GN=RPS7C PE=1 SV=2	49	9	20	6	190	22	634	9	Acetyl [N-Term]; Oxidation [M126; M170]; Carbamidomethyl [C19]	replicate 1
High	Q9FY50	Large ribosomal subunit protein uL10c OS=Arabidopsis thaliana OX=3702 GN=RPL10 PE=2 SV=1	44	7	12	7	220	24.7	427	7	Carbamidomethyl [C62; C114]; Oxidation [M181]	replicate 1
High	P56798	Small ribosomal subunit protein uS3c OS=Arabidopsis thaliana OX=3702 GN=rps3 PE=3 SV=1	63	15	22	15	218	25.2	573	15	Carbamidomethyl [C196]; Oxidation [M97]	replicate 1
High	Q9M9W1	Large ribosomal subunit protein eL22z OS=Arabidopsis thaliana OX=3702 GN=RPL22B PE=2 SV=1	77	13	34	3	124	14	943	13	Oxidation [M31]; Carbamidomethyl [C22]	replicate 1
High	Q9LUG5	Ribosome production factor 2 homolog OS=Arabidopsis thaliana OX=3702 GN=At3g23620 PE=2 SV=1	45	13	20	13	314	35.7	504	13	Carbamidomethyl [C87; C189; C202]	replicate 1
High	Q9LRR9	Glycolate oxidase 1 OS=Arabidopsis thaliana OX=3702 GN=GLO1 PE=1 SV=1	49	13	19	5	367	40.3	413	13	Acetyl [N-Term]	replicate 1
High	P59232	Ubiquitin-ribosomal protein eS31y fusion protein OS=Arabidopsis thaliana OX=3702 GN=RPS27AB PE=2 SV=2	55	10	24	10	157	17.8	645	10	Carbamidomethyl [C121; C126; C144]; Oxidation [M132]	replicate 1
High	Q38950	Serine/threonine-protein phosphatase 2A 65 kDa regulatory subunit A beta isoform OS=Arabidopsis thaliana OX=3702 GN=PP2AA2 PE=1 SV=2	25	9	13	3	587	65.6	444	9	Carbamidomethyl [C269; C323]	replicate 1
High	P60040	Large ribosomal subunit protein uL30y OS=Arabidopsis thaliana OX=3702 GN=RPL7B PE=1 SV=1	56	15	28	8	242	28.2	600	15	Carbamidomethyl [C180]	replicate 1
High	O80526	ATP-citrate synthase alpha chain protein 3 OS=Arabidopsis thaliana OX=3702 GN=ACLA-3 PE=2 SV=1	38	11	14	8	424	46.9	385	11	Carbamidomethyl [C98; C163; C323; C412]	replicate 1
High	P09468	ATP synthase epsilon chain, chloroplastic OS=Arabidopsis thaliana OX=3702 GN=atpE PE=1 SV=2	91	8	15	8	132	14.5	389	8	Carbamidomethyl [C6]; Acetyl [N-Term]; Oxidation [M60; M63]	replicate 1
High	O04314	PYK10-binding protein 1 OS=Arabidopsis thaliana OX=3702 GN=PBP1 PE=1 SV=1	46	8	10	8	298	32.1	299	8	Oxidation [M245]	replicate 1
High	Q9FV52	Methionine aminopeptidase 1B, chloroplastic OS=Arabidopsis thaliana OX=3702 GN=MAP1B PE=2 SV=2	34	6	11	6	369	40.4	408	6	Carbamidomethyl [C190; C196; C198]	replicate 1
High	P51427	Small ribosomal subunit protein uS7y OS=Arabidopsis thaliana OX=3702 GN=RPS5B PE=1 SV=2	42	11	44	1	207	22.9	1653	11	Oxidation [M80; M81]; Carbamidomethyl [C175]; Acetyl [N-Term]	replicate 1
High	Q9ZRZ8	DEAD-box ATP-dependent RNA helicase 28 OS=Arabidopsis thaliana OX=3702 GN=RH28 PE=2 SV=1	23	15	18	15	789	89.3	471	15	Carbamidomethyl [C197; C208; C269; C489]	replicate 1
High	Q9LY66	Large ribosomal subunit protein uL1c OS=Arabidopsis thaliana OX=3702 GN=RPL1 PE=1 SV=1	36	11	15	11	346	37.6	388	11		replicate 1
High	Q9FZ76	Large ribosomal subunit protein eL6z OS=Arabidopsis thaliana OX=3702 GN=RPL6A PE=2 SV=1	56	14	23	6	233	26.1	642	14		replicate 1
High	Q42290	Probable mitochondrial-processing peptidase subunit beta, mitochondrial OS=Arabidopsis thaliana OX=3702 GN=MPPbeta PE=1 SV=2	25	8	12	8	531	59.1	493	8		replicate 1
High	P42643	14-3-3-like protein GF14 chi OS=Arabidopsis thaliana OX=3702 GN=GRF1 PE=1 SV=3	60	12	15	8	267	29.9	417	12	Carbamidomethyl [C105]	replicate 1
High	F4HS99	Protein REDUCED CHLOROPLAST COVERAGE 1 OS=Arabidopsis thaliana OX=3702 GN=REC1 PE=1 SV=1	9	13	14	8	1797	198.7	285	13	Carbamidomethyl [C117; C120; C914]	replicate 1
High	Q945K7	Isocitrate dehydrogenase [NAD] catalytic subunit 5, mitochondrial OS=Arabidopsis thaliana OX=3702 GN=IDH5 PE=1 SV=1	36	11	13	6	374	40.6	543	11	Carbamidomethyl [C139]	replicate 1
High	Q9SGW3	26S proteasome non-ATPase regulatory subunit 8 homolog A OS=Arabidopsis thaliana OX=3702 GN=RPN12A PE=1 SV=1	43	9	11	9	267	30.7	419	9	Carbamidomethyl [C27; C190]; Acetyl [N-Term]	replicate 1
High	Q9ZUT9	Small ribosomal subunit protein uS7z OS=Arabidopsis thaliana OX=3702 GN=RPS5A PE=1 SV=1	42	11	56	1	207	23	1984	11	Oxidation [M80; M81]; Carbamidomethyl [C175]; Acetyl [N-Term]	replicate 1
High	Q42064	Large ribosomal subunit protein uL2x OS=Arabidopsis thaliana OX=3702 GN=RPL8C PE=2 SV=2	41	8	17	2	258	27.9	487	8	Carbamidomethyl [C114]; Oxidation [M204]	replicate 1
High	Q9C514	Small ribosomal subunit protein eS7z OS=Arabidopsis thaliana OX=3702 GN=RPS7A PE=2 SV=1	55	10	20	10	191	21.9	548	10		replicate 1
High	O48844	26S proteasome non-ATPase regulatory subunit 1 homolog A OS=Arabidopsis thaliana OX=3702 GN=RPN2A PE=1 SV=1	15	13	17	6	1004	108.9	499	13	Acetyl [N-Term]	replicate 1
High	Q9C8Z4	Uncharacterized protein At3g06530 OS=Arabidopsis thaliana OX=3702 GN=At3g06530 PE=1 SV=3	8	15	15	15	2197	246.2	238	15	Carbamidomethyl [C887]	replicate 1
High	Q9SMX3	Mitochondrial outer membrane protein porin 3 OS=Arabidopsis thaliana OX=3702 GN=VDAC3 PE=1 SV=3	47	10	14	6	274	29.2	321	10		replicate 1
High	P10795	Ribulose bisphosphate carboxylase small subunit 1A, chloroplastic OS=Arabidopsis thaliana OX=3702 GN=RBCS-1A PE=1 SV=2	49	9	14	5	180	20.2	446	9	Carbamidomethyl [C96; C132; C167]	replicate 1
High	F4J5S1	Clustered mitochondria protein OS=Arabidopsis thaliana OX=3702 GN=FMT PE=2 SV=1	10	9	10	9	1407	153.6	441	9	Carbamidomethyl [C810]	replicate 1
High	Q05758	Ketol-acid reductoisomerase, chloroplastic OS=Arabidopsis thaliana OX=3702 GN=At3g58610 PE=1 SV=2	18	8	12	8	591	63.8	422	8	Carbamidomethyl [C349; C511]; Oxidation [M427]	replicate 1
High	Q9SZX9	Large ribosomal subunit protein uL6x OS=Arabidopsis thaliana OX=3702 GN=RPL9D PE=2 SV=1	51	9	14	4	194	22	446	9		replicate 1
High	Q9LHP1	Large ribosomal subunit protein uL30w OS=Arabidopsis thaliana OX=3702 GN=RPL7D PE=2 SV=1	53	12	19	3	244	28.4	439	12	Carbamidomethyl [C182]	replicate 1
High	Q9LD55	Eukaryotic translation initiation factor 3 subunit A OS=Arabidopsis thaliana OX=3702 GN=TIF3A1 PE=1 SV=1	15	11	13	11	987	114.2	291	11		replicate 1
High	Q93YV7	Probable methyltransferase PMT3 OS=Arabidopsis thaliana OX=3702 GN=At4g14360 PE=2 SV=1	25	14	16	2	608	69.2	299	14	Carbamidomethyl [C89; C368]	replicate 1
High	P46286	Large ribosomal subunit protein uL2z OS=Arabidopsis thaliana OX=3702 GN=RPL8A PE=1 SV=2	41	8	19	2	258	27.8	549	8	Carbamidomethyl [C114]; Oxidation [M204]	replicate 1
High	Q9FE58	Large ribosomal subunit protein eL22y OS=Arabidopsis thaliana OX=3702 GN=RPL22C PE=2 SV=1	73	12	32	2	124	14	909	12	Oxidation [M31]; Carbamidomethyl [C22]	replicate 1
High	Q9S9P1	Small ribosomal subunit protein eS12z OS=Arabidopsis thaliana OX=3702 GN=RPS12A PE=2 SV=1	78	10	21	8	144	15.4	723	10	Carbamidomethyl [C51; C69; C82; C105; C119; C121]; Acetyl [N-Term]	replicate 1
High	Q9LXG1	Small ribosomal subunit protein uS4z OS=Arabidopsis thaliana OX=3702 GN=RPS9B PE=1 SV=1	51	12	29	5	198	23	759	12	Carbamidomethyl [C5]; Oxidation [M149]	replicate 1
High	P23321	Oxygen-evolving enhancer protein 1-1, chloroplastic OS=Arabidopsis thaliana OX=3702 GN=PSBO1 PE=1 SV=2	38	9	9	2	332	35.1	265	9	Carbamidomethyl [C114; C137]	replicate 1
High	Q8L716	Splicing factor U2af large subunit B OS=Arabidopsis thaliana OX=3702 GN=U2AF65B PE=1 SV=2	20	7	13	5	589	66.3	548	7	Oxidation [M309]	replicate 1
High	O49299	Probable phosphoglucomutase, cytoplasmic 1 OS=Arabidopsis thaliana OX=3702 GN=At1g23190 PE=2 SV=2	29	11	13	8	583	63.1	307	11	Carbamidomethyl [C255]	replicate 1
High	O81439	Probable plastid-lipid-associated protein 1, chloroplastic OS=Arabidopsis thaliana OX=3702 GN=PAP1 PE=1 SV=1	40	9	13	8	318	34.9	539	9		replicate 1
High	Q9FVT2	Probable elongation factor 1-gamma 2 OS=Arabidopsis thaliana OX=3702 GN=At1g57720 PE=1 SV=1	38	10	11	6	413	46.4	215	10		replicate 1
High	O23255	Adenosylhomocysteinase 1 OS=Arabidopsis thaliana OX=3702 GN=SAHH1 PE=1 SV=1	30	12	15	3	485	53.3	365	12	Carbamidomethyl [C120; C244; C268]	replicate 1
High	Q9FWY7	Importin subunit alpha-6 OS=Arabidopsis thaliana OX=3702 GN=IMPA6 PE=1 SV=1	23	9	10	4	538	59.4	272	9	Carbamidomethyl [C233]	replicate 1
High	Q9FNX5	Phragmoplastin DRP1E OS=Arabidopsis thaliana OX=3702 GN=DRP1E PE=1 SV=1	29	15	17	10	624	69.8	342	15		replicate 1
High	P25819	Catalase-2 OS=Arabidopsis thaliana OX=3702 GN=CAT2 PE=1 SV=3	26	9	11	7	492	56.9	292	9	Carbamidomethyl [C86; C230]	replicate 1
High	Q9LX65	V-type proton ATPase subunit H OS=Arabidopsis thaliana OX=3702 GN=VHA-H PE=1 SV=1	33	10	11	10	441	50.3	304	10	Carbamidomethyl [C159; C178]; Acetyl [N-Term]	replicate 1
High	P10797	Ribulose bisphosphate carboxylase small subunit 2B, chloroplastic OS=Arabidopsis thaliana OX=3702 GN=RBCS-2B PE=2 SV=2	60	11	18	4	181	20.3	375	11	Carbamidomethyl [C96; C132; C167]	replicate 1
High	Q9FKI4	N-terminal acetyltransferase A complex catalytic subunit NAA10 OS=Arabidopsis thaliana OX=3702 GN=NAA10 PE=1 SV=1	57	7	9	7	192	21.7	264	7	Carbamidomethyl [C18; C22; C68]; Oxidation [M91]	replicate 1
High	Q05431	L-ascorbate peroxidase 1, cytosolic OS=Arabidopsis thaliana OX=3702 GN=APX1 PE=1 SV=2	56	10	13	10	250	27.5	345	10	Carbamidomethyl [C32; C49]	replicate 1
High	P17562	S-adenosylmethionine synthase 2 OS=Arabidopsis thaliana OX=3702 GN=SAM2 PE=1 SV=1	31	8	13	3	393	43.2	280	8	Acetyl [N-Term]	replicate 1
High	Q9M8Z5	Guanine nucleotide-binding protein-like NSN1 OS=Arabidopsis thaliana OX=3702 GN=NSN1 PE=1 SV=1	23	10	12	10	582	65.7	358	10	Carbamidomethyl [C231]	replicate 1
High	Q9FPF0	Protein DJ-1 homolog A OS=Arabidopsis thaliana OX=3702 GN=DJ1A PE=1 SV=1	27	6	12	6	392	41.8	432	6	Carbamidomethyl [C107; C108]; Oxidation [M54]	replicate 1
High	Q9LV93	ABC transporter F family member 5 OS=Arabidopsis thaliana OX=3702 GN=ABCF5 PE=2 SV=1	21	10	11	10	692	78	309	10		replicate 1
High	Q94BQ2	26S proteasome regulatory subunit 8 homolog B OS=Arabidopsis thaliana OX=3702 GN=RPT6B PE=1 SV=1	26	9	11	8	419	47.1	234	9	Carbamidomethyl [C221]	replicate 1
High	Q9FNP8	Small ribosomal subunit protein eS19x OS=Arabidopsis thaliana OX=3702 GN=RPS19C PE=2 SV=1	50	8	21	3	143	15.7	620	8	Oxidation [M111]	replicate 1
High	P49690	Large ribosomal subunit protein uL14x/uL14z/uL14y OS=Arabidopsis thaliana OX=3702 GN=RPL23A PE=2 SV=3	55	6	20	6	140	15	669	6	Carbamidomethyl [C28; C56; C125]; Oxidation [M16; M60; M62]	replicate 1
High	Q9FLT0	Ribonuclease TUDOR 2 OS=Arabidopsis thaliana OX=3702 GN=TSN2 PE=1 SV=1	17	13	14	7	985	107.7	302	13	Acetyl [N-Term]	replicate 1
High	Q9LQR8	26S proteasome non-ATPase regulatory subunit 3 homolog B OS=Arabidopsis thaliana OX=3702 GN=RPN3B PE=1 SV=2	26	10	14	2	487	55.6	331	10	Carbamidomethyl [C239; C438]	replicate 1
High	Q39085	Delta(24)-sterol reductase OS=Arabidopsis thaliana OX=3702 GN=DIM PE=1 SV=2	27	12	12	12	561	65.4	253	12	Acetyl [N-Term]; Carbamidomethyl [C421]	replicate 1
High	P42644	14-3-3-like protein GF14 psi OS=Arabidopsis thaliana OX=3702 GN=GRF3 PE=1 SV=2	46	9	10	4	255	28.6	310	9	Carbamidomethyl [C99]	replicate 1
High	P25697	Phosphoribulokinase, chloroplastic OS=Arabidopsis thaliana OX=3702 GN=At1g32060 PE=1 SV=1	32	9	14	9	395	44.4	310	9	Carbamidomethyl [C289; C295]	replicate 1
High	Q9FMH8	Probable cysteine protease RD21B OS=Arabidopsis thaliana OX=3702 GN=RD21B PE=1 SV=1	18	8	11	8	463	51.2	264	8	Carbamidomethyl [C343; C382; C388; C389; C390]	replicate 1
High	Q9FJP3	Large ribosomal subunit protein uL29c OS=Arabidopsis thaliana OX=3702 GN=RPL29 PE=1 SV=1	28	8	21	8	173	19.4	421	8	Oxidation [M91]	replicate 1
High	Q9SUS3	Beta-adaptin-like protein B OS=Arabidopsis thaliana OX=3702 GN=BETAB-AD PE=1 SV=1	15	10	12	3	894	99.3	290	10	Carbamidomethyl [C59]	replicate 1
High	Q9ZU25	Probable mitochondrial-processing peptidase subunit alpha-1, mitochondrial OS=Arabidopsis thaliana OX=3702 GN=MPPalpha1 PE=1 SV=1	30	10	10	10	503	54.4	239	10		replicate 1
High	F4I0K2	Fructokinase-like 2, chloroplastic OS=Arabidopsis thaliana OX=3702 GN=FLN2 PE=1 SV=2	20	7	9	7	614	68.9	166	7	Carbamidomethyl [C322; C326]	replicate 1
High	O22969	Uncharacterized protein At2g34160 OS=Arabidopsis thaliana OX=3702 GN=At2g34160 PE=1 SV=1	52	8	13	8	130	14.6	508	8	Oxidation [M80]; Acetyl [N-Term]	replicate 1
High	P31167	ADP,ATP carrier protein 1, mitochondrial OS=Arabidopsis thaliana OX=3702 GN=AAC1 PE=1 SV=2	26	10	18	10	381	41.4	626	10	Carbamidomethyl [C130]; Oxidation [M86; M114]	replicate 1
High	Q9SYM5	Trifunctional UDP-glucose 4,6-dehydratase/UDP-4-keto-6-deoxy-D-glucose 3,5-epimerase/UDP-4-keto-L-rhamnose-reductase RHM1 OS=Arabidopsis thaliana OX=3702 GN=RHM1 PE=1 SV=1	26	15	15	6	669	75.3	349	15	Carbamidomethyl [C44; C118; C473]	replicate 1
High	O22287	Mannose-1-phosphate guanylyltransferase 1 OS=Arabidopsis thaliana OX=3702 GN=CYT1 PE=1 SV=1	32	8	12	8	361	39.6	398	8	Oxidation [M135]; Carbamidomethyl [C77]	replicate 1
High	Q9SRU2	Auxin transport protein BIG OS=Arabidopsis thaliana OX=3702 GN=BIG PE=1 SV=2	3	14	16	13	5098	567.5	311	14	Carbamidomethyl [C3478; C3481; C3488; C4123]	replicate 1
High	Q9SDS7	V-type proton ATPase subunit C OS=Arabidopsis thaliana OX=3702 GN=VHA-C PE=1 SV=1	40	11	14	11	375	42.6	355	11	Carbamidomethyl [C318]	replicate 1
High	Q9SA73	Obg-like ATPase 1 OS=Arabidopsis thaliana OX=3702 GN=YchF1 PE=1 SV=1	38	12	15	12	394	44.4	294	12	Carbamidomethyl [C57; C77]	replicate 1
High	Q9M885	Small ribosomal subunit protein eS7y OS=Arabidopsis thaliana OX=3702 GN=RPS7B PE=2 SV=1	46	8	14	5	191	22.2	496	8	Oxidation [M170]	replicate 1
High	Q9T029	Small ribosomal subunit protein eS25w OS=Arabidopsis thaliana OX=3702 GN=RPS25E PE=3 SV=1	47	5	20	3	108	12	664	5	Oxidation [M40; M92]	replicate 1
High	O24412	26S proteasome non-ATPase regulatory subunit 7 homolog A OS=Arabidopsis thaliana OX=3702 GN=RPN8A PE=1 SV=1	34	7	10	4	308	34.7	245	7		replicate 1
High	Q8W4H8	Inactive GDSL esterase/lipase-like protein 23 OS=Arabidopsis thaliana OX=3702 GN=GLL23 PE=1 SV=1	30	8	10	7	386	43.1	296	8	Carbamidomethyl [C214; C229]	replicate 1
High	Q9FJD4	Importin subunit beta-1 OS=Arabidopsis thaliana OX=3702 GN=KPNB1 PE=1 SV=1	15	9	12	9	870	96.2	289	9	Carbamidomethyl [C687; C845]; Acetyl [N-Term]	replicate 1
High	Q9SCM3	Small ribosomal subunit protein uS5w OS=Arabidopsis thaliana OX=3702 GN=RPS2D PE=2 SV=1	37	11	21	2	276	30.1	494	11	Carbamidomethyl [C167; C173; C228]	replicate 1
High	P51407	Large ribosomal subunit protein P2z OS=Arabidopsis thaliana OX=3702 GN=RPP2A PE=3 SV=2	76	6	8	4	115	11.4	476	6		replicate 1
High	P42733	Small ribosomal subunit protein uS17x OS=Arabidopsis thaliana OX=3702 GN=RPS11C PE=2 SV=2	59	12	17	5	159	17.7	432	12	Carbamidomethyl [C59; C76; C115; C129]	replicate 1
High	Q9C522	ATP-citrate synthase beta chain protein 1 OS=Arabidopsis thaliana OX=3702 GN=ACLB-1 PE=2 SV=1	22	10	11	10	608	65.8	347	10	Carbamidomethyl [C33; C162]	replicate 1
High	Q9SAI5	Large ribosomal subunit protein uL30z OS=Arabidopsis thaliana OX=3702 GN=RPL7A PE=2 SV=1	45	10	10	10	247	28.3	260	10	Carbamidomethyl [C157]	replicate 1
High	Q8S8N9	Golgin candidate 1 OS=Arabidopsis thaliana OX=3702 GN=GC1 PE=2 SV=2	17	10	12	10	707	79.1	367	10		replicate 1
High	Q93Y37	Mannosyl-oligosaccharide 1,2-alpha-mannosidase MNS3 OS=Arabidopsis thaliana OX=3702 GN=MNS3 PE=1 SV=1	22	10	12	10	624	69	252	10	Carbamidomethyl [C428]	replicate 1
High	Q8LEQ0	Large ribosomal subunit protein P1y OS=Arabidopsis thaliana OX=3702 GN=RPP1C PE=1 SV=2	73	3	7	2	113	11.2	410	3	Oxidation [M14; M45]; Acetyl [N-Term]; Carbamidomethyl [C9]	replicate 1
High	Q08112	Small ribosomal subunit protein uS19u OS=Arabidopsis thaliana OX=3702 GN=RPS15A PE=2 SV=1	59	5	38	1	152	17.1	1085	5	Acetyl [N-Term]; Oxidation [M35; M90; M96]	replicate 1
High	Q9M1H3	ABC transporter F family member 4 OS=Arabidopsis thaliana OX=3702 GN=ABCF4 PE=2 SV=1	17	8	8	8	723	80.4	308	8		replicate 1
High	Q9S841	Oxygen-evolving enhancer protein 1-2, chloroplastic OS=Arabidopsis thaliana OX=3702 GN=PSBO2 PE=1 SV=1	32	8	8	1	331	35	251	8	Carbamidomethyl [C136]	replicate 1
High	Q9FY64	Small ribosomal subunit protein uS19x OS=Arabidopsis thaliana OX=3702 GN=RPS15D PE=2 SV=1	59	5	38	1	152	17.1	1095	5	Acetyl [N-Term]; Oxidation [M35; M90; M96]	replicate 1
High	P93014	Small ribosomal subunit protein uS5c OS=Arabidopsis thaliana OX=3702 GN=rps5 PE=2 SV=1	30	9	19	9	303	32.6	530	9	Oxidation [M232; M254; M284]	replicate 1
High	Q9SJ12	Probable ATP synthase 24 kDa subunit, mitochondrial OS=Arabidopsis thaliana OX=3702 GN=At2g21870 PE=1 SV=1	37	8	10	8	240	27.6	238	8		replicate 1
High	Q9LPC5	Brefeldin A-inhibited guanine nucleotide-exchange protein 3 OS=Arabidopsis thaliana OX=3702 GN=BIG3 PE=1 SV=1	8	13	15	11	1750	194.8	453	13		replicate 1
High	Q9SGA6	Small ribosomal subunit protein eS19z OS=Arabidopsis thaliana OX=3702 GN=RPS19A PE=2 SV=1	50	8	26	3	143	15.8	1059	8	Oxidation [M111]	replicate 1
High	Q9STF2	Protein PLASTID TRANSCRIPTIONALLY ACTIVE 16, chloroplastic OS=Arabidopsis thaliana OX=3702 GN=PTAC16 PE=1 SV=1	25	10	13	10	510	54.3	434	10		replicate 1
High	Q96266	Glutathione S-transferase F8, chloroplastic OS=Arabidopsis thaliana OX=3702 GN=GSTF8 PE=1 SV=3	36	8	13	7	263	29.2	284	8	Oxidation [M59; M64; M176]	replicate 1
High	P29402	Calnexin homolog 1 OS=Arabidopsis thaliana OX=3702 GN=CNX1 PE=1 SV=1	25	9	9	9	530	60.4	273	9	Carbamidomethyl [C108; C307; C313]	replicate 1
High	Q9LK36	Adenosylhomocysteinase 2 OS=Arabidopsis thaliana OX=3702 GN=SAHH2 PE=2 SV=1	25	10	12	1	485	53.1	316	10	Carbamidomethyl [C120; C244; C268]	replicate 1
High	P37107	Signal recognition particle subunit SRP54, chloroplastic OS=Arabidopsis thaliana OX=3702 GN=FFC PE=1 SV=1	24	11	12	11	564	61.2	260	11		replicate 1
High	Q84W56	Ribonuclease J OS=Arabidopsis thaliana OX=3702 GN=RNJ PE=1 SV=1	15	11	12	11	911	100.5	261	11		replicate 1
High	P56797	Small ribosomal subunit protein uS2c OS=Arabidopsis thaliana OX=3702 GN=rps2 PE=3 SV=1	45	9	12	9	236	26.9	264	9	Carbamidomethyl [C58; C226]; Oxidation [M14; M104]	replicate 1
High	Q93YZ7	Acetolactate synthase small subunit 1, chloroplastic OS=Arabidopsis thaliana OX=3702 GN=AHASS1 PE=1 SV=1	26	11	11	11	491	53.8	276	11	Oxidation [M184]; Carbamidomethyl [C461]	replicate 1
High	Q9SKX4	Large ribosomal subunit protein uL3c OS=Arabidopsis thaliana OX=3702 GN=RPL3A PE=2 SV=1	31	9	13	9	271	29.3	439	9	Oxidation [M243]	replicate 1
High	Q8VZB9	Large ribosomal subunit protein uL1z OS=Arabidopsis thaliana OX=3702 GN=RPL10AA PE=1 SV=1	35	7	12	1	216	24.5	322	7	Carbamidomethyl [C65; C163]; Oxidation [M164]	replicate 1
High	Q8LG77	Isocitrate dehydrogenase [NAD] catalytic subunit 6, mitochondrial OS=Arabidopsis thaliana OX=3702 GN=IDH6 PE=1 SV=2	34	10	10	5	374	40.6	323	10	Carbamidomethyl [C139]	replicate 1
High	O80998	Jacalin-related lectin 20 OS=Arabidopsis thaliana OX=3702 GN=JAL20 PE=2 SV=1	30	9	10	8	449	48.9	209	9	Carbamidomethyl [C83]	replicate 1
High	Q9SYP2	Pyrophosphate--fructose 6-phosphate 1-phosphotransferase subunit alpha 1 OS=Arabidopsis thaliana OX=3702 GN=PFP-ALPHA1 PE=1 SV=1	24	11	12	9	614	67.1	243	11	Carbamidomethyl [C94; C249; C586]	replicate 1
High	Q8LPL6	AP-2 complex subunit alpha-1 OS=Arabidopsis thaliana OX=3702 GN=ALPHA-ADR PE=1 SV=1	14	11	11	2	1012	112.1	285	11	Carbamidomethyl [C165; C506]	replicate 1
High	Q42545	Cell division protein FtsZ homolog 1, chloroplastic OS=Arabidopsis thaliana OX=3702 GN=FTSZ1 PE=1 SV=2	29	6	7	6	433	45.5	333	6		replicate 1
High	P92994	Trans-cinnamate 4-monooxygenase OS=Arabidopsis thaliana OX=3702 GN=CYP73A5 PE=1 SV=1	25	11	12	11	505	57.8	192	11		replicate 1
High	Q9SJU4	Fructose-bisphosphate aldolase 1, chloroplastic OS=Arabidopsis thaliana OX=3702 GN=FBA1 PE=1 SV=2	31	7	7	4	399	42.9	146	7	Carbamidomethyl [C80; C164]	replicate 1
High	Q9SK22	Small ribosomal subunit protein uS9z OS=Arabidopsis thaliana OX=3702 GN=RPS16A PE=2 SV=1	71	11	19	8	146	16.6	549	11	Carbamidomethyl [C12; C25; C37]; Acetyl [N-Term]	replicate 1
High	Q9LS42	Protein CASP OS=Arabidopsis thaliana OX=3702 GN=CASP PE=1 SV=2	15	8	10	8	689	79.6	301	8	Acetyl [N-Term]; Oxidation [M1; M510]	replicate 1
High	Q8LBI1	Large ribosomal subunit protein uL18z OS=Arabidopsis thaliana OX=3702 GN=RPL5A PE=1 SV=2	19	7	15	2	301	34.3	577	7		replicate 1
High	Q93Y22	Coatomer subunit delta OS=Arabidopsis thaliana OX=3702 GN=At5g05010 PE=1 SV=2	23	8	10	8	527	57.7	286	8		replicate 1
High	Q9XF89	Chlorophyll a-b binding protein CP26, chloroplastic OS=Arabidopsis thaliana OX=3702 GN=LHCB5 PE=1 SV=1	39	8	9	8	280	30.1	252	8	Carbamidomethyl [C141]; Oxidation [M122]	replicate 1
High	Q43729	Peroxidase 57 OS=Arabidopsis thaliana OX=3702 GN=PER57 PE=1 SV=1	42	8	8	8	313	34.1	292	8	Carbamidomethyl [C33; C71; C109; C115; C192]	replicate 1
High	P31414	Pyrophosphate-energized vacuolar membrane proton pump 1 OS=Arabidopsis thaliana OX=3702 GN=AVP1 PE=1 SV=1	12	7	10	7	770	80.8	434	7		replicate 1
High	P46645	Aspartate aminotransferase, cytoplasmic isozyme 1 OS=Arabidopsis thaliana OX=3702 GN=ASP2 PE=1 SV=2	32	11	13	8	405	44.2	339	11	Carbamidomethyl [C104; C243]	replicate 1
High	Q940P8	T-complex protein 1 subunit beta OS=Arabidopsis thaliana OX=3702 GN=CCT2 PE=1 SV=1	22	8	10	8	527	57.3	478	8	Carbamidomethyl [C518]	replicate 1
High	Q8H136	DEAD-box ATP-dependent RNA helicase 14 OS=Arabidopsis thaliana OX=3702 GN=RH14 PE=1 SV=2	16	7	12	5	619	67.7	246	7	Carbamidomethyl [C261; C263]; Oxidation [M316; M319]	replicate 1
High	Q96242	Allene oxide synthase, chloroplastic OS=Arabidopsis thaliana OX=3702 GN=CYP74A PE=1 SV=3	25	10	11	10	518	58.2	162	10	Carbamidomethyl [C381]	replicate 1
High	Q93VC7	Small ribosomal subunit protein bS1c OS=Arabidopsis thaliana OX=3702 GN=RPS1 PE=1 SV=1	27	11	16	11	416	45.1	348	11	Carbamidomethyl [C132]	replicate 1
High	Q9LZH9	Large ribosomal subunit protein eL8y OS=Arabidopsis thaliana OX=3702 GN=RPL7AB PE=1 SV=1	39	12	20	2	256	29	335	12	Carbamidomethyl [C172; C193]	replicate 1
High	Q9FFS8	Small ribosomal subunit protein eS10y OS=Arabidopsis thaliana OX=3702 GN=RPS10B PE=2 SV=1	53	9	20	9	180	19.7	293	9		replicate 1
High	Q9SSB5	26S proteasome regulatory subunit 7 homolog A OS=Arabidopsis thaliana OX=3702 GN=RPT1A PE=1 SV=1	26	9	10	9	426	47.8	216	9	Carbamidomethyl [C56; C173; C207; C382]	replicate 1
High	O22785	Pre-mRNA-processing factor 19 homolog 2 OS=Arabidopsis thaliana OX=3702 GN=PRP19B PE=1 SV=3	31	12	12	10	525	56.7	174	12	Carbamidomethyl [C3; C38; C112; C226]; Acetyl [N-Term]	replicate 1
High	Q9FG73	25S rRNA (cytosine-C(5))-methyltransferase NOP2A OS=Arabidopsis thaliana OX=3702 GN=NOP2A PE=1 SV=1	18	11	14	9	682	76.7	300	11	Carbamidomethyl [C415; C440; C519]	replicate 1
High	P25851	Fructose-1,6-bisphosphatase 1, chloroplastic OS=Arabidopsis thaliana OX=3702 GN=CFBP1 PE=1 SV=2	21	7	10	7	417	45.1	308	7	Carbamidomethyl [C366]	replicate 1
High	O49160	Eukaryotic translation initiation factor 3 subunit C OS=Arabidopsis thaliana OX=3702 GN=TIF3C1 PE=1 SV=2	15	12	13	12	900	102.9	212	12	Carbamidomethyl [C563]	replicate 1
High	Q9FIE8	UDP-glucuronic acid decarboxylase 3 OS=Arabidopsis thaliana OX=3702 GN=UXS3 PE=1 SV=1	34	8	9	7	342	38.5	163	8	Carbamidomethyl [C242]	replicate 1
High	Q9SZY1	Nascent polypeptide-associated complex subunit alpha-like protein 4 OS=Arabidopsis thaliana OX=3702 GN=At4g10480 PE=1 SV=1	41	6	8	6	212	23.2	282	6		replicate 1
High	P25864	Large ribosomal subunit protein bL9c OS=Arabidopsis thaliana OX=3702 GN=RPL9 PE=2 SV=1	47	9	14	9	197	22.1	467	9	Oxidation [M88; M119]	replicate 1
High	Q01525	14-3-3-like protein GF14 omega OS=Arabidopsis thaliana OX=3702 GN=GRF2 PE=1 SV=2	38	8	10	4	259	29.1	322	8	Carbamidomethyl [C100]	replicate 1
High	O04983	Biotin carboxylase, chloroplastic OS=Arabidopsis thaliana OX=3702 GN=CAC2 PE=1 SV=1	17	7	8	7	537	58.4	215	7	Oxidation [M228]; Carbamidomethyl [C269]	replicate 1
High	Q9LIA8	UDP-glucose 6-dehydrogenase 2 OS=Arabidopsis thaliana OX=3702 GN=UGD2 PE=1 SV=1	22	8	8	5	480	53.1	259	8	Carbamidomethyl [C5; C6; C350]	replicate 1
High	F4JCC1	Pre-mRNA-processing protein 40B OS=Arabidopsis thaliana OX=3702 GN=PRP40B PE=1 SV=1	11	8	8	8	992	113.5	211	8		replicate 1
High	Q9LHA4	V-type proton ATPase subunit d2 OS=Arabidopsis thaliana OX=3702 GN=VHA-d2 PE=2 SV=1	32	6	6	6	351	40.8	181	6	Carbamidomethyl [C37; C39; C129; C258]	replicate 1
High	Q9FJH6	ABC transporter F family member 1 OS=Arabidopsis thaliana OX=3702 GN=ABCF1 PE=2 SV=1	19	11	14	11	595	66.8	301	11	Carbamidomethyl [C56; C61; C298; C568]	replicate 1
High	P41127	Large ribosomal subunit protein eL13z OS=Arabidopsis thaliana OX=3702 GN=RPL13B PE=1 SV=1	55	11	16	6	206	23.8	341	11	Oxidation [M1]	replicate 1
High	Q39258	V-type proton ATPase subunit E1 OS=Arabidopsis thaliana OX=3702 GN=VHA-E1 PE=1 SV=2	54	11	12	11	230	26	229	11	Acetyl [N-Term]; Carbamidomethyl [C121; C134; C186; C201]	replicate 1
High	Q9FUZ2	Peptide deformylase 1B, chloroplastic/mitochondrial OS=Arabidopsis thaliana OX=3702 GN=PDF1B PE=1 SV=2	38	9	10	9	273	30.6	245	9	Carbamidomethyl [C171]	replicate 1
High	P59231	Large ribosomal subunit protein uL1x OS=Arabidopsis thaliana OX=3702 GN=RPL10AC PE=1 SV=1	34	7	11	1	217	24.5	293	7	Carbamidomethyl [C20; C66; C164]; Oxidation [M165]	replicate 1
High	Q03250	Glycine-rich RNA-binding protein 7 OS=Arabidopsis thaliana OX=3702 GN=RBG7 PE=1 SV=1	61	9	12	7	176	16.9	505	9	Acetyl [N-Term]; Carbamidomethyl [C10]	replicate 1
High	O49499	Caffeoyl-CoA O-methyltransferase 1 OS=Arabidopsis thaliana OX=3702 GN=CCOAOMT1 PE=1 SV=1	46	7	9	7	259	29.1	223	7	Carbamidomethyl [C244; C255]	replicate 1
High	Q9LJE5	YTH domain-containing protein ECT2 OS=Arabidopsis thaliana OX=3702 GN=ECT2 PE=1 SV=1	13	6	7	6	667	72.4	251	6	Carbamidomethyl [C587]	replicate 1
High	O04603	Large ribosomal subunit protein uL5c OS=Arabidopsis thaliana OX=3702 GN=RPL5 PE=2 SV=1	36	8	15	8	262	28.3	335	8	Oxidation [M207; M228; M230]; Carbamidomethyl [C93; C210]	replicate 1
High	Q9C9Q8	Probable pectin methyltransferase QUA2 OS=Arabidopsis thaliana OX=3702 GN=QUA2 PE=1 SV=2	16	7	7	7	684	77.8	119	7	Carbamidomethyl [C282; C343; C586]	replicate 1
High	P21218	Protochlorophyllide reductase B, chloroplastic OS=Arabidopsis thaliana OX=3702 GN=PORB PE=1 SV=3	21	8	12	6	401	43.3	284	8	Carbamidomethyl [C172; C282]	replicate 1
High	Q8VZV7	Probable methyltransferase PMT9 OS=Arabidopsis thaliana OX=3702 GN=At5g14430 PE=2 SV=1	18	9	12	6	612	69.8	212	9	Carbamidomethyl [C93; C281; C508]	replicate 1
High	Q9SRH5	Mitochondrial outer membrane protein porin 1 OS=Arabidopsis thaliana OX=3702 GN=VDAC1 PE=1 SV=3	33	8	13	4	276	29.4	280	8		replicate 1
High	Q84M92	Actin-related protein 4 OS=Arabidopsis thaliana OX=3702 GN=ARP4 PE=1 SV=1	24	7	7	7	441	48.9	208	7	Carbamidomethyl [C19; C212]; Acetyl [N-Term]	replicate 1
High	Q93VI3	Large ribosomal subunit protein uL22z OS=Arabidopsis thaliana OX=3702 GN=RPL17A PE=2 SV=1	50	7	19	7	176	19.9	362	7	Carbamidomethyl [C145]; Oxidation [M141]	replicate 1
High	Q9SZJ5	Serine hydroxymethyltransferase 1, mitochondrial OS=Arabidopsis thaliana OX=3702 GN=SHM1 PE=1 SV=1	25	11	13	11	517	57.4	263	11		replicate 1
High	P49201	Small ribosomal subunit protein uS12y OS=Arabidopsis thaliana OX=3702 GN=RPS23B PE=2 SV=2	49	8	39	8	142	15.7	1635	8	Carbamidomethyl [C89]	replicate 1
High	Q9LW57	Plastid-lipid-associated protein 6, chloroplastic OS=Arabidopsis thaliana OX=3702 GN=PAP6 PE=1 SV=1	38	7	7	7	284	30.4	217	7		replicate 1
High	Q8LPK4	AP-2 complex subunit alpha-2 OS=Arabidopsis thaliana OX=3702 GN=ALPHAC-AD PE=1 SV=1	12	10	10	1	1013	112.2	292	10	Carbamidomethyl [C165; C506]	replicate 1
High	P43297	Cysteine proteinase RD21A OS=Arabidopsis thaliana OX=3702 GN=RD21A PE=1 SV=1	13	5	7	5	462	50.9	277	5		replicate 1
High	Q8L828	Coatomer subunit beta'-3 OS=Arabidopsis thaliana OX=3702 GN=At3g15980 PE=2 SV=1	15	12	13	2	909	102.4	297	12	Oxidation [M679]; Carbamidomethyl [C352]	replicate 1
High	Q9SHI1	Translation initiation factor IF-2, chloroplastic OS=Arabidopsis thaliana OX=3702 GN=At1g17220 PE=2 SV=2	12	9	9	9	1026	109.7	262	9	Carbamidomethyl [C554]	replicate 1
High	Q9FNB0	Magnesium-chelatase subunit ChlH, chloroplastic OS=Arabidopsis thaliana OX=3702 GN=CHLH PE=1 SV=1	8	9	10	9	1381	153.5	263	9	Carbamidomethyl [C945]	replicate 1
High	Q9SEI2	26S proteasome regulatory subunit 6A homolog A OS=Arabidopsis thaliana OX=3702 GN=RPT5A PE=1 SV=1	28	8	10	7	424	47.5	251	8	Carbamidomethyl [C225]	replicate 1
High	Q9LP45	26S proteasome non-ATPase regulatory subunit 11 homolog OS=Arabidopsis thaliana OX=3702 GN=RPN6 PE=1 SV=1	31	11	11	11	419	46.7	208	11	Carbamidomethyl [C107; C332]	replicate 1
High	Q9FGY1	Beta-D-xylosidase 1 OS=Arabidopsis thaliana OX=3702 GN=BXL1 PE=1 SV=1	17	9	9	9	774	83.5	250	9	Carbamidomethyl [C442; C463; C468]	replicate 1
High	Q9LF30	Small ribosomal subunit protein eS19y OS=Arabidopsis thaliana OX=3702 GN=RPS19B PE=2 SV=1	50	8	14	1	143	15.8	347	8		replicate 1
High	Q940J9	Probable methyltransferase PMT8 OS=Arabidopsis thaliana OX=3702 GN=At1g04430 PE=2 SV=1	22	13	15	6	623	70.5	225	13	Carbamidomethyl [C97; C285; C376]	replicate 1
High	Q9ZP05	Malate dehydrogenase 2, peroxisomal OS=Arabidopsis thaliana OX=3702 GN=PMDH2 PE=1 SV=1	32	7	8	6	354	37.3	234	7	Carbamidomethyl [C280]	replicate 1
High	Q94K05	T-complex protein 1 subunit theta OS=Arabidopsis thaliana OX=3702 GN=CCT8 PE=1 SV=1	23	10	10	10	549	58.9	284	10	Carbamidomethyl [C219]	replicate 1
High	O64816	Casein kinase II subunit alpha-4, chloroplastic OS=Arabidopsis thaliana OX=3702 GN=CKA4 PE=2 SV=1	23	8	10	6	432	50.2	175	8	Carbamidomethyl [C182]	replicate 1
High	P49692	Large ribosomal subunit protein eL8z OS=Arabidopsis thaliana OX=3702 GN=RPL7AA PE=2 SV=2	34	11	19	1	257	29.1	332	11	Carbamidomethyl [C173; C192; C194]	replicate 1
High	Q43291	Large ribosomal subunit protein eL21z/eL21y OS=Arabidopsis thaliana OX=3702 GN=RPL21A PE=2 SV=2	37	6	11	6	164	18.6	246	6	Oxidation [M140; M144]	replicate 1
High	P49200	Small ribosomal subunit protein uS10z/uS10x OS=Arabidopsis thaliana OX=3702 GN=RPS20A PE=2 SV=2	48	9	19	2	124	13.9	369	9	Carbamidomethyl [C41; C75]; Acetyl [N-Term]; Oxidation [M8]	replicate 1
High	Q9LTT8	Enhancer of mRNA-decapping protein 4 OS=Arabidopsis thaliana OX=3702 GN=VCS PE=1 SV=1	8	8	8	8	1344	145.6	205	8		replicate 1
High	Q8LCW9	Large ribosomal subunit protein P1w OS=Arabidopsis thaliana OX=3702 GN=RPP1A PE=3 SV=2	72	3	10	2	112	11.2	698	3	Acetyl [N-Term]; Carbamidomethyl [C9]; Oxidation [M14]	replicate 1
High	Q9C7E7	Protein RDM16 OS=Arabidopsis thaliana OX=3702 GN=RDM16 PE=2 SV=1	8	6	8	6	786	88.6	317	6	Carbamidomethyl [C758]	replicate 1
High	Q9SQV1	DEAD-box ATP-dependent RNA helicase 40 OS=Arabidopsis thaliana OX=3702 GN=RH40 PE=2 SV=1	9	8	11	6	1088	119.5	226	8	Carbamidomethyl [C538; C540]; Oxidation [M593; M596]	replicate 1
High	Q84WV1	T-complex protein 1 subunit gamma OS=Arabidopsis thaliana OX=3702 GN=CCT3 PE=1 SV=1	18	7	7	7	555	60.3	142	7	Carbamidomethyl [C301; C327; C366; C455]; Acetyl [N-Term]	replicate 1
High	Q8VZ19	Large ribosomal subunit protein eL30y OS=Arabidopsis thaliana OX=3702 GN=RPL30B PE=3 SV=1	53	6	13	3	112	12.3	304	6	Oxidation [M65]; Carbamidomethyl [C52; C85; C93]	replicate 1
High	Q944H0	Phosphoethanolamine N-methyltransferase 2 OS=Arabidopsis thaliana OX=3702 GN=NMT2 PE=1 SV=2	19	7	8	4	491	56	190	7	Carbamidomethyl [C105; C223]	replicate 1
High	F4JKH6	Protein REDUCED CHLOROPLAST COVERAGE 2 OS=Arabidopsis thaliana OX=3702 GN=REC2 PE=1 SV=1	6	9	10	4	1819	199	246	9	Carbamidomethyl [C179; C926; C1437]	replicate 1
High	Q9C5Z3	Eukaryotic translation initiation factor 3 subunit E OS=Arabidopsis thaliana OX=3702 GN=TIF3E1 PE=1 SV=1	27	9	9	9	441	51.7	169	9	Carbamidomethyl [C161]	replicate 1
High	Q38858	Calreticulin-2 OS=Arabidopsis thaliana OX=3702 GN=CRT2 PE=1 SV=3	25	7	7	3	424	48.1	212	7	Carbamidomethyl [C108; C140; C337]	replicate 1
High	Q9SL67	26S proteasome regulatory subunit 4 homolog B OS=Arabidopsis thaliana OX=3702 GN=RPT2B PE=1 SV=1	21	6	8	6	443	49.3	312	6		replicate 1
High	Q9C827	Coatomer subunit beta'-2 OS=Arabidopsis thaliana OX=3702 GN=At1g52360 PE=1 SV=1	14	12	13	2	926	104.4	284	12	Oxidation [M679]; Carbamidomethyl [C352; C690]	replicate 1
High	Q1H583	GDSL esterase/lipase 22 OS=Arabidopsis thaliana OX=3702 GN=GLL22 PE=1 SV=1	27	7	8	6	391	43.2	190	7	Carbamidomethyl [C214]	replicate 1
High	Q9M591	Magnesium-protoporphyrin IX monomethyl ester [oxidative] cyclase, chloroplastic OS=Arabidopsis thaliana OX=3702 GN=CRD1 PE=1 SV=2	21	7	10	7	409	47.6	274	7	Carbamidomethyl [C253]	replicate 1
High	Q9SS17	Small ribosomal subunit protein eS24z OS=Arabidopsis thaliana OX=3702 GN=RPS24A PE=2 SV=1	42	7	17	3	133	15.4	559	7	Acetyl [N-Term]; Oxidation [M48]	replicate 1
High	Q9SGH6	Alpha-dioxygenase 1 OS=Arabidopsis thaliana OX=3702 GN=DOX1 PE=1 SV=1	18	9	10	9	639	73.1	211	9		replicate 1
High	Q93W22	Large ribosomal subunit protein uL16x OS=Arabidopsis thaliana OX=3702 GN=RPL10C PE=2 SV=1	30	9	16	5	221	24.9	325	9	Carbamidomethyl [C49; C140]	replicate 1
High	Q9SKT6	Probable galacturonosyltransferase 10 OS=Arabidopsis thaliana OX=3702 GN=GAUT10 PE=2 SV=2	18	10	10	9	536	61.8	242	10	Carbamidomethyl [C194]	replicate 1
High	Q8S8T4	UDP-glucuronic acid decarboxylase 4 OS=Arabidopsis thaliana OX=3702 GN=UXS4 PE=2 SV=1	24	9	10	8	443	49.9	174	9	Oxidation [M218]	replicate 1
High	Q9LYU8	Aspartokinase 1, chloroplastic OS=Arabidopsis thaliana OX=3702 GN=AK1 PE=1 SV=1	17	7	7	7	569	62.3	261	7	Carbamidomethyl [C142]	replicate 1
High	P56777	Photosystem II CP47 reaction center protein OS=Arabidopsis thaliana OX=3702 GN=psbB PE=1 SV=1	18	8	10	8	508	56	272	8		replicate 1
High	Q9SAJ6	Glyceraldehyde-3-phosphate dehydrogenase GAPCP1, chloroplastic OS=Arabidopsis thaliana OX=3702 GN=GAPCP1 PE=1 SV=1	23	6	6	6	422	44.8	183	6	Carbamidomethyl [C331]	replicate 1
High	P10796	Ribulose bisphosphate carboxylase small subunit 1B, chloroplastic OS=Arabidopsis thaliana OX=3702 GN=RBCS-1B PE=1 SV=1	50	8	14	1	181	20.3	351	8	Carbamidomethyl [C96; C132]	replicate 1
High	Q9ASU7	Peter Pan-like protein OS=Arabidopsis thaliana OX=3702 GN=PPAN PE=1 SV=1	30	7	8	7	345	38.8	109	7		replicate 1
High	P48349	14-3-3-like protein G-BOX factor 14 lambda OS=Arabidopsis thaliana OX=3702 GN=GRF6 PE=1 SV=1	35	6	7	3	248	28	275	6	Carbamidomethyl [C103]	replicate 1
High	P56801	Small ribosomal subunit protein uS8c OS=Arabidopsis thaliana OX=3702 GN=rps8 PE=3 SV=1	57	8	11	8	134	15.5	366	8	Carbamidomethyl [C131]	replicate 1
High	P04778	Chlorophyll a-b binding protein 1, chloroplastic OS=Arabidopsis thaliana OX=3702 GN=LHCB1.3 PE=1 SV=1	39	6	9	4	267	28.2	304	6	Carbamidomethyl [C113]	replicate 1
High	O48773	Protein disulfide-isomerase 2-3 OS=Arabidopsis thaliana OX=3702 GN=PDIL2-3 PE=2 SV=1	26	9	11	9	440	47.7	306	9	Carbamidomethyl [C220]	replicate 1
High	Q9SGY2	ATP-citrate synthase alpha chain protein 1 OS=Arabidopsis thaliana OX=3702 GN=ACLA-1 PE=1 SV=1	24	8	9	5	423	46.6	196	8	Carbamidomethyl [C323; C412]	replicate 1
High	Q8L5Y6	Cullin-associated NEDD8-dissociated protein 1 OS=Arabidopsis thaliana OX=3702 GN=CAND1 PE=1 SV=1	10	10	12	10	1219	134.8	190	10	Carbamidomethyl [C182; C194; C353; C604]	replicate 1
High	O04487	Probable elongation factor 1-gamma 1 OS=Arabidopsis thaliana OX=3702 GN=At1g09640 PE=1 SV=1	22	6	8	2	414	46.6	241	6	Acetyl [N-Term]	replicate 1
High	Q9LF98	Fructose-bisphosphate aldolase 8, cytosolic OS=Arabidopsis thaliana OX=3702 GN=FBA8 PE=1 SV=1	35	8	10	7	358	38.5	120	8	Carbamidomethyl [C173]	replicate 1
High	O22212	U4/U6 small nuclear ribonucleoprotein PRP4-like protein OS=Arabidopsis thaliana OX=3702 GN=LIS PE=2 SV=1	18	6	7	6	554	61.8	130	6	Carbamidomethyl [C249; C261; C312]	replicate 1
High	Q9SJE1	Magnesium-chelatase subunit ChlD, chloroplastic OS=Arabidopsis thaliana OX=3702 GN=CHLD PE=1 SV=3	16	10	10	10	760	83.2	168	10	Carbamidomethyl [C627]	replicate 1
High	P49211	Large ribosomal subunit protein eL32z OS=Arabidopsis thaliana OX=3702 GN=RPL32A PE=2 SV=2	46	7	13	2	133	15.5	294	7	Carbamidomethyl [C94]; Oxidation [M53]	replicate 1
High	Q9FLX7	Probable NADH dehydrogenase [ubiquinone] 1 alpha subcomplex subunit 5, mitochondrial OS=Arabidopsis thaliana OX=3702 GN=At5g52840 PE=1 SV=1	74	8	9	8	169	19.2	197	8	Carbamidomethyl [C68; C83; C117]	replicate 1
High	P51414	Large ribosomal subunit protein uL24z OS=Arabidopsis thaliana OX=3702 GN=RPL26A PE=2 SV=2	37	8	13	8	146	16.9	388	8	Oxidation [M30]	replicate 1
High	P49227	Large ribosomal subunit protein uL18y OS=Arabidopsis thaliana OX=3702 GN=RPL5B PE=2 SV=3	21	7	14	2	301	34.4	480	7		replicate 1
High	Q8L611	Protein transport protein SEC31 homolog B OS=Arabidopsis thaliana OX=3702 GN=SEC31B PE=1 SV=1	11	10	12	10	1104	119.8	187	10	Oxidation [M627]; Carbamidomethyl [C339]	replicate 1
High	O81742	Beta-adaptin-like protein C OS=Arabidopsis thaliana OX=3702 GN=BETAC-AD PE=1 SV=2	12	8	9	1	893	99	195	8	Carbamidomethyl [C59]	replicate 1
High	Q9FLF0	Small ribosomal subunit protein uS4y OS=Arabidopsis thaliana OX=3702 GN=RPS9C PE=1 SV=1	39	9	21	2	197	23.1	345	9	Oxidation [M149]	replicate 1
High	Q9SIK2	Small ribosomal subunit protein eS25y OS=Arabidopsis thaliana OX=3702 GN=RPS25B PE=3 SV=1	45	4	15	2	108	12.1	401	4	Oxidation [M40; M92]	replicate 1
High	Q9SKZ3	Small ribosomal subunit protein eS12y OS=Arabidopsis thaliana OX=3702 GN=RPS12C PE=1 SV=1	47	8	12	6	144	15.3	389	8	Carbamidomethyl [C63; C69; C105; C119; C121]	replicate 1
High	Q9C525	Beta-glucosidase 21 OS=Arabidopsis thaliana OX=3702 GN=BGLU21 PE=1 SV=1	21	9	13	3	524	59.6	201	9	Oxidation [M103]; Carbamidomethyl [C74]	replicate 1
High	F4JRJ6	Probable pre-mRNA-splicing factor ATP-dependent RNA helicase DEAH9 OS=Arabidopsis thaliana OX=3702 GN=At4g18465 PE=3 SV=1	18	9	9	9	695	77.7	134	9		replicate 1
High	O82234	Translation initiation factor IF3-2, chloroplastic OS=Arabidopsis thaliana OX=3702 GN=IF3-2 PE=2 SV=1	24	7	8	5	312	35.1	250	7	Oxidation [M244]	replicate 1
High	P33207	3-oxoacyl-[acyl-carrier-protein] reductase, chloroplastic OS=Arabidopsis thaliana OX=3702 GN=At1g24360 PE=1 SV=2	35	7	9	7	319	33.5	275	7	Carbamidomethyl [C255]	replicate 1
High	P36397	ADP-ribosylation factor 1 OS=Arabidopsis thaliana OX=3702 GN=ARF1 PE=1 SV=2	40	7	10	7	181	20.6	327	7	Oxidation [M22]	replicate 1
High	Q9C928	Ribosome biogenesis protein BRX1 homolog 2 OS=Arabidopsis thaliana OX=3702 GN=BRIX1-2 PE=2 SV=1	30	8	13	8	320	36.7	337	8	Carbamidomethyl [C85; C113; C118; C248]	replicate 1
High	Q9SYL9	Large ribosomal subunit protein uL13c OS=Arabidopsis thaliana OX=3702 GN=RPL13 PE=2 SV=1	32	5	9	5	241	26.8	262	5		replicate 1
High	Q9LRZ3	Pumilio homolog 24 OS=Arabidopsis thaliana OX=3702 GN=APUM24 PE=1 SV=1	14	6	9	6	641	71.6	365	6	Carbamidomethyl [C496]	replicate 1
High	P61845	Large ribosomal subunit protein uL23cz/uL23cy OS=Arabidopsis thaliana OX=3702 GN=rpl23-A PE=3 SV=1	48	5	16	5	93	10.8	331	5	Oxidation [M62; M70; M75]	replicate 1
High	Q940S0	Transmembrane 9 superfamily member 2 OS=Arabidopsis thaliana OX=3702 GN=TMN2 PE=2 SV=1	18	10	12	3	592	68	207	10	Carbamidomethyl [C62]	replicate 1
High	Q8LPF0	Transcription initiation factor TFIID subunit 2 OS=Arabidopsis thaliana OX=3702 GN=TAF2 PE=2 SV=1	4	5	6	5	1390	155.6	218	5	Carbamidomethyl [C1238]	replicate 1
High	O04202	Eukaryotic translation initiation factor 3 subunit F OS=Arabidopsis thaliana OX=3702 GN=TIF3F1 PE=1 SV=1	33	6	8	6	293	31.8	336	6	Acetyl [N-Term]	replicate 1
High	O82533	Cell division protein FtsZ homolog 2-1, chloroplastic OS=Arabidopsis thaliana OX=3702 GN=FTSZ2-1 PE=1 SV=2	19	5	7	5	478	50.7	265	5		replicate 1
High	Q9SZD6	Polyprotein of EF-Ts, chloroplastic OS=Arabidopsis thaliana OX=3702 GN=PETs PE=1 SV=1	15	8	8	8	953	103.7	87	8	Carbamidomethyl [C538; C619; C776; C1304]	replicate 1
High	Q9C8Y9	Beta-glucosidase 22 OS=Arabidopsis thaliana OX=3702 GN=BGLU22 PE=1 SV=1	20	10	12	5	524	59.7	175	10	Oxidation [M103]; Carbamidomethyl [C74]	replicate 1
High	Q940B0	Large ribosomal subunit protein eL18x OS=Arabidopsis thaliana OX=3702 GN=RPL18C PE=2 SV=1	47	8	20	3	187	21	595	8	Oxidation [M71]; Carbamidomethyl [C119]	replicate 1
High	Q9LYA9	Chloroplast stem-loop binding protein of 41 kDa a, chloroplastic OS=Arabidopsis thaliana OX=3702 GN=CSP41A PE=1 SV=1	22	7	9	7	406	43.9	237	7	Carbamidomethyl [C300]	replicate 1
High	P42825	Chaperone protein dnaJ 2 OS=Arabidopsis thaliana OX=3702 GN=ATJ2 PE=1 SV=2	21	8	10	3	419	46.4	246	8		replicate 1
High	Q9FME2	Nuclear transport factor 2 OS=Arabidopsis thaliana OX=3702 GN=NTF2 PE=1 SV=1	22	6	6	6	460	49.5	211	6		replicate 1
High	P56765	Acetyl-coenzyme A carboxylase carboxyl transferase subunit beta, chloroplastic OS=Arabidopsis thaliana OX=3702 GN=accD PE=1 SV=2	19	9	11	9	488	55.6	222	9	Oxidation [M9; M332; M336]; Carbamidomethyl [C247; C250; C387]	replicate 1
High	Q9LVT8	RGG repeats nuclear RNA binding protein C OS=Arabidopsis thaliana OX=3702 GN=RGGC PE=1 SV=1	23	8	10	7	357	38	235	8		replicate 1
High	Q9FNN5	NADH dehydrogenase [ubiquinone] flavoprotein 1, mitochondrial OS=Arabidopsis thaliana OX=3702 GN=At5g08530 PE=1 SV=1	22	9	10	9	486	53.4	110	9	Carbamidomethyl [C355]	replicate 1
High	Q9LN62	Arabinosyltransferase RRA3 OS=Arabidopsis thaliana OX=3702 GN=RRA3 PE=2 SV=1	19	6	8	6	428	48.2	297	6	Carbamidomethyl [C63; C199]	replicate 1
High	Q06588	1-aminocyclopropane-1-carboxylate oxidase 4 OS=Arabidopsis thaliana OX=3702 GN=ACO4 PE=1 SV=2	28	6	8	4	323	36.7	217	6	Carbamidomethyl [C133]	replicate 1
High	Q9FPJ4	Ras-related protein RABD2b OS=Arabidopsis thaliana OX=3702 GN=RABD2B PE=1 SV=1	45	7	9	1	202	22.3	251	7	Acetyl [N-Term]	replicate 1
High	P56795	Large ribosomal subunit protein uL22c OS=Arabidopsis thaliana OX=3702 GN=rpl22 PE=3 SV=1	31	4	9	4	160	18.6	371	4	Carbamidomethyl [C54]; Oxidation [M22; M44]	replicate 1
High	Q39099	Xyloglucan endotransglucosylase/hydrolase protein 4 OS=Arabidopsis thaliana OX=3702 GN=XTH4 PE=1 SV=1	31	10	10	10	296	34.3	149	10	Carbamidomethyl [C231; C290]	replicate 1
High	Q9LFE2	Protein TORMOZ EMBRYO DEFECTIVE OS=Arabidopsis thaliana OX=3702 GN=TOZ PE=1 SV=1	12	8	8	8	876	96.6	204	8	Carbamidomethyl [C291; C515; C601; C710; C748]	replicate 1
High	Q9M888	T-complex protein 1 subunit zeta 1 OS=Arabidopsis thaliana OX=3702 GN=CCT6A PE=1 SV=1	16	6	7	6	535	58.9	188	6	Carbamidomethyl [C181; C285]	replicate 1
High	Q9LV21	T-complex protein 1 subunit delta OS=Arabidopsis thaliana OX=3702 GN=CCT4 PE=1 SV=1	20	9	10	9	536	57.7	228	9	Carbamidomethyl [C407; C447]	replicate 1
High	Q9LQ04	Bifunctional dTDP-4-dehydrorhamnose 3,5-epimerase/dTDP-4-dehydrorhamnose reductase OS=Arabidopsis thaliana OX=3702 GN=NRS/ER PE=1 SV=1	34	8	9	5	301	33.6	287	8	Carbamidomethyl [C32; C162]	replicate 1
High	Q8W4R3	DEAD-box ATP-dependent RNA helicase 30 OS=Arabidopsis thaliana OX=3702 GN=RH30 PE=1 SV=2	15	6	10	5	591	64.6	212	6	Oxidation [M324; M327]; Carbamidomethyl [C481]	replicate 1
High	Q9MAK9	26S proteasome regulatory subunit S10B homolog B OS=Arabidopsis thaliana OX=3702 GN=RPT4B PE=1 SV=1	29	8	8	7	399	44.7	115	8	Carbamidomethyl [C234; C353]	replicate 1
High	Q9ZVJ6	Annexin D4 OS=Arabidopsis thaliana OX=3702 GN=ANN4 PE=1 SV=1	30	6	7	6	319	36.2	229	6	Acetyl [N-Term]	replicate 1
High	O82266	Protein SLOW WALKER 1 OS=Arabidopsis thaliana OX=3702 GN=SWA1 PE=2 SV=1	17	6	7	6	530	58.9	208	6		replicate 1
High	Q9C774	26S proteasome non-ATPase regulatory subunit 7 homolog B OS=Arabidopsis thaliana OX=3702 GN=RPN8B PE=1 SV=1	23	4	4	1	310	35.1	122	4		replicate 1
High	Q9LPG6	Trifunctional UDP-glucose 4,6-dehydratase/UDP-4-keto-6-deoxy-D-glucose 3,5-epimerase/UDP-4-keto-L-rhamnose-reductase RHM2 OS=Arabidopsis thaliana OX=3702 GN=RHM2 PE=1 SV=1	15	9	9	2	667	75.2	201	9	Carbamidomethyl [C120]	replicate 1
High	Q9ZPS7	Transmembrane 9 superfamily member 3 OS=Arabidopsis thaliana OX=3702 GN=TMN3 PE=2 SV=1	17	9	10	2	592	68	190	9	Carbamidomethyl [C62]	replicate 1
High	P16127	Magnesium-chelatase subunit ChlI-1, chloroplastic OS=Arabidopsis thaliana OX=3702 GN=CHLI1 PE=1 SV=1	22	8	9	3	424	46.2	277	8	Carbamidomethyl [C102]	replicate 1
High	Q9LIK9	ATP sulfurylase 1, chloroplastic OS=Arabidopsis thaliana OX=3702 GN=APS1 PE=1 SV=1	21	8	9	6	463	51.4	275	8		replicate 1
High	Q94AI6	Exocyst complex component SEC6 OS=Arabidopsis thaliana OX=3702 GN=SEC6 PE=1 SV=1	12	7	8	7	752	85.6	207	7	Carbamidomethyl [C88; C91]	replicate 1
High	Q9SFU1	Large ribosomal subunit protein uL13z OS=Arabidopsis thaliana OX=3702 GN=RPL13AA PE=2 SV=1	40	7	9	4	206	23.5	270	7	Oxidation [M67; M123]; Carbamidomethyl [C43; C47]	replicate 1
High	P61837	Aquaporin PIP1-1 OS=Arabidopsis thaliana OX=3702 GN=PIP1-1 PE=1 SV=1	30	5	7	1	286	30.7	269	5	Acetyl [N-Term]	replicate 1
High	Q9SLF7	Large ribosomal subunit protein P2y OS=Arabidopsis thaliana OX=3702 GN=RPP2B PE=1 SV=1	68	5	14	3	115	11.4	638	5		replicate 1
High	P59223	Small ribosomal subunit protein uS15z OS=Arabidopsis thaliana OX=3702 GN=RPS13A PE=2 SV=1	46	9	19	1	151	17.1	444	9	Carbamidomethyl [C38]	replicate 1
High	Q9M060	Eukaryotic translation initiation factor 6-2 OS=Arabidopsis thaliana OX=3702 GN=EIF6-2 PE=2 SV=1	36	6	8	6	245	26.5	216	6	Carbamidomethyl [C11]	replicate 1
High	O65686	Small ribosomal subunit protein bS16cy OS=Arabidopsis thaliana OX=3702 GN=RPS16-1 PE=2 SV=1	66	6	12	6	113	12.7	247	6	Oxidation [M76]	replicate 1
High	Q9LE59	Polygalacturonate 4-alpha-galacturonosyltransferase OS=Arabidopsis thaliana OX=3702 GN=GAUT1 PE=1 SV=1	12	7	8	5	673	77.3	194	7		replicate 1
High	P59230	Large ribosomal subunit protein uL1y OS=Arabidopsis thaliana OX=3702 GN=RPL10AB PE=1 SV=1	34	6	9	2	216	24.4	276	6	Carbamidomethyl [C65; C163]; Oxidation [M164]	replicate 1
High	Q94AW8	Chaperone protein dnaJ 3 OS=Arabidopsis thaliana OX=3702 GN=ATJ3 PE=1 SV=2	19	7	9	2	420	46.4	249	7		replicate 1
High	Q9STY6	Small ribosomal subunit protein uS10y OS=Arabidopsis thaliana OX=3702 GN=RPS20B PE=2 SV=1	48	9	16	2	122	13.7	291	9	Carbamidomethyl [C39; C73]; Acetyl [N-Term]; Oxidation [M6]	replicate 1
High	Q8H0T4	E3 ubiquitin-protein ligase UPL2 OS=Arabidopsis thaliana OX=3702 GN=UPL2 PE=1 SV=3	2	7	7	7	3658	403.4	234	7	Carbamidomethyl [C318]	replicate 1
High	Q8LCE1	Glutamine synthetase cytosolic isozyme 1-2 OS=Arabidopsis thaliana OX=3702 GN=GLN1-2 PE=1 SV=2	15	5	10	1	356	39.2	236	5	Acetyl [N-Term]; Carbamidomethyl [C92]	replicate 1
High	Q9SEH3	Ras-related protein RABD2c OS=Arabidopsis thaliana OX=3702 GN=RABD2C PE=1 SV=1	45	7	9	1	202	22.3	227	7	Acetyl [N-Term]	replicate 1
High	Q9FWS4	Large ribosomal subunit protein bL31c OS=Arabidopsis thaliana OX=3702 GN=RPL31 PE=2 SV=1	38	4	7	4	144	16	199	4	Oxidation [M120]	replicate 1
High	Q9SX85	Exocyst complex component SEC3A OS=Arabidopsis thaliana OX=3702 GN=SEC3A PE=1 SV=1	11	10	11	10	887	100	238	10	Carbamidomethyl [C138; C143; C455; C659]	replicate 1
High	Q9LRX8	Large ribosomal subunit protein uL13y OS=Arabidopsis thaliana OX=3702 GN=RPL13AB PE=2 SV=1	38	7	11	2	206	23.4	364	7	Carbamidomethyl [C43; C47]; Oxidation [M67]	replicate 1
High	Q9LIK0	Plastidial pyruvate kinase 1, chloroplastic OS=Arabidopsis thaliana OX=3702 GN=PKP1 PE=1 SV=1	15	6	7	6	596	65.1	163	6	Carbamidomethyl [C260; C262]	replicate 1
High	P42791	Large ribosomal subunit protein eL18y OS=Arabidopsis thaliana OX=3702 GN=RPL18B PE=1 SV=2	45	8	18	3	187	20.9	569	8	Carbamidomethyl [C119]	replicate 1
High	P0DH97	Calmodulin-2 OS=Arabidopsis thaliana OX=3702 GN=CAM2 PE=1 SV=1	51	5	6	5	149	16.8	309	5	Acetyl [N-Term]; Carbamidomethyl [C27]	replicate 1
High	P59224	Small ribosomal subunit protein uS15y OS=Arabidopsis thaliana OX=3702 GN=RPS13B PE=2 SV=1	46	9	19	1	151	17.1	435	9	Carbamidomethyl [C38]	replicate 1
High	Q9MAT0	26S proteasome non-ATPase regulatory subunit 1 homolog B OS=Arabidopsis thaliana OX=3702 GN=RPN2B PE=1 SV=1	8	8	11	1	1001	108.8	267	8		replicate 1
High	O23515	Large ribosomal subunit protein eL15z OS=Arabidopsis thaliana OX=3702 GN=RPL15A PE=2 SV=1	34	6	11	6	204	24.2	317	6	Carbamidomethyl [C152]	replicate 1
High	O80842	Cell division protein FtsY homolog, chloroplastic OS=Arabidopsis thaliana OX=3702 GN=CPFTSY PE=1 SV=2	22	6	7	6	366	39.7	271	6	Carbamidomethyl [C220; C328]	replicate 1
High	Q9FMU6	Mitochondrial phosphate carrier protein 3, mitochondrial OS=Arabidopsis thaliana OX=3702 GN=MPT3 PE=1 SV=1	29	9	10	9	375	40.1	258	9	Oxidation [M257]; Carbamidomethyl [C149]	replicate 1
High	Q9FJX3	Mitochondrial outer membrane protein porin 2 OS=Arabidopsis thaliana OX=3702 GN=VDAC2 PE=1 SV=1	19	7	8	7	276	29.6	173	7		replicate 1
High	O82291	Probable plastid-lipid-associated protein 3, chloroplastic OS=Arabidopsis thaliana OX=3702 GN=PAP3 PE=1 SV=1	23	6	9	6	376	40.5	288	6	Carbamidomethyl [C156]	replicate 1
High	Q9SRX2	Large ribosomal subunit protein eL19x OS=Arabidopsis thaliana OX=3702 GN=RPL19A PE=2 SV=1	33	6	11	3	214	24.6	227	6	Oxidation [M119; M123; M125]	replicate 1
High	Q42342	Cytochrome b5 isoform E OS=Arabidopsis thaliana OX=3702 GN=CYTB5-E PE=1 SV=2	46	5	6	5	134	15.1	205	5	Carbamidomethyl [C22]	replicate 1
High	P93004	Aquaporin PIP2-7 OS=Arabidopsis thaliana OX=3702 GN=PIP2-7 PE=1 SV=2	24	4	6	4	280	29.7	186	4	Oxidation [M28]; Carbamidomethyl [C126; C131]	replicate 1
High	Q8LC83	Small ribosomal subunit protein eS24y OS=Arabidopsis thaliana OX=3702 GN=RPS24B PE=2 SV=2	42	7	16	3	133	15.4	544	7	Acetyl [N-Term]; Carbamidomethyl [C59]	replicate 1
High	P48348	14-3-3-like protein G-BOX factor 14 kappa OS=Arabidopsis thaliana OX=3702 GN=GRF8 PE=1 SV=2	28	5	6	2	248	28	241	5	Carbamidomethyl [C103]	replicate 1
High	Q9SQI8	Dihydrolipoyllysine-residue acetyltransferase component 4 of pyruvate dehydrogenase complex, chloroplastic OS=Arabidopsis thaliana OX=3702 GN=LTA2 PE=1 SV=1	15	5	5	4	480	50	200	5	Carbamidomethyl [C331]	replicate 1
High	O04294	Importin subunit alpha-3 OS=Arabidopsis thaliana OX=3702 GN=IMPA3 PE=1 SV=2	17	6	7	3	531	58.6	128	6	Carbamidomethyl [C232; C416; C421; C426]	replicate 1
High	Q9ZT91	Elongation factor Tu, mitochondrial OS=Arabidopsis thaliana OX=3702 GN=TUFA PE=1 SV=1	17	5	7	4	454	49.4	186	5	Carbamidomethyl [C137]	replicate 1
High	Q9FK25	Flavone 3'-O-methyltransferase 1 OS=Arabidopsis thaliana OX=3702 GN=OMT1 PE=1 SV=1	28	8	8	8	363	39.6	205	8	Carbamidomethyl [C90; C296; C349]	replicate 1
High	Q9S7E4	Formate dehydrogenase, chloroplastic/mitochondrial OS=Arabidopsis thaliana OX=3702 GN=FDH1 PE=1 SV=1	25	8	10	8	384	42.4	127	8	Carbamidomethyl [C58; C221]	replicate 1
High	Q8L970	Probable prolyl 4-hydroxylase 7 OS=Arabidopsis thaliana OX=3702 GN=P4H7 PE=2 SV=1	24	6	6	6	316	35.5	273	6	Carbamidomethyl [C210; C274; C281]	replicate 1
High	Q9FHG2	Large ribosomal subunit protein eL32y OS=Arabidopsis thaliana OX=3702 GN=RPL32B PE=2 SV=1	46	7	12	2	133	15.5	295	7	Carbamidomethyl [C94]; Oxidation [M53]	replicate 1
High	Q9LV77	Asparagine synthetase [glutamine-hydrolyzing] 2 OS=Arabidopsis thaliana OX=3702 GN=ASN2 PE=2 SV=1	18	7	8	6	578	65	150	7	Carbamidomethyl [C380; C523]	replicate 1
High	Q96250	ATP synthase subunit gamma, mitochondrial OS=Arabidopsis thaliana OX=3702 GN=ATPC PE=1 SV=1	21	4	6	4	325	35.4	222	4		replicate 1
High	Q9SR02	Mediator of RNA polymerase II transcription subunit 14 OS=Arabidopsis thaliana OX=3702 GN=MED14 PE=1 SV=1	6	8	8	8	1703	185.4	143	8		replicate 1
High	Q9LT08	26S proteasome non-ATPase regulatory subunit 14 homolog OS=Arabidopsis thaliana OX=3702 GN=RPN11 PE=1 SV=1	31	6	6	6	308	34.3	229	6		replicate 1
High	Q9M7X9	Thioredoxin-like protein CITRX, chloroplastic OS=Arabidopsis thaliana OX=3702 GN=CITRX PE=1 SV=1	22	5	6	5	183	20.7	149	5		replicate 1
High	Q9LX99	Kinesin-like protein KIN-14A OS=Arabidopsis thaliana OX=3702 GN=KIN14A PE=1 SV=1	6	6	6	5	1273	140.9	170	6		replicate 1
High	Q9FZ47	ACT domain-containing protein ACR11 OS=Arabidopsis thaliana OX=3702 GN=ACR11 PE=1 SV=1	24	5	7	5	290	31.3	193	5		replicate 1
High	Q06611	Aquaporin PIP1-2 OS=Arabidopsis thaliana OX=3702 GN=PIP1-2 PE=1 SV=1	30	5	7	2	286	30.6	280	5	Acetyl [N-Term]	replicate 1
High	P55034	26S proteasome non-ATPase regulatory subunit 4 homolog OS=Arabidopsis thaliana OX=3702 GN=RPN10 PE=1 SV=1	13	4	6	4	386	40.7	279	4		replicate 1
High	O82204	Large ribosomal subunit protein eL28z OS=Arabidopsis thaliana OX=3702 GN=RPL28A PE=1 SV=1	40	5	7	4	143	15.9	223	5	Carbamidomethyl [C18]; Acetyl [N-Term]	replicate 1
High	Q9SYI0	Protein translocase subunit SECA1, chloroplastic OS=Arabidopsis thaliana OX=3702 GN=SECA1 PE=1 SV=2	10	8	8	8	1022	115.1	172	8		replicate 1
High	Q56ZI2	Patellin-2 OS=Arabidopsis thaliana OX=3702 GN=PATL2 PE=1 SV=2	13	6	7	5	683	76	130	6		replicate 1
High	Q03251	Glycine-rich RNA-binding protein 8 OS=Arabidopsis thaliana OX=3702 GN=RBG8 PE=1 SV=1	44	6	9	4	169	16.6	318	6	Carbamidomethyl [C8]	replicate 1
High	Q9SMV6	Protein EXPORTIN 1A OS=Arabidopsis thaliana OX=3702 GN=XPO1 PE=1 SV=1	7	6	8	6	1075	123.2	276	6	Carbamidomethyl [C913]	replicate 1
High	Q9M5K3	Dihydrolipoyl dehydrogenase 1, mitochondrial OS=Arabidopsis thaliana OX=3702 GN=LPD1 PE=1 SV=2	19	8	10	8	507	54	165	8	Carbamidomethyl [C82; C87; C483]	replicate 1
High	Q9LH76	Trifunctional UDP-glucose 4,6-dehydratase/UDP-4-keto-6-deoxy-D-glucose 3,5-epimerase/UDP-4-keto-L-rhamnose-reductase RHM3 OS=Arabidopsis thaliana OX=3702 GN=RHM3 PE=2 SV=1	15	9	11	1	664	74.9	195	9	Carbamidomethyl [C44; C118]	replicate 1
High	Q94AZ4	Probable calcium-binding protein CML13 OS=Arabidopsis thaliana OX=3702 GN=CML13 PE=2 SV=1	36	6	8	3	148	16.5	210	6		replicate 1
High	O65569	Small ribosomal subunit protein uS17y OS=Arabidopsis thaliana OX=3702 GN=RPS11B PE=2 SV=2	40	9	14	2	159	17.9	251	9	Carbamidomethyl [C59; C115; C129]	replicate 1
High	Q93VP3	Eukaryotic translation initiation factor 5A-2 OS=Arabidopsis thaliana OX=3702 GN=ELF5A-2 PE=1 SV=1	43	4	5	4	159	17.1	221	4	Acetyl [N-Term]; Carbamidomethyl [C150]	replicate 1
High	Q9LSV0	Glyoxylate/succinic semialdehyde reductase 1 OS=Arabidopsis thaliana OX=3702 GN=GLYR1 PE=1 SV=1	26	5	5	5	289	30.7	209	5	Acetyl [N-Term]; Carbamidomethyl [C68]	replicate 1
High	Q8LPR9	Protein TIC110, chloroplastic OS=Arabidopsis thaliana OX=3702 GN=TIC110 PE=1 SV=1	9	7	7	7	1016	112.1	214	7	Carbamidomethyl [C944]	replicate 1
High	F4K5J1	Myosin-17 OS=Arabidopsis thaliana OX=3702 GN=XI-K PE=1 SV=2	8	10	10	6	1531	173.3	172	10	Carbamidomethyl [C245; C775; C863]	replicate 1
High	Q94A52	Eukaryotic initiation factor 4A-III homolog OS=Arabidopsis thaliana OX=3702 GN=EIF4A3 PE=1 SV=2	18	7	9	4	408	45.8	209	7		replicate 1
High	Q9FT77	Disease resistance protein RLM3 OS=Arabidopsis thaliana OX=3702 GN=RLM3 PE=2 SV=1	14	10	10	10	796	91.1	157	10	Carbamidomethyl [C208; C271]	replicate 1
High	Q9FMT1	3-isopropylmalate dehydrogenase 1, chloroplastic OS=Arabidopsis thaliana OX=3702 GN=IMDH1 PE=1 SV=1	21	5	5	5	409	44.1	154	5		replicate 1
High	Q9FMY5	Splicing factor U2af small subunit B OS=Arabidopsis thaliana OX=3702 GN=U2AF35B PE=1 SV=1	21	5	6	5	283	33.2	124	5	Carbamidomethyl [C168]; Acetyl [N-Term]	replicate 1
High	Q8H1E2	Malate dehydrogenase [NADP], chloroplastic OS=Arabidopsis thaliana OX=3702 GN=At5g58330 PE=2 SV=1	18	5	6	5	443	48.3	249	5	Carbamidomethyl [C228; C235]	replicate 1
High	Q9C5N2	Transmembrane 9 superfamily member 9 OS=Arabidopsis thaliana OX=3702 GN=TMN9 PE=2 SV=1	9	5	7	3	644	74.1	287	5	Carbamidomethyl [C104]	replicate 1
High	Q9LV11	ATPase 11, plasma membrane-type OS=Arabidopsis thaliana OX=3702 GN=AHA11 PE=1 SV=1	7	5	6	1	956	105.1	232	5	Carbamidomethyl [C331]	replicate 1
High	Q9FM01	UDP-glucose 6-dehydrogenase 4 OS=Arabidopsis thaliana OX=3702 GN=UGD4 PE=1 SV=1	17	7	7	4	480	53.1	204	7	Carbamidomethyl [C5; C6; C350]	replicate 1
High	Q93XX8	H/ACA ribonucleoprotein complex subunit 3-like protein OS=Arabidopsis thaliana OX=3702 GN=At2g20490 PE=3 SV=2	63	5	10	5	64	7.4	349	5	Carbamidomethyl [C5]; Oxidation [M1]	replicate 1
High	Q944K2	Dolichyl-diphosphooligosaccharide--protein glycosyltransferase 48 kDa subunit OS=Arabidopsis thaliana OX=3702 GN=OST48 PE=2 SV=1	19	7	7	7	437	48.7	231	7		replicate 1
High	Q9SCX3	Elongation factor 1-beta 2 OS=Arabidopsis thaliana OX=3702 GN=At5g19510 PE=1 SV=1	37	6	7	5	224	24.2	167	6	Acetyl [N-Term]	replicate 1
High	Q56YA5	Serine--glyoxylate aminotransferase OS=Arabidopsis thaliana OX=3702 GN=AGT1 PE=1 SV=2	24	5	5	5	401	44.2	171	5	Carbamidomethyl [C142]	replicate 1
High	Q9SY97	Photosystem I chlorophyll a/b-binding protein 3-1, chloroplastic OS=Arabidopsis thaliana OX=3702 GN=LHCA3 PE=1 SV=1	23	5	7	5	273	29.2	123	5	Oxidation [M108]	replicate 1
High	Q8VZ67	Uncharacterized zinc finger CCHC domain-containing protein At4g19190 OS=Arabidopsis thaliana OX=3702 GN=At4g19190 PE=2 SV=1	18	9	9	9	595	69.1	172	9		replicate 1
High	Q9C5Z1	Eukaryotic translation initiation factor 3 subunit B OS=Arabidopsis thaliana OX=3702 GN=TIF3B1 PE=1 SV=1	13	8	8	8	712	81.8	172	8		replicate 1
High	P42645	14-3-3-like protein GF14 upsilon OS=Arabidopsis thaliana OX=3702 GN=GRF5 PE=1 SV=2	35	8	8	2	268	30.2	195	8	Carbamidomethyl [C102]	replicate 1
High	Q95748	NADH dehydrogenase [ubiquinone] iron-sulfur protein 3 OS=Arabidopsis thaliana OX=3702 GN=NAD9 PE=1 SV=3	43	6	8	6	190	22.9	170	6		replicate 1
High	F4IRR2	Importin beta-like SAD2 OS=Arabidopsis thaliana OX=3702 GN=SAD2 PE=1 SV=1	6	4	4	3	1040	119.2	138	4	Acetyl [N-Term]	replicate 1
High	Q9ZPI1	Lysine--tRNA ligase, cytoplasmic OS=Arabidopsis thaliana OX=3702 GN=At3g11710 PE=1 SV=1	13	6	8	6	626	70.8	150	6	Carbamidomethyl [C490]	replicate 1
High	P61841	Small ribosomal subunit protein uS7cz/uS7cy OS=Arabidopsis thaliana OX=3702 GN=rps7-A PE=1 SV=1	36	7	9	7	155	17.3	216	7	Oxidation [M25]	replicate 1
High	Q8LFC0	Isocitrate dehydrogenase [NAD] regulatory subunit 1, mitochondrial OS=Arabidopsis thaliana OX=3702 GN=IDH1 PE=1 SV=2	28	7	8	5	367	39.6	206	7		replicate 1
High	Q42547	Catalase-3 OS=Arabidopsis thaliana OX=3702 GN=CAT3 PE=1 SV=3	23	8	9	6	492	56.7	107	8	Carbamidomethyl [C86]	replicate 1
High	Q9LZD3	Exocyst complex component EXO70A1 OS=Arabidopsis thaliana OX=3702 GN=EXO70A1 PE=1 SV=1	12	5	5	5	638	72.3	71	5		replicate 1
High	Q9LZF6	Cell division control protein 48 homolog E OS=Arabidopsis thaliana OX=3702 GN=CDC48E PE=2 SV=2	10	6	9	6	810	89.9	208	6	Carbamidomethyl [C109]	replicate 1
High	P92959	Large ribosomal subunit protein uL24c OS=Arabidopsis thaliana OX=3702 GN=RPL24 PE=2 SV=2	34	6	9	6	198	22	196	6	Oxidation [M139]	replicate 1
High	Q9LIC2	Transmembrane 9 superfamily member 7 OS=Arabidopsis thaliana OX=3702 GN=TMN7 PE=2 SV=1	7	3	5	2	641	74.2	207	3	Oxidation [M132]; Carbamidomethyl [C104]	replicate 1
High	Q9FKC0	Large ribosomal subunit protein uL13w OS=Arabidopsis thaliana OX=3702 GN=RPL13AD PE=2 SV=1	32	6	8	1	206	23.6	270	6	Carbamidomethyl [C43; C47]; Oxidation [M67]	replicate 1
High	Q9SKK4	Probable 2-oxoacid dependent dioxygenase OS=Arabidopsis thaliana OX=3702 GN=GSL-OH PE=1 SV=1	18	4	4	4	359	40.3	174	4		replicate 1
High	Q9SGS4	Thioredoxin-like protein CDSP32, chloroplastic OS=Arabidopsis thaliana OX=3702 GN=CDSP32 PE=1 SV=1	22	7	9	7	302	33.7	194	7	Oxidation [M260]	replicate 1
High	P56792	Large ribosomal subunit protein uL14c OS=Arabidopsis thaliana OX=3702 GN=rpl14 PE=3 SV=1	59	6	9	6	122	13.6	227	6	Oxidation [M1]	replicate 1
High	Q84Y18	CAX-interacting protein 4 OS=Arabidopsis thaliana OX=3702 GN=CXIP4 PE=1 SV=2	14	5	9	5	332	37.8	298	5	Carbamidomethyl [C96]	replicate 1
High	P48006	Elongation factor 1-delta 1 OS=Arabidopsis thaliana OX=3702 GN=At1g30230 PE=1 SV=2	31	5	6	4	231	25.1	154	5	Acetyl [N-Term]	replicate 1
High	P56794	Large ribosomal subunit protein bL20c OS=Arabidopsis thaliana OX=3702 GN=rpl20 PE=3 SV=1	39	5	7	5	117	14.2	206	5	Carbamidomethyl [C107]	replicate 1
High	O23593	RGG repeats nuclear RNA binding protein B OS=Arabidopsis thaliana OX=3702 GN=RGGB PE=1 SV=1	19	4	5	3	360	38.9	103	4	Oxidation [M40]	replicate 1
High	O65782	Cytochrome P450 83B1 OS=Arabidopsis thaliana OX=3702 GN=CYP83B1 PE=1 SV=1	16	6	6	6	499	56.8	96	6		replicate 1
High	P40283	Histone H2B.11 OS=Arabidopsis thaliana OX=3702 GN=At5g59910 PE=1 SV=5	35	5	9	2	150	16.4	269	5	Oxidation [M85; M88]	replicate 1
High	P42798	Small ribosomal subunit protein uS8z/uS8w OS=Arabidopsis thaliana OX=3702 GN=RPS15AA PE=2 SV=2	45	5	17	2	130	14.8	349	5	Oxidation [M41]	replicate 1
High	P56761	Photosystem II D2 protein OS=Arabidopsis thaliana OX=3702 GN=psbD PE=1 SV=3	18	4	4	4	353	39.5	193	4		replicate 1
High	P46077	14-3-3-like protein GF14 phi OS=Arabidopsis thaliana OX=3702 GN=GRF4 PE=1 SV=2	24	5	6	1	267	30.2	241	5		replicate 1
High	P29197	Chaperonin CPN60, mitochondrial OS=Arabidopsis thaliana OX=3702 GN=CPN60 PE=1 SV=2	15	8	8	2	577	61.2	187	8	Carbamidomethyl [C243]	replicate 1
High	Q940G0	Transmembrane 9 superfamily member 1 OS=Arabidopsis thaliana OX=3702 GN=TMN1 PE=1 SV=1	11	6	12	6	589	66.8	415	6	Carbamidomethyl [C103]	replicate 1
High	P56753	NAD(P)H-quinone oxidoreductase subunit H, chloroplastic OS=Arabidopsis thaliana OX=3702 GN=ndhH PE=1 SV=1	18	5	5	5	393	45.5	120	5		replicate 1
High	Q9SF16	T-complex protein 1 subunit eta OS=Arabidopsis thaliana OX=3702 GN=CCT7 PE=1 SV=1	16	8	10	8	557	59.7	161	8	Acetyl [N-Term]	replicate 1
High	Q9T0A0	Long chain acyl-CoA synthetase 4 OS=Arabidopsis thaliana OX=3702 GN=LACS4 PE=2 SV=1	13	7	7	7	666	74.5	76	7		replicate 1
High	Q9SUR3	Reticulon-like protein B1 OS=Arabidopsis thaliana OX=3702 GN=RTNLB1 PE=1 SV=1	23	4	6	4	275	30.5	71	4	Oxidation [M94]; Acetyl [N-Term]	replicate 1
High	Q93VT9	Large ribosomal subunit protein uL16z OS=Arabidopsis thaliana OX=3702 GN=RPL10A PE=1 SV=1	28	6	12	2	220	24.9	290	6	Carbamidomethyl [C49; C202]	replicate 1
High	Q9SRZ6	Cytosolic isocitrate dehydrogenase [NADP] OS=Arabidopsis thaliana OX=3702 GN=CICDH PE=1 SV=1	19	6	6	6	410	45.7	130	6	Carbamidomethyl [C131]	replicate 1
High	Q9ZWT2	Cytochrome B5 isoform D OS=Arabidopsis thaliana OX=3702 GN=CYTB5-D PE=1 SV=1	38	3	3	3	140	15.1	148	3		replicate 1
High	O48802	Protein CLMP1 OS=Arabidopsis thaliana OX=3702 GN=CLMP1 PE=1 SV=1	9	5	6	5	751	82.7	104	5	Carbamidomethyl [C310; C358]	replicate 1
High	Q94F20	Protein DUF642 L-GALACTONO-1,4-LACTONE-RESPONSIVE GENE 2 OS=Arabidopsis thaliana OX=3702 GN=DGR2 PE=2 SV=1	21	6	8	3	369	40	179	6	Oxidation [M77]; Carbamidomethyl [C354]	replicate 1
High	Q9ZR03	Cytochrome b6-f complex iron-sulfur subunit, chloroplastic OS=Arabidopsis thaliana OX=3702 GN=petC PE=1 SV=1	28	4	4	4	229	24.4	79	4	Carbamidomethyl [C157; C162]	replicate 1
High	P17597	Acetolactate synthase, chloroplastic OS=Arabidopsis thaliana OX=3702 GN=ALS PE=1 SV=1	12	6	6	6	670	72.5	75	6	Carbamidomethyl [C412]	replicate 1
High	P43287	Aquaporin PIP2-2 OS=Arabidopsis thaliana OX=3702 GN=PIP2-2 PE=1 SV=2	26	5	6	4	285	30.4	126	5		replicate 1
High	Q8H116	Mannosyl-oligosaccharide 1,2-alpha-mannosidase MNS2 OS=Arabidopsis thaliana OX=3702 GN=MNS2 PE=1 SV=1	13	6	6	4	572	65.1	154	6		replicate 1
High	Q96300	14-3-3-like protein GF14 nu OS=Arabidopsis thaliana OX=3702 GN=GRF7 PE=1 SV=1	35	8	8	2	265	29.8	160	8	Carbamidomethyl [C100]	replicate 1
High	O04151	Calreticulin-1 OS=Arabidopsis thaliana OX=3702 GN=CRT1 PE=1 SV=1	18	6	6	2	425	48.5	181	6	Carbamidomethyl [C108; C140]	replicate 1
High	Q94B78	Glycine dehydrogenase (decarboxylating) 1, mitochondrial OS=Arabidopsis thaliana OX=3702 GN=GLDP1 PE=1 SV=2	9	7	7	4	1037	112.9	105	7		replicate 1
High	P49693	Large ribosomal subunit protein eL19y OS=Arabidopsis thaliana OX=3702 GN=RPL19C PE=2 SV=3	24	6	7	2	208	24.2	104	6		replicate 1
High	Q42564	L-ascorbate peroxidase 3 OS=Arabidopsis thaliana OX=3702 GN=APX3 PE=1 SV=1	23	6	6	6	287	31.6	150	6	Carbamidomethyl [C30]; Acetyl [N-Term]	replicate 1
High	Q9SII8	Ubiquitin domain-containing protein DSK2b OS=Arabidopsis thaliana OX=3702 GN=DSK2B PE=1 SV=1	15	5	5	2	551	58	166	5		replicate 1
High	P93819	Malate dehydrogenase 1, cytoplasmic OS=Arabidopsis thaliana OX=3702 GN=MDH1 PE=1 SV=2	22	5	6	5	332	35.5	147	5	Carbamidomethyl [C252]	replicate 1
High	Q9SIE1	Bifunctional aspartate aminotransferase and glutamate/aspartate-prephenate aminotransferase OS=Arabidopsis thaliana OX=3702 GN=PAT PE=1 SV=2	14	5	5	5	475	51	107	5	Carbamidomethyl [C239]	replicate 1
High	O04450	T-complex protein 1 subunit epsilon OS=Arabidopsis thaliana OX=3702 GN=CCT5 PE=1 SV=1	18	7	8	7	535	59.3	135	7	Carbamidomethyl [C373; C403]	replicate 1
High	Q9SW09	Small ribosomal subunit protein eS10z OS=Arabidopsis thaliana OX=3702 GN=RPS10A PE=1 SV=1	30	6	14	6	177	19.4	261	6		replicate 1
High	P56762	DNA-directed RNA polymerase subunit alpha OS=Arabidopsis thaliana OX=3702 GN=rpoA PE=3 SV=1	20	5	5	5	329	38.1	151	5	Carbamidomethyl [C61; C109]	replicate 1
High	Q9XJ27	Small ribosomal subunit protein uS9c OS=Arabidopsis thaliana OX=3702 GN=RPS9 PE=2 SV=1	29	4	6	4	208	22.6	182	4		replicate 1
High	Q8W4S4	V-type proton ATPase subunit a3 OS=Arabidopsis thaliana OX=3702 GN=VHA-a3 PE=1 SV=1	10	7	7	7	821	92.8	208	7		replicate 1
High	O64948	Lon protease homolog 2, peroxisomal OS=Arabidopsis thaliana OX=3702 GN=LON2 PE=2 SV=1	8	5	5	5	888	97.8	137	5	Carbamidomethyl [C468]	replicate 1
High	O04834	Small COPII coat GTPase SAR1A OS=Arabidopsis thaliana OX=3702 GN=SAR1A PE=2 SV=1	36	5	6	5	193	22	167	5		replicate 1
High	Q8VZE7	RAP domain-containing protein, chloroplastic OS=Arabidopsis thaliana OX=3702 GN=RAP PE=1 SV=1	13	5	5	5	671	75.6	151	5		replicate 1
High	P55229	Glucose-1-phosphate adenylyltransferase large subunit 1, chloroplastic OS=Arabidopsis thaliana OX=3702 GN=ADG2 PE=1 SV=3	14	6	8	6	522	57.6	206	6		replicate 1
High	O80626	Large ribosomal subunit protein uL29y OS=Arabidopsis thaliana OX=3702 GN=RPL35B PE=2 SV=1	31	7	19	5	123	14.2	337	7	Oxidation [M112]	replicate 1
High	Q24JN5	Prolyl 4-hydroxylase 5 OS=Arabidopsis thaliana OX=3702 GN=P4H5 PE=2 SV=1	20	3	3	3	291	32.7	128	3		replicate 1
High	Q9MA79	Fructose-1,6-bisphosphatase, cytosolic OS=Arabidopsis thaliana OX=3702 GN=CYFBP PE=1 SV=1	22	5	5	5	341	37.3	184	5	Carbamidomethyl [C44]	replicate 1
High	Q9FWA3	6-phosphogluconate dehydrogenase, decarboxylating 2 OS=Arabidopsis thaliana OX=3702 GN=PGD2 PE=1 SV=1	19	8	8	5	486	53.5	203	8	Carbamidomethyl [C174; C342]	replicate 1
High	Q949U7	Peroxiredoxin-2E, chloroplastic OS=Arabidopsis thaliana OX=3702 GN=PRXIIE PE=1 SV=2	31	5	7	5	234	24.7	169	5	Carbamidomethyl [C121]	replicate 1
High	Q9M2Y6	Probable pectin methylesterase CGR2 OS=Arabidopsis thaliana OX=3702 GN=CGR2 PE=2 SV=1	19	4	5	4	261	28.5	141	4	Carbamidomethyl [C102]	replicate 1
High	Q9T043	Large ribosomal subunit protein eL14y OS=Arabidopsis thaliana OX=3702 GN=RPL14B PE=1 SV=1	44	7	16	2	134	15.5	572	7		replicate 1
High	P93306	NADH dehydrogenase [ubiquinone] iron-sulfur protein 2 OS=Arabidopsis thaliana OX=3702 GN=NAD7 PE=1 SV=3	16	5	6	5	394	45	218	5	Carbamidomethyl [C92]	replicate 1
High	O48832	Protein EARLY-RESPONSIVE TO DEHYDRATION 7, chloroplastic OS=Arabidopsis thaliana OX=3702 GN=ERD7 PE=1 SV=1	15	5	5	5	452	49	116	5		replicate 1
High	Q9SSS9	ATP synthase subunit delta, chloroplastic OS=Arabidopsis thaliana OX=3702 GN=ATPD PE=1 SV=1	29	5	6	5	234	25.7	144	5		replicate 1
High	O22126	Fasciclin-like arabinogalactan protein 8 OS=Arabidopsis thaliana OX=3702 GN=FLA8 PE=2 SV=1	18	4	5	4	420	43	140	4		replicate 1
High	F4J738	Importin beta-like SAD2 homolog OS=Arabidopsis thaliana OX=3702 GN=At3g59020 PE=1 SV=1	8	6	6	5	1030	117.7	119	6	Carbamidomethyl [C757]	replicate 1
High	Q8VZ50	Probable calcium-binding protein CML14 OS=Arabidopsis thaliana OX=3702 GN=CML14 PE=2 SV=1	42	6	8	3	148	16.6	206	6		replicate 1
High	Q9FNF2	Starch synthase 1, chloroplastic/amyloplastic OS=Arabidopsis thaliana OX=3702 GN=SS1 PE=2 SV=1	11	5	5	5	652	72.1	101	5		replicate 1
High	Q9LSG3	Galacturonosyltransferase 8 OS=Arabidopsis thaliana OX=3702 GN=GAUT8 PE=1 SV=1	13	5	6	4	559	64.3	167	5		replicate 1
High	Q94CE4	Beta carbonic anhydrase 4 OS=Arabidopsis thaliana OX=3702 GN=BCA4 PE=1 SV=1	30	6	6	6	280	30.8	148	6	Carbamidomethyl [C220]	replicate 1
High	Q42479	Calcium-dependent protein kinase 3 OS=Arabidopsis thaliana OX=3702 GN=CPK3 PE=1 SV=1	15	5	5	5	529	59.3	89	5		replicate 1
High	Q8W4Q4	MA3 DOMAIN-CONTAINING TRANSLATION REGULATORY FACTOR 3 OS=Arabidopsis thaliana OX=3702 GN=MRF3 PE=1 SV=1	11	6	6	5	702	77.4	104	6		replicate 1
High	F4JLP5	Dihydrolipoyl dehydrogenase 2, chloroplastic OS=Arabidopsis thaliana OX=3702 GN=LPD2 PE=2 SV=2	13	6	7	6	567	60.1	149	6		replicate 1
High	F4IDJ0	Nucleolar complex-associated protein 3 OS=Arabidopsis thaliana OX=3702 GN=NOC3 PE=1 SV=1	9	5	6	5	830	94.8	169	5		replicate 1
High	Q9SYW8	Photosystem I chlorophyll a/b-binding protein 2, chloroplastic OS=Arabidopsis thaliana OX=3702 GN=LHCA2 PE=1 SV=1	26	3	5	3	257	27.7	140	3		replicate 1
High	Q00218	Phospho-2-dehydro-3-deoxyheptonate aldolase 2, chloroplastic OS=Arabidopsis thaliana OX=3702 GN=DHS2 PE=2 SV=2	20	10	10	7	507	56.1	121	10	Carbamidomethyl [C471]	replicate 1
High	Q9M0E2	Large ribosomal subunit protein eL28y OS=Arabidopsis thaliana OX=3702 GN=RPL28C PE=2 SV=1	36	6	8	5	143	15.9	217	6	Acetyl [N-Term]	replicate 1
High	Q39241	Thioredoxin H5 OS=Arabidopsis thaliana OX=3702 GN=TRX5 PE=1 SV=1	53	5	7	5	118	13.1	187	5	Acetyl [N-Term]; Carbamidomethyl [C10]	replicate 1
High	Q9LY74	2-methyl-6-phytyl-1,4-hydroquinone methyltransferase, chloroplastic OS=Arabidopsis thaliana OX=3702 GN=VTE3 PE=1 SV=1	16	4	4	4	338	37.9	146	4	Carbamidomethyl [C209]	replicate 1
High	Q9LUJ5	Probable rRNA-processing protein EBP2 homolog OS=Arabidopsis thaliana OX=3702 GN=EBP2 PE=1 SV=1	24	5	7	5	293	33.2	125	5		replicate 1
High	Q9SA18	Bifunctional aspartokinase/homoserine dehydrogenase 1, chloroplastic OS=Arabidopsis thaliana OX=3702 GN=AKHSDH1 PE=1 SV=1	7	5	6	4	911	99.3	114	5	Carbamidomethyl [C483]	replicate 1
High	Q9C8G5	CSC1-like protein ERD4 OS=Arabidopsis thaliana OX=3702 GN=ERD4 PE=1 SV=1	10	6	8	6	724	81.9	168	6	Carbamidomethyl [C271]; Oxidation [M199]	replicate 1
High	O82628	V-type proton ATPase subunit G1 OS=Arabidopsis thaliana OX=3702 GN=VHA-G1 PE=1 SV=1	54	6	7	6	110	12.4	246	6		replicate 1
High	Q9FVR6	Uncharacterized protein At1g32220, chloroplastic OS=Arabidopsis thaliana OX=3702 GN=At1g32220 PE=1 SV=1	19	3	4	3	296	32	156	3		replicate 1
High	Q9XGM1	V-type proton ATPase subunit D OS=Arabidopsis thaliana OX=3702 GN=VHA-D PE=1 SV=2	34	7	9	7	261	29	179	7		replicate 1
High	Q9FIB6	26S proteasome non-ATPase regulatory subunit 12 homolog A OS=Arabidopsis thaliana OX=3702 GN=RPN5A PE=1 SV=1	16	6	6	6	442	50.8	106	6	Carbamidomethyl [C397]	replicate 1
High	Q94B52	Translation initiation factor IF3-4, chloroplastic OS=Arabidopsis thaliana OX=3702 GN=IF3-4 PE=2 SV=1	21	6	6	4	281	31.8	192	6		replicate 1
High	P50883	Large ribosomal subunit protein uL11z OS=Arabidopsis thaliana OX=3702 GN=RPL12A PE=2 SV=2	39	5	7	5	166	17.9	227	5	Carbamidomethyl [C137; C142]	replicate 1
High	Q9FVQ1	Nucleolin 1 OS=Arabidopsis thaliana OX=3702 GN=NUCL1 PE=1 SV=1	14	8	9	8	557	58.7	180	8	Carbamidomethyl [C428]	replicate 1
High	Q9C8F7	Large ribosomal subunit protein eL30z OS=Arabidopsis thaliana OX=3702 GN=RPL30A PE=3 SV=1	36	4	8	1	112	12.3	212	4	Oxidation [M65]; Carbamidomethyl [C52; C93]	replicate 1
High	P59259	Histone H4 OS=Arabidopsis thaliana OX=3702 GN=At1g07660 PE=1 SV=2	51	6	9	6	103	11.4	254	6	Oxidation [M85]	replicate 1
High	Q9SY00	COMPASS-like H3K4 histone methylase component WDR5B OS=Arabidopsis thaliana OX=3702 GN=WDR5B PE=1 SV=1	17	4	7	4	333	36.3	189	4	Carbamidomethyl [C48; C194]	replicate 1
High	Q8GWY0	Style cell-cycle inhibitor 1 OS=Arabidopsis thaliana OX=3702 GN=SCI1 PE=2 SV=1	28	5	5	5	159	19.1	113	5		replicate 1
High	Q6NPR7	Probable methyltransferase PMT24 OS=Arabidopsis thaliana OX=3702 GN=At1g29470 PE=2 SV=1	10	6	6	3	770	87.1	86	6	Carbamidomethyl [C491; C670]	replicate 1
High	Q9SIM4	Large ribosomal subunit protein eL14z OS=Arabidopsis thaliana OX=3702 GN=RPL14A PE=2 SV=1	37	6	14	1	134	15.5	573	6		replicate 1
High	Q9C835	Peptidyl-prolyl cis-trans isomerase CYP21-4 OS=Arabidopsis thaliana OX=3702 GN=CYP21-4 PE=2 SV=1	30	5	6	5	236	26.4	100	5	Carbamidomethyl [C112]	replicate 1
High	Q8S944	Dynamin-related protein 3A OS=Arabidopsis thaliana OX=3702 GN=DRP3A PE=1 SV=2	11	8	9	4	808	89.6	164	8	Carbamidomethyl [C462]	replicate 1
High	Q9ZNT1	NADH--cytochrome b5 reductase 1 OS=Arabidopsis thaliana OX=3702 GN=CBR1 PE=1 SV=1	18	3	3	3	281	31.5	96	3	Carbamidomethyl [C86]	replicate 1
High	Q9ZU97	Protein VAC14 homolog OS=Arabidopsis thaliana OX=3702 GN=VAC14 PE=1 SV=2	11	7	7	7	743	83.9	105	7	Acetyl [N-Term]	replicate 1
High	Q8S9L5	Trigger factor-like protein TIG, Chloroplastic OS=Arabidopsis thaliana OX=3702 GN=TIG PE=1 SV=1	12	5	5	5	547	61.7	125	5		replicate 1
High	Q9ZUS0	Histone H2B.4 OS=Arabidopsis thaliana OX=3702 GN=At2g37470 PE=1 SV=3	30	4	7	1	138	15.1	208	4	Oxidation [M74; M77]	replicate 1
High	O23254	Serine hydroxymethyltransferase 4 OS=Arabidopsis thaliana OX=3702 GN=SHM4 PE=1 SV=1	13	5	5	5	471	51.7	207	5	Carbamidomethyl [C82; C187; C364; C367]	replicate 1
High	O81235	Superoxide dismutase [Mn] 1, mitochondrial OS=Arabidopsis thaliana OX=3702 GN=MSD1 PE=1 SV=2	15	3	3	3	231	25.4	135	3		replicate 1
High	Q8L4Y5	Actin-related protein 7 OS=Arabidopsis thaliana OX=3702 GN=ARP7 PE=1 SV=1	17	5	8	5	363	39.9	184	5	Carbamidomethyl [C139]	replicate 1
High	Q94CE5	Gamma-aminobutyrate transaminase POP2, mitochondrial OS=Arabidopsis thaliana OX=3702 GN=POP2 PE=1 SV=1	17	6	6	6	504	55.2	87	6	Carbamidomethyl [C313]	replicate 1
High	Q9LZ82	Protein BTR1 OS=Arabidopsis thaliana OX=3702 GN=BTR1 PE=1 SV=1	26	6	6	6	313	33.8	153	6	Carbamidomethyl [C132]	replicate 1
High	Q9LVA0	BAG family molecular chaperone regulator 7 OS=Arabidopsis thaliana OX=3702 GN=BAG7 PE=1 SV=1	21	8	10	8	446	51.5	139	8	Carbamidomethyl [C15]	replicate 1
High	P51418	Large ribosomal subunit protein eL20y OS=Arabidopsis thaliana OX=3702 GN=RPL18AB PE=1 SV=2	44	9	13	5	178	21.3	257	9	Carbamidomethyl [C122]	replicate 1
High	Q9FE06	Protein EXORDIUM-like 2 OS=Arabidopsis thaliana OX=3702 GN=EXL2 PE=2 SV=1	18	4	4	3	305	32.7	154	4	Carbamidomethyl [C301]	replicate 1
High	Q9ZNT0	Protein SUPPRESSOR OF K(+) TRANSPORT GROWTH DEFECT 1 OS=Arabidopsis thaliana OX=3702 GN=SKD1 PE=1 SV=1	17	5	5	5	435	48.6	145	5	Carbamidomethyl [C237]	replicate 1
High	Q9M3D2	Large ribosomal subunit protein uL29x OS=Arabidopsis thaliana OX=3702 GN=RPL35C PE=2 SV=1	24	5	13	3	123	14.2	187	5		replicate 1
High	Q6NQ72	THO complex subunit 4D OS=Arabidopsis thaliana OX=3702 GN=ALY4 PE=1 SV=1	20	4	5	4	288	30.4	246	4		replicate 1
High	P43286	Aquaporin PIP2-1 OS=Arabidopsis thaliana OX=3702 GN=PIP2-1 PE=1 SV=1	17	3	3	2	287	30.5	109	3		replicate 1
High	Q9XEX2	Peroxiredoxin-2B OS=Arabidopsis thaliana OX=3702 GN=PRXIIB PE=1 SV=1	43	5	7	5	162	17.4	163	5	Carbamidomethyl [C51]; Oxidation [M53]	replicate 1
High	Q9LFF6	Histone H2B.8 OS=Arabidopsis thaliana OX=3702 GN=At3g53650 PE=1 SV=3	30	4	7	2	138	15.2	177	4	Oxidation [M73; M76]	replicate 1
High	Q8RXU6	WD repeat-containing protein PCN OS=Arabidopsis thaliana OX=3702 GN=PCN PE=2 SV=1	8	5	6	5	815	90.2	94	5		replicate 1
High	Q8VYF9	Peptidyl serine alpha-galactosyltransferase OS=Arabidopsis thaliana OX=3702 GN=SERGT1 PE=2 SV=1	10	8	8	8	802	91.4	117	8	Carbamidomethyl [C432; C684]	replicate 1
High	Q9LSB4	TSA1-like protein OS=Arabidopsis thaliana OX=3702 GN=NAI2 PE=1 SV=1	7	5	6	5	772	85	207	5		replicate 1
High	Q9ZRD6	VAMP-like protein YKT61 OS=Arabidopsis thaliana OX=3702 GN=YKT61 PE=1 SV=1	33	5	7	5	199	22.5	128	5	Carbamidomethyl [C11]	replicate 1
High	P56793	Large ribosomal subunit protein uL16c OS=Arabidopsis thaliana OX=3702 GN=rpl16 PE=3 SV=1	42	4	7	4	135	15.3	140	4	Oxidation [M106]	replicate 1
High	Q9C512	Mannosyl-oligosaccharide 1,2-alpha-mannosidase MNS1 OS=Arabidopsis thaliana OX=3702 GN=MNS1 PE=1 SV=1	14	6	6	4	560	63.5	146	6	Carbamidomethyl [C377]	replicate 1
High	Q9LS25	Pentatricopeptide repeat-containing protein At5g46580, chloroplastic OS=Arabidopsis thaliana OX=3702 GN=At5g46580 PE=2 SV=1	10	5	5	5	711	80.8	66	5		replicate 1
High	Q94K73	Phenylalanine--tRNA ligase, chloroplastic/mitochondrial OS=Arabidopsis thaliana OX=3702 GN=At3g58140 PE=1 SV=1	14	5	6	5	429	49.2	165	5	Carbamidomethyl [C160]	replicate 1
High	Q94BZ7	DNA gyrase subunit B, mitochondrial OS=Arabidopsis thaliana OX=3702 GN=GYRBM PE=2 SV=1	10	7	9	7	732	81	198	7		replicate 1
High	Q9FVQ4	Plastidal glycolate/glycerate translocator 1, chloroplastic OS=Arabidopsis thaliana OX=3702 GN=PLGG1 PE=1 SV=1	9	2	3	2	512	54	150	2		replicate 1
High	Q9ZRT5	Glutathione S-transferase T1 OS=Arabidopsis thaliana OX=3702 GN=GSTT1 PE=2 SV=1	29	5	5	5	245	27.6	78	5		replicate 1
High	B9DFI7	Probable methyltransferase PMT2 OS=Arabidopsis thaliana OX=3702 GN=At1g26850 PE=2 SV=2	11	5	7	5	616	69.6	80	5		replicate 1
High	O22775	Xyloglucan 6-xylosyltransferase 2 OS=Arabidopsis thaliana OX=3702 GN=XXT2 PE=1 SV=1	15	4	4	4	461	53.1	42	4	Carbamidomethyl [C163]	replicate 1
High	Q93ZT6	Eukaryotic translation initiation factor isoform 4G-1 OS=Arabidopsis thaliana OX=3702 GN=EIF(ISO)4G1 PE=1 SV=1	7	4	4	4	780	85.5	119	4		replicate 1
High	F4I116	Leucine--tRNA ligase, cytoplasmic OS=Arabidopsis thaliana OX=3702 GN=At1g09620 PE=1 SV=1	6	4	4	4	1091	123.4	77	4		replicate 1
High	O65572	Carotenoid 9,10(9',10')-cleavage dioxygenase 1 OS=Arabidopsis thaliana OX=3702 GN=CCD1 PE=1 SV=2	13	5	5	5	538	60.9	72	5	Carbamidomethyl [C74]	replicate 1
High	Q8RXU5	Large ribosomal subunit protein eL43y OS=Arabidopsis thaliana OX=3702 GN=RPL37AC PE=3 SV=1	45	4	8	4	92	10.2	239	4	Carbamidomethyl [C39; C42; C57]; Oxidation [M71]	replicate 1
High	Q9C8F1	Probable eukaryotic translation initiation factor 5-1 OS=Arabidopsis thaliana OX=3702 GN=At1g36730 PE=2 SV=1	15	6	7	6	439	48.6	112	6	Carbamidomethyl [C61; C123; C126]	replicate 1
High	Q9FR44	Phosphoethanolamine N-methyltransferase 1 OS=Arabidopsis thaliana OX=3702 GN=NMT1 PE=1 SV=1	12	5	6	1	491	56.1	107	5	Carbamidomethyl [C105; C223]; Acetyl [N-Term]	replicate 1
High	A1L4Y1	ATPase GET3B OS=Arabidopsis thaliana OX=3702 GN=GET3B PE=1 SV=1	16	5	5	5	411	44.7	94	5	Carbamidomethyl [C103; C358]	replicate 1
High	Q9S726	Probable ribose-5-phosphate isomerase 3, chloroplastic OS=Arabidopsis thaliana OX=3702 GN=RPI3 PE=1 SV=1	21	4	5	4	276	29.3	193	4		replicate 1
High	F4KIB2	Transmembrane 9 superfamily member 8 OS=Arabidopsis thaliana OX=3702 GN=TMN8 PE=2 SV=1	8	4	5	2	648	74.4	216	4		replicate 1
High	Q8GYA6	26S proteasome non-ATPase regulatory subunit 13 homolog B OS=Arabidopsis thaliana OX=3702 GN=RPN9B PE=1 SV=1	12	4	5	3	386	44	168	4	Acetyl [N-Term]	replicate 1
High	Q9FT52	ATP synthase subunit d, mitochondrial OS=Arabidopsis thaliana OX=3702 GN=At3g52300 PE=1 SV=3	40	6	6	6	168	19.6	134	6		replicate 1
High	Q93ZX7	Probable galacturonosyltransferase 4 OS=Arabidopsis thaliana OX=3702 GN=GAUT4 PE=2 SV=1	15	8	9	7	616	71.1	138	8	Carbamidomethyl [C469]	replicate 1
High	Q8L953	Small ribosomal subunit protein eS27w OS=Arabidopsis thaliana OX=3702 GN=RPS27D PE=2 SV=2	37	3	6	2	84	9.5	174	3	Oxidation [M35]	replicate 1
High	Q56WD9	3-ketoacyl-CoA thiolase 2, peroxisomal OS=Arabidopsis thaliana OX=3702 GN=PED1 PE=1 SV=2	17	5	7	4	462	48.5	140	5	Carbamidomethyl [C402]	replicate 1
High	Q56XG6	DEAD-box ATP-dependent RNA helicase 15 OS=Arabidopsis thaliana OX=3702 GN=RH15 PE=1 SV=3	16	5	6	5	427	48.3	87	5	Carbamidomethyl [C121; C199]	replicate 1
High	Q9SH59	Reticulon-like protein B3 OS=Arabidopsis thaliana OX=3702 GN=RTNLB3 PE=2 SV=1	27	5	7	5	255	28.7	84	5	Acetyl [N-Term]	replicate 1
High	Q0WP12	Thiocyanate methyltransferase 1 OS=Arabidopsis thaliana OX=3702 GN=HOL1 PE=1 SV=2	24	3	4	3	227	25.3	154	3	Carbamidomethyl [C75]	replicate 1
High	P41916	GTP-binding nuclear protein Ran-1 OS=Arabidopsis thaliana OX=3702 GN=RAN1 PE=1 SV=1	28	5	6	5	221	25.3	170	5	Carbamidomethyl [C115; C123]; Acetyl [N-Term]	replicate 1
High	Q9SGC1	Probable phosphoglucomutase, cytoplasmic 2 OS=Arabidopsis thaliana OX=3702 GN=At1g70730 PE=1 SV=1	14	5	5	2	585	63.4	101	5		replicate 1
High	Q9SI75	Elongation factor G, chloroplastic OS=Arabidopsis thaliana OX=3702 GN=CPEFG PE=1 SV=1	9	6	6	6	783	86	81	6	Carbamidomethyl [C345]	replicate 1
High	Q8RXX5	Large ribosomal subunit protein bL19cy OS=Arabidopsis thaliana OX=3702 GN=At5g47190 PE=2 SV=1	11	4	7	4	229	25.5	125	4	Oxidation [M119]	replicate 1
High	Q9SII9	Ubiquitin domain-containing protein DSK2a OS=Arabidopsis thaliana OX=3702 GN=DSK2A PE=1 SV=2	11	4	4	1	538	57.2	125	4		replicate 1
High	Q39196	Probable aquaporin PIP1-4 OS=Arabidopsis thaliana OX=3702 GN=PIP1.4 PE=1 SV=1	24	4	5	1	287	30.7	164	4	Acetyl [N-Term]	replicate 1
High	P93042	Protein ROOT HAIR DEFECTIVE 3 OS=Arabidopsis thaliana OX=3702 GN=RHD3 PE=1 SV=1	9	6	7	6	802	89	114	6		replicate 1
High	P25873	Large ribosomal subunit protein uL15c OS=Arabidopsis thaliana OX=3702 GN=RPL15 PE=1 SV=2	16	5	6	5	277	29.7	250	5	Carbamidomethyl [C231]	replicate 1
High	P38418	Lipoxygenase 2, chloroplastic OS=Arabidopsis thaliana OX=3702 GN=LOX2 PE=1 SV=1	7	4	5	4	896	102	124	4		replicate 1
High	Q5XF33	Magnesium-chelatase subunit ChlI-2, chloroplastic OS=Arabidopsis thaliana OX=3702 GN=CHLI2 PE=1 SV=1	15	6	6	1	418	46.1	202	6	Carbamidomethyl [C96]	replicate 1
High	Q9SH69	6-phosphogluconate dehydrogenase, decarboxylating 1, chloroplastic OS=Arabidopsis thaliana OX=3702 GN=PGD1 PE=1 SV=1	14	5	5	1	487	53.3	99	5	Carbamidomethyl [C344]	replicate 1
High	P83755	Photosystem II protein D1 OS=Arabidopsis thaliana OX=3702 GN=psbA PE=1 SV=2	15	5	7	5	353	38.9	150	5	Oxidation [M328; M331]; Carbamidomethyl [C18]	replicate 1
High	Q9S7L9	Cytochrome c oxidase subunit 6b-1 OS=Arabidopsis thaliana OX=3702 GN=COX6B-1 PE=1 SV=1	29	4	4	4	191	21.2	119	4	Carbamidomethyl [C158; C169]; Acetyl [N-Term]	replicate 1
High	P43333	U2 small nuclear ribonucleoprotein A' OS=Arabidopsis thaliana OX=3702 GN=At1g09760 PE=2 SV=2	27	6	6	6	249	28	108	6		replicate 1
High	Q9M8X9	Small ribosomal subunit protein uS9y OS=Arabidopsis thaliana OX=3702 GN=RPS16B PE=1 SV=1	40	7	9	4	146	16.6	201	7	Carbamidomethyl [C12]	replicate 1
High	Q8H0U4	Transportin-1 OS=Arabidopsis thaliana OX=3702 GN=TRN1 PE=1 SV=1	9	7	8	7	891	99	132	7	Acetyl [N-Term]	replicate 1
High	Q9M2F1	Small ribosomal subunit protein eS27y OS=Arabidopsis thaliana OX=3702 GN=RPS27B PE=2 SV=2	44	3	6	2	86	9.6	171	3	Carbamidomethyl [C79]; Oxidation [M35]	replicate 1
High	Q39222	Ras-related protein RABA1b OS=Arabidopsis thaliana OX=3702 GN=RABA1B PE=1 SV=1	22	4	5	2	216	24	191	4		replicate 1
High	P48578	Serine/threonine-protein phosphatase PP2A-4 catalytic subunit OS=Arabidopsis thaliana OX=3702 GN=PP2A4 PE=1 SV=1	13	3	4	3	313	35.7	106	3	Carbamidomethyl [C270]	replicate 1
High	Q9LK57	Small ribosomal subunit protein mS79 (rPPR3b) OS=Arabidopsis thaliana OX=3702 GN=At3g13160 PE=1 SV=1	14	4	5	4	394	44.9	184	4		replicate 1
High	Q9FN42	ATP-dependent Clp protease proteolytic subunit 2, mitochondrial OS=Arabidopsis thaliana OX=3702 GN=CLPP2 PE=1 SV=1	24	4	5	4	241	26.3	110	4		replicate 1
High	Q9FMR9	RuvB-like protein 1 OS=Arabidopsis thaliana OX=3702 GN=RIN1 PE=1 SV=1	14	5	6	5	458	50.3	112	5		replicate 1
High	Q9FF90	Large ribosomal subunit protein eL13x OS=Arabidopsis thaliana OX=3702 GN=RPL13D PE=1 SV=1	32	7	9	2	206	23.5	94	7		replicate 1
High	Q9SID0	Probable fructokinase-1 OS=Arabidopsis thaliana OX=3702 GN=At2g31390 PE=2 SV=1	18	5	5	5	325	35.3	138	5	Carbamidomethyl [C298]	replicate 1
High	O82660	Photosystem II stability/assembly factor HCF136, chloroplastic OS=Arabidopsis thaliana OX=3702 GN=HCF136 PE=1 SV=1	13	3	3	3	403	44.1	84	3		replicate 1
High	Q9ZPY7	Exportin-2 OS=Arabidopsis thaliana OX=3702 GN=CAS PE=2 SV=1	6	5	5	5	972	108.6	119	5	Carbamidomethyl [C529]	replicate 1
High	Q9ZSK4	Actin-depolymerizing factor 3 OS=Arabidopsis thaliana OX=3702 GN=ADF3 PE=1 SV=1	25	2	3	1	139	15.9	199	2	Acetyl [N-Term]; Carbamidomethyl [C14; C65]; Oxidation [M8]	replicate 1
High	Q9C5M0	Mitochondrial dicarboxylate/tricarboxylate transporter DTC OS=Arabidopsis thaliana OX=3702 GN=DTC PE=1 SV=1	13	3	3	3	298	31.9	109	3	Carbamidomethyl [C251]	replicate 1
High	Q9S9P0	Sister chromatid cohesion protein PDS5 homolog E OS=Arabidopsis thaliana OX=3702 GN=PDS5E PE=2 SV=1	6	4	5	4	990	109.5	188	4		replicate 1
High	Q8LPS6	Pentatricopeptide repeat-containing protein At1g02150 OS=Arabidopsis thaliana OX=3702 GN=At1g02150 PE=2 SV=2	15	6	6	6	524	59.8	127	6		replicate 1
High	Q8LDL0	Protein HHL1, chloroplastic OS=Arabidopsis thaliana OX=3702 GN=HHL1 PE=1 SV=1	21	4	7	4	231	26.1	178	4		replicate 1
High	Q8L9C4	Very-long-chain 3-oxoacyl-CoA reductase 1 OS=Arabidopsis thaliana OX=3702 GN=KCR1 PE=1 SV=1	13	3	3	3	318	35.7	95	3	Carbamidomethyl [C233]	replicate 1
High	Q9SL43	Peptide methionine sulfoxide reductase A5 OS=Arabidopsis thaliana OX=3702 GN=MSRA5 PE=2 SV=1	19	3	3	3	254	28.9	92	3		replicate 1
High	Q94B60	ATP-dependent Clp protease proteolytic subunit 4, chloroplastic OS=Arabidopsis thaliana OX=3702 GN=CLPP4 PE=1 SV=1	27	4	5	4	292	31.5	237	4		replicate 1
High	Q9SCY0	Phosphoglucomutase, chloroplastic OS=Arabidopsis thaliana OX=3702 GN=PGMP PE=1 SV=2	10	5	5	5	623	67.9	95	5	Carbamidomethyl [C499]	replicate 1
High	C0Z361	Chaperonin 60 subunit beta 3, chloroplastic OS=Arabidopsis thaliana OX=3702 GN=CPN60B3 PE=1 SV=1	11	6	7	1	597	63.3	234	6		replicate 1
High	Q9XF87	Chlorophyll a-b binding protein 2.4, chloroplastic OS=Arabidopsis thaliana OX=3702 GN=LHCB2.4 PE=1 SV=1	15	4	7	2	266	28.8	206	4	Carbamidomethyl [C113]	replicate 1
High	P28769	T-complex protein 1 subunit alpha OS=Arabidopsis thaliana OX=3702 GN=CCT1 PE=1 SV=1	9	4	4	4	545	59.2	125	4	Carbamidomethyl [C239]	replicate 1
High	Q9ZVF3	MLP-like protein 328 OS=Arabidopsis thaliana OX=3702 GN=MLP328 PE=2 SV=1	42	5	6	5	151	17.5	61	5	Carbamidomethyl [C62]; Acetyl [N-Term]	replicate 1
High	Q9LYE7	BIIDXI-like protein At5g11420 OS=Arabidopsis thaliana OX=3702 GN=At5g11420 PE=1 SV=1	14	4	6	1	366	39.6	170	4	Oxidation [M74]; Carbamidomethyl [C351]	replicate 1
High	Q9SPE6	Alpha-soluble NSF attachment protein 2 OS=Arabidopsis thaliana OX=3702 GN=ASNAP2 PE=1 SV=1	10	3	3	3	289	32.7	132	3	Carbamidomethyl [C94]	replicate 1
High	Q8LB54	Pre-mRNA-splicing factor 38 OS=Arabidopsis thaliana OX=3702 GN=PRP38 PE=1 SV=1	18	6	6	6	355	43.1	159	6		replicate 1
High	Q94BV4	DEAD-box ATP-dependent RNA helicase 6 OS=Arabidopsis thaliana OX=3702 GN=RH6 PE=2 SV=2	13	4	4	3	528	60.4	141	4		replicate 1
High	F4JFN3	Heat shock protein 90-6, mitochondrial OS=Arabidopsis thaliana OX=3702 GN=HSP90-6 PE=1 SV=1	8	5	5	2	799	90.5	96	5		replicate 1
High	O48781	SPX domain-containing protein 2 OS=Arabidopsis thaliana OX=3702 GN=SPX2 PE=2 SV=1	15	3	3	3	287	33	136	3		replicate 1
High	P51419	Large ribosomal subunit protein eL27x OS=Arabidopsis thaliana OX=3702 GN=RPL27C PE=2 SV=2	38	5	8	2	135	15.6	169	5	Carbamidomethyl [C41]	replicate 1
High	Q9LIS3	UDP-glucuronate 4-epimerase 6 OS=Arabidopsis thaliana OX=3702 GN=GAE6 PE=1 SV=1	13	5	5	5	460	50.5	123	5	Carbamidomethyl [C342]	replicate 1
High	P28186	Ras-related protein RABE1c OS=Arabidopsis thaliana OX=3702 GN=RABE1C PE=1 SV=1	21	4	6	1	216	23.8	210	4		replicate 1
High	Q9SH88	Ribosome biogenesis regulatory protein homolog OS=Arabidopsis thaliana OX=3702 GN=At2g37990 PE=2 SV=2	15	4	5	4	318	35.5	182	4		replicate 1
High	Q9SKR2	Synaptotagmin-1 OS=Arabidopsis thaliana OX=3702 GN=SYT1 PE=1 SV=2	11	5	7	5	541	61.7	72	5		replicate 1
High	Q9ZP06	Malate dehydrogenase 1, mitochondrial OS=Arabidopsis thaliana OX=3702 GN=At1g53240 PE=1 SV=1	21	4	4	4	341	35.8	91	4		replicate 1
High	Q8LFT2	Dynamin-related protein 3B OS=Arabidopsis thaliana OX=3702 GN=DRP3B PE=1 SV=2	8	6	7	2	780	86.6	128	6	Carbamidomethyl [C447]	replicate 1
High	Q42403	Thioredoxin H3 OS=Arabidopsis thaliana OX=3702 GN=TRX3 PE=1 SV=1	44	4	4	4	118	13.1	115	4	Acetyl [N-Term]; Carbamidomethyl [C10]	replicate 1
High	P42794	Large ribosomal subunit protein uL5y/uL5x/uL5w OS=Arabidopsis thaliana OX=3702 GN=RPL11B PE=2 SV=2	34	5	9	5	182	20.8	155	5	Carbamidomethyl [C69]	replicate 1
High	Q08733	Aquaporin PIP1-3 OS=Arabidopsis thaliana OX=3702 GN=PIP1-3 PE=1 SV=1	24	4	5	1	286	30.6	141	4	Acetyl [N-Term]	replicate 1
High	Q8L7B5	Chaperonin CPN60-like 1, mitochondrial OS=Arabidopsis thaliana OX=3702 GN=At2g33210 PE=1 SV=1	12	7	7	1	585	61.9	133	7		replicate 1
High	Q93VR3	GDP-mannose 3,5-epimerase OS=Arabidopsis thaliana OX=3702 GN=At5g28840 PE=1 SV=1	14	4	4	4	377	42.7	111	4	Carbamidomethyl [C145]	replicate 1
High	Q9LIB2	Alpha-glucan phosphorylase 1 OS=Arabidopsis thaliana OX=3702 GN=PHS1 PE=1 SV=1	6	3	3	3	962	108.5	112	3	Carbamidomethyl [C347]	replicate 1
High	Q56WK6	Patellin-1 OS=Arabidopsis thaliana OX=3702 GN=PATL1 PE=1 SV=2	12	6	6	5	573	64	157	6		replicate 1
High	O64740	Protein transport protein SEC13 homolog B OS=Arabidopsis thaliana OX=3702 GN=SEC13B PE=1 SV=1	19	3	3	2	302	32.6	64	3		replicate 1
High	Q9FNM5	Translation factor GUF1 homolog, chloroplastic OS=Arabidopsis thaliana OX=3702 GN=At5g08650 PE=1 SV=2	9	5	5	5	681	75.4	176	5		replicate 1
High	Q9FMP0	Mediator of RNA polymerase II transcription subunit 19a OS=Arabidopsis thaliana OX=3702 GN=MED19A PE=1 SV=1	18	3	3	3	221	25.7	170	3		replicate 1
High	O82230	Nucleoid-associated protein At2g24020, chloroplastic OS=Arabidopsis thaliana OX=3702 GN=STIC2 PE=1 SV=2	27	4	4	4	182	19.8	165	4		replicate 1
High	Q9LU63	Probable pterin-4-alpha-carbinolamine dehydratase, chloroplastic OS=Arabidopsis thaliana OX=3702 GN=ATP1 PE=1 SV=1	26	3	4	3	220	23.9	112	3	Carbamidomethyl [C104; C152]	replicate 1
High	Q9M8L4	Glycerol kinase OS=Arabidopsis thaliana OX=3702 GN=GLPK PE=1 SV=1	14	7	8	7	522	56.4	126	7	Carbamidomethyl [C239; C375]	replicate 1
High	P56778	Photosystem II CP43 reaction center protein OS=Arabidopsis thaliana OX=3702 GN=psbC PE=1 SV=3	6	2	3	2	473	51.8	119	2	Oxidation [M356]	replicate 1
High	Q9FXA2	Polyadenylate-binding protein 8 OS=Arabidopsis thaliana OX=3702 GN=PAB8 PE=1 SV=1	10	5	5	3	671	72.7	88	5		replicate 1
High	P22738	Large ribosomal subunit protein uL3y OS=Arabidopsis thaliana OX=3702 GN=ARP2 PE=2 SV=4	12	6	6	2	390	44.5	150	6	Carbamidomethyl [C254]	replicate 1
High	Q96520	Peroxidase 12 OS=Arabidopsis thaliana OX=3702 GN=PER12 PE=1 SV=1	17	5	5	5	358	39.5	140	5		replicate 1
High	Q9SVA6	Developmentally-regulated G-protein 3 OS=Arabidopsis thaliana OX=3702 GN=DRG3 PE=1 SV=1	15	4	6	4	369	41.1	165	4	Carbamidomethyl [C143; C145]	replicate 1
High	F4IFC5	Threonine--tRNA ligase, chloroplastic/mitochondrial 2 OS=Arabidopsis thaliana OX=3702 GN=EMB2761 PE=2 SV=1	9	5	5	5	650	74.7	76	5	Carbamidomethyl [C86; C568]	replicate 1
High	Q76E23	Eukaryotic translation initiation factor 4G OS=Arabidopsis thaliana OX=3702 GN=EIF4G PE=1 SV=2	2	2	2	2	1727	187.8	95	2		replicate 1
High	P56805	Small ribosomal subunit protein uS15c OS=Arabidopsis thaliana OX=3702 GN=rps15 PE=3 SV=1	63	6	8	6	88	10.7	204	6		replicate 1
High	Q9ZPI6	Peroxisomal fatty acid beta-oxidation multifunctional protein AIM1 OS=Arabidopsis thaliana OX=3702 GN=AIM1 PE=1 SV=1	9	6	7	6	721	77.8	64	6		replicate 1
High	Q9CA75	Probable xyloglucan 6-xylosyltransferase 5 OS=Arabidopsis thaliana OX=3702 GN=XXT5 PE=1 SV=1	10	3	3	3	457	51.7	57	3		replicate 1
High	Q9ZUF6	Subtilisin-like protease SBT1.8 OS=Arabidopsis thaliana OX=3702 GN=SBT1.8 PE=1 SV=1	8	4	7	4	754	80	212	4		replicate 1
High	Q96291	2-Cys peroxiredoxin BAS1, chloroplastic OS=Arabidopsis thaliana OX=3702 GN=BAS1 PE=1 SV=2	12	2	3	2	266	29.1	130	2		replicate 1
High	Q9CAA0	Coatomer subunit beta'-1 OS=Arabidopsis thaliana OX=3702 GN=At1g79990 PE=2 SV=2	8	7	7	2	920	103.9	125	7	Oxidation [M678]; Carbamidomethyl [C351]	replicate 1
High	Q70E96	Aldehyde dehydrogenase family 3 member F1 OS=Arabidopsis thaliana OX=3702 GN=ALDH3F1 PE=2 SV=2	12	4	5	4	484	53.6	76	4	Carbamidomethyl [C219]	replicate 1
High	Q9XGM8	Alpha-1,3-mannosyl-glycoprotein 2-beta-N-acetylglucosaminyltransferase OS=Arabidopsis thaliana OX=3702 GN=GNTI PE=1 SV=1	12	4	5	4	444	51.6	97	4	Carbamidomethyl [C47]; Oxidation [M51]	replicate 1
High	Q9T042	Protein disulfide-isomerase 5-4 OS=Arabidopsis thaliana OX=3702 GN=PDIL5-4 PE=2 SV=1	11	4	5	4	480	53.9	91	4	Carbamidomethyl [C206; C213]	replicate 1
High	Q8LPJ7	Small ribosomal subunit protein eS26z OS=Arabidopsis thaliana OX=3702 GN=RPS26B PE=2 SV=2	41	5	8	5	133	14.8	213	5	Carbamidomethyl [C74; C77]	replicate 1
High	F4I9A2	Trans-Golgi network-localized SYP41-interacting protein 1 OS=Arabidopsis thaliana OX=3702 GN=TNO1 PE=1 SV=2	4	6	6	6	1767	197.5	147	6	Carbamidomethyl [C1404]	replicate 1
High	P42732	Small ribosomal subunit protein uS13c OS=Arabidopsis thaliana OX=3702 GN=RPS13 PE=2 SV=1	37	6	6	6	169	19.1	151	6	Carbamidomethyl [C130]	replicate 1
High	O23365	Cytochrome P450 97B3, chloroplastic OS=Arabidopsis thaliana OX=3702 GN=CYP97B3 PE=1 SV=2	10	5	5	5	580	65.1	74	5	Carbamidomethyl [C299]	replicate 1
High	Q9SY55	Calcium-transporting ATPase 3, endoplasmic reticulum-type OS=Arabidopsis thaliana OX=3702 GN=ECA3 PE=1 SV=3	5	4	5	4	998	109	164	4	Carbamidomethyl [C182]	replicate 1
High	O04846	Alpha carbonic anhydrase 1, chloroplastic OS=Arabidopsis thaliana OX=3702 GN=ACA1 PE=1 SV=2	16	3	3	3	284	32.7	112	3	Carbamidomethyl [C216]	replicate 1
High	Q42472	Glutamate decarboxylase 2 OS=Arabidopsis thaliana OX=3702 GN=GAD2 PE=1 SV=1	8	2	3	2	494	56.1	77	2		replicate 1
High	Q8RWZ3	Probable acyl-CoA dehydrogenase IBR3 OS=Arabidopsis thaliana OX=3702 GN=IBR3 PE=1 SV=1	5	3	3	3	824	91.7	95	3		replicate 1
High	P49637	Large ribosomal subunit protein uL15x OS=Arabidopsis thaliana OX=3702 GN=RPL27AC PE=2 SV=2	38	5	8	5	146	16.4	205	5	Carbamidomethyl [C70]	replicate 1
High	Q9LV33	Beta-glucosidase 44 OS=Arabidopsis thaliana OX=3702 GN=BGLU44 PE=1 SV=1	13	7	8	7	512	58.9	92	7	Carbamidomethyl [C189]	replicate 1
High	Q0WPN7	Probable pectin methylesterase CGR3 OS=Arabidopsis thaliana OX=3702 GN=CGR3 PE=2 SV=1	17	3	3	3	258	28.3	147	3	Carbamidomethyl [C69]	replicate 1
High	Q6ICX4	Polypyrimidine tract-binding protein homolog 3 OS=Arabidopsis thaliana OX=3702 GN=At1g43190 PE=2 SV=1	14	4	4	4	432	48.2	54	4		replicate 1
High	Q9FK68	Ras-related protein RABA1c OS=Arabidopsis thaliana OX=3702 GN=RABA1C PE=1 SV=1	24	4	4	2	216	23.9	166	4		replicate 1
High	Q8L7A9	AP-4 complex subunit epsilon OS=Arabidopsis thaliana OX=3702 GN=At1g31730 PE=1 SV=1	6	4	4	4	938	103.7	96	4		replicate 1
High	O49629	Probable plastid-lipid-associated protein 2, chloroplastic OS=Arabidopsis thaliana OX=3702 GN=PAP2 PE=1 SV=1	20	4	6	3	310	33.6	141	4		replicate 1
High	Q8GXS3	Pre-mRNA cleavage factor Im 25 kDa subunit 2 OS=Arabidopsis thaliana OX=3702 GN=CFIS2 PE=1 SV=1	27	4	6	4	200	22.8	151	4	Acetyl [N-Term]	replicate 1
High	Q9FF55	Protein disulfide isomerase-like 1-4 OS=Arabidopsis thaliana OX=3702 GN=PDIL1-4 PE=1 SV=1	10	6	6	6	597	66.3	124	6		replicate 1
High	Q9LTX9	Heat shock 70 kDa protein 7, chloroplastic OS=Arabidopsis thaliana OX=3702 GN=HSP70-7 PE=2 SV=1	8	5	5	1	718	77	123	5	Carbamidomethyl [C380]	replicate 1
High	Q9C720	Transmembrane 9 superfamily member 6 OS=Arabidopsis thaliana OX=3702 GN=TMN6 PE=2 SV=1	4	2	3	1	637	73.6	160	2	Oxidation [M128]	replicate 1
High	Q5XF06	Mitochondrial import inner membrane translocase subunit TIM44-2 OS=Arabidopsis thaliana OX=3702 GN=TIM44-2 PE=1 SV=1	5	2	2	2	469	53.6	157	2		replicate 1
High	Q9SKZ1	Transcription factor Pur-alpha 1 OS=Arabidopsis thaliana OX=3702 GN=PURA1 PE=1 SV=2	15	3	3	3	296	32.2	115	3		replicate 1
High	P16180	Small ribosomal subunit protein uS17c OS=Arabidopsis thaliana OX=3702 GN=RPS17 PE=1 SV=1	34	5	6	5	149	16.3	159	5		replicate 1
High	Q94A97	Ubiquitin-conjugating enzyme E2 35 OS=Arabidopsis thaliana OX=3702 GN=UBC35 PE=1 SV=1	27	3	4	3	153	17.2	86	3	Carbamidomethyl [C89]; Oxidation [M66]	replicate 1
High	Q9M2U2	Very-long-chain enoyl-CoA reductase OS=Arabidopsis thaliana OX=3702 GN=ECR PE=1 SV=1	16	5	5	5	310	35.7	60	5		replicate 1
High	Q9LX88	Small ribosomal subunit protein uS8x OS=Arabidopsis thaliana OX=3702 GN=RPS15AD PE=2 SV=3	29	4	7	1	130	14.8	244	4	Oxidation [M41]	replicate 1
High	O23095	Large ribosomal subunit protein P1z OS=Arabidopsis thaliana OX=3702 GN=RPP1B PE=1 SV=2	50	2	3	2	113	11.3	24	2		replicate 1
High	Q9C865	SH3 domain-containing protein 1 OS=Arabidopsis thaliana OX=3702 GN=SH3P1 PE=1 SV=1	9	3	5	3	439	49.2	168	3	Carbamidomethyl [C133]	replicate 1
High	Q9M3C3	Large ribosomal subunit protein uL23y OS=Arabidopsis thaliana OX=3702 GN=RPL23AB PE=2 SV=1	40	7	9	7	154	17.4	170	7	Acetyl [N-Term]; Oxidation [M1]	replicate 1
High	P46416	Glutathione synthetase, chloroplastic OS=Arabidopsis thaliana OX=3702 GN=GSH2 PE=2 SV=3	8	3	3	3	539	60.2	87	3	Carbamidomethyl [C134]	replicate 1
High	Q9SAB3	Polyadenylate-binding protein RBP45B OS=Arabidopsis thaliana OX=3702 GN=RBP45B PE=1 SV=1	13	4	5	4	405	44.1	152	4		replicate 1
High	Q9FIH8	Stromal processing peptidase, chloroplastic OS=Arabidopsis thaliana OX=3702 GN=SPP PE=2 SV=1	4	4	5	4	1265	140.5	140	4		replicate 1
High	Q9SE50	Beta-D-glucopyranosyl abscisate beta-glucosidase OS=Arabidopsis thaliana OX=3702 GN=BGLU18 PE=1 SV=2	9	4	5	3	528	60.4	46	4	Oxidation [M106]; Carbamidomethyl [C461]	replicate 1
High	O04331	Prohibitin-3, mitochondrial OS=Arabidopsis thaliana OX=3702 GN=PHB3 PE=1 SV=1	16	3	3	3	277	30.4	94	3		replicate 1
High	Q9LMI0	Probable alpha,alpha-trehalose-phosphate synthase [UDP-forming] 7 OS=Arabidopsis thaliana OX=3702 GN=TPS7 PE=1 SV=1	6	4	4	4	851	96.6	102	4	Carbamidomethyl [C478]	replicate 1
High	Q8LCT3	Thioredoxin-like 2-2, chloroplastic OS=Arabidopsis thaliana OX=3702 GN=At4g29670 PE=2 SV=2	25	4	4	4	236	26.3	65	4	Carbamidomethyl [C195]	replicate 1
High	P37702	Myrosinase 1 OS=Arabidopsis thaliana OX=3702 GN=TGG1 PE=1 SV=1	12	6	6	5	541	61.1	85	6		replicate 1
High	Q9FGI1	E3 ubiquitin-protein ligase listerin OS=Arabidopsis thaliana OX=3702 GN=At5g58410 PE=3 SV=1	4	6	6	6	1873	208.6	146	6	Carbamidomethyl [C1773]	replicate 1
High	Q9M8Z8	Probable pectate lyase 8 OS=Arabidopsis thaliana OX=3702 GN=At3g07010 PE=2 SV=1	11	3	4	3	416	46.1	136	3		replicate 1
High	Q8LBH4	SPX domain-containing protein 1 OS=Arabidopsis thaliana OX=3702 GN=SPX1 PE=1 SV=2	16	2	2	2	256	30.1	87	2		replicate 1
High	Q8RWN5	Glycine-rich RNA-binding protein RZ1C OS=Arabidopsis thaliana OX=3702 GN=RZ1C PE=1 SV=1	16	5	6	5	310	33.5	118	5	Carbamidomethyl [C36]	replicate 1
High	O81852	Bifunctional aspartokinase/homoserine dehydrogenase 2, chloroplastic OS=Arabidopsis thaliana OX=3702 GN=AKHSDH2 PE=1 SV=1	5	3	3	2	916	100.2	72	3	Carbamidomethyl [C488]	replicate 1
High	Q9XF88	Chlorophyll a-b binding protein CP29.2, chloroplastic OS=Arabidopsis thaliana OX=3702 GN=LHCB4.2 PE=1 SV=1	18	4	5	3	287	31.2	68	4		replicate 1
High	O50061	Large ribosomal subunit protein uL4c OS=Arabidopsis thaliana OX=3702 GN=RPL4 PE=2 SV=2	19	6	7	6	282	30.5	178	6		replicate 1
High	Q9FZA2	Non-classical arabinogalactan protein 31 OS=Arabidopsis thaliana OX=3702 GN=AGP31 PE=1 SV=1	13	3	3	3	359	38.5	82	3	Carbamidomethyl [C357]	replicate 1
High	P26569	Histone H1.2 OS=Arabidopsis thaliana OX=3702 GN=At2g30620 PE=1 SV=1	18	4	4	3	273	28.5	111	4		replicate 1
High	P42731	Polyadenylate-binding protein 2 OS=Arabidopsis thaliana OX=3702 GN=PAB2 PE=1 SV=1	10	4	4	2	629	68.6	75	4		replicate 1
High	Q9SRI1	Protein transport protein SEC13 homolog A OS=Arabidopsis thaliana OX=3702 GN=SEC13A PE=1 SV=1	20	5	6	4	302	32.6	99	5	Carbamidomethyl [C202]	replicate 1
High	Q9SAU2	Ribulose-5-phosphate-3-epimerase, chloroplastic OS=Arabidopsis thaliana OX=3702 GN=RPE PE=2 SV=1	12	2	3	2	281	30	146	2		replicate 1
High	Q66GS2	Probable beta-1,3-galactosyltransferase 12 OS=Arabidopsis thaliana OX=3702 GN=B3GALT12 PE=2 SV=1	16	6	6	6	371	41.2	134	6	Carbamidomethyl [C241; C339; C343]	replicate 1
High	Q6ICZ8	Nascent polypeptide-associated complex subunit alpha-like protein 3 OS=Arabidopsis thaliana OX=3702 GN=At5g13850 PE=1 SV=1	20	3	3	3	204	22	137	3	Oxidation [M71]	replicate 1
High	B9DFG3	DExH-box ATP-dependent RNA helicase DExH15 chloroplastic OS=Arabidopsis thaliana OX=3702 GN=ISE2 PE=1 SV=2	5	5	6	5	1171	132.4	65	5	Carbamidomethyl [C751]	replicate 1
High	Q9C6B9	Phosphoethanolamine N-methyltransferase 3 OS=Arabidopsis thaliana OX=3702 GN=NMT3 PE=1 SV=2	10	5	6	2	490	56.3	53	5	Carbamidomethyl [C222]	replicate 1
High	P56759	ATP synthase subunit b, chloroplastic OS=Arabidopsis thaliana OX=3702 GN=atpF PE=3 SV=1	24	3	3	3	184	21	76	3	Carbamidomethyl [C159]	replicate 1
High	P56802	Small ribosomal subunit protein uS11c OS=Arabidopsis thaliana OX=3702 GN=rps11 PE=3 SV=1	28	5	8	5	138	15	199	5	Carbamidomethyl [C59]	replicate 1
High	F4I4P3	Mediator of RNA polymerase II transcription subunit 23 OS=Arabidopsis thaliana OX=3702 GN=MED23 PE=1 SV=1	3	5	6	5	1615	180	140	5		replicate 1
High	P52032	Phospholipid hydroperoxide glutathione peroxidase 1, chloroplastic OS=Arabidopsis thaliana OX=3702 GN=GPX1 PE=2 SV=2	27	5	5	3	236	26	140	5	Carbamidomethyl [C140]	replicate 1
High	Q9LK09	Syntaxin-32 OS=Arabidopsis thaliana OX=3702 GN=SYP32 PE=2 SV=1	11	2	2	2	347	39.1	123	2		replicate 1
High	Q8GWE0	Pentatricopeptide repeat-containing protein At4g16390, chloroplastic OS=Arabidopsis thaliana OX=3702 GN=P67 PE=1 SV=3	7	5	5	5	702	78.2	77	5		replicate 1
High	Q1H537	Divinyl chlorophyllide a 8-vinyl-reductase, chloroplastic OS=Arabidopsis thaliana OX=3702 GN=DVR PE=1 SV=1	10	3	4	3	417	45.9	137	3		replicate 1
High	Q9STW6	Heat shock 70 kDa protein 6, chloroplastic OS=Arabidopsis thaliana OX=3702 GN=HSP70-6 PE=1 SV=1	8	5	5	1	718	76.5	132	5		replicate 1
High	Q9STT2	Vacuolar protein sorting-associated protein 29 OS=Arabidopsis thaliana OX=3702 GN=VPS29 PE=1 SV=1	25	3	3	3	190	21	69	3	Carbamidomethyl [C54; C86]	replicate 1
High	Q9XI01	Protein disulfide isomerase-like 1-1 OS=Arabidopsis thaliana OX=3702 GN=PDIL1-1 PE=1 SV=1	10	4	4	3	501	55.6	101	4		replicate 1
High	Q8S9J8	Probable clathrin assembly protein At4g32285 OS=Arabidopsis thaliana OX=3702 GN=At4g32285 PE=1 SV=2	8	4	4	1	635	70.5	102	4		replicate 1
High	Q93VR4	MLP-like protein 423 OS=Arabidopsis thaliana OX=3702 GN=MLP423 PE=2 SV=1	31	4	4	4	155	17	93	4		replicate 1
High	P62090	Photosystem I iron-sulfur center OS=Arabidopsis thaliana OX=3702 GN=psaC PE=1 SV=2	63	4	4	4	81	9	105	4	Carbamidomethyl [C11; C14; C17; C21; C34; C54; C58]	replicate 1
High	Q9SJ66	Probable sucrose-phosphatase 2 OS=Arabidopsis thaliana OX=3702 GN=SPP2 PE=2 SV=2	12	4	4	4	422	47.8	47	4		replicate 1
High	Q9FLN4	Large ribosomal subunit protein bL27c OS=Arabidopsis thaliana OX=3702 GN=RPL27 PE=2 SV=1	20	3	6	3	198	21.7	204	3		replicate 1
High	Q9FFR3	6-phosphogluconate dehydrogenase, decarboxylating 3, chloroplastic OS=Arabidopsis thaliana OX=3702 GN=PGD3 PE=1 SV=1	10	4	4	1	487	53.3	86	4	Carbamidomethyl [C344]	replicate 1
High	Q9LUQ6	Large ribosomal subunit protein eL19z OS=Arabidopsis thaliana OX=3702 GN=RPL19B PE=2 SV=1	28	4	5	2	209	24.3	115	4		replicate 1
High	Q9ASV6	Small ribosomal subunit protein bS20c OS=Arabidopsis thaliana OX=3702 GN=RPS20 PE=2 SV=1	17	4	5	4	202	21.8	146	4		replicate 1
High	P54888	Delta-1-pyrroline-5-carboxylate synthase B OS=Arabidopsis thaliana OX=3702 GN=P5CSB PE=2 SV=1	9	5	5	1	726	78.8	110	5		replicate 1
High	P48347	14-3-3-like protein GF14 epsilon OS=Arabidopsis thaliana OX=3702 GN=GRF10 PE=1 SV=1	15	3	3	2	254	28.9	132	3		replicate 1
High	P46689	Gibberellin-regulated protein 1 OS=Arabidopsis thaliana OX=3702 GN=GASA1 PE=2 SV=2	39	4	5	4	98	10.7	168	4	Carbamidomethyl [C40; C44; C68; C70; C82; C84]	replicate 1
High	Q9ZUP3	Nucleosome assembly protein 1;2 OS=Arabidopsis thaliana OX=3702 GN=NAP1;2 PE=1 SV=1	14	4	4	4	379	43.5	60	4		replicate 1
High	F4JAU3	Prolyl 4-hydroxylase 2 OS=Arabidopsis thaliana OX=3702 GN=P4H2 PE=1 SV=1	14	3	3	2	299	33	187	3	Carbamidomethyl [C195]	replicate 1
High	Q8W4M5	Pyrophosphate--fructose 6-phosphate 1-phosphotransferase subunit beta 1 OS=Arabidopsis thaliana OX=3702 GN=PFP-BETA1 PE=1 SV=1	8	3	3	3	566	61.4	86	3		replicate 1
High	Q9ZW86	Prolyl 4-hydroxylase 1 OS=Arabidopsis thaliana OX=3702 GN=P4H1 PE=1 SV=1	18	3	4	3	283	31.5	41	3	Carbamidomethyl [C98]	replicate 1
High	O49675	Probable carotenoid cleavage dioxygenase 4, chloroplastic OS=Arabidopsis thaliana OX=3702 GN=CCD4 PE=1 SV=1	9	4	4	4	595	65.6	65	4		replicate 1
High	Q0WT31	Probable methyltransferase PMT25 OS=Arabidopsis thaliana OX=3702 GN=At2g34300 PE=2 SV=2	6	3	4	1	770	86.8	139	3		replicate 1
High	Q9LY75	Peptidyl-prolyl cis-trans isomerase CYP63 OS=Arabidopsis thaliana OX=3702 GN=CYP63 PE=1 SV=1	10	5	5	5	570	63.5	108	5	Carbamidomethyl [C172]	replicate 1
High	Q8RWY3	ISWI chromatin-remodeling complex ATPase CHR11 OS=Arabidopsis thaliana OX=3702 GN=CHR11 PE=1 SV=4	5	5	5	4	1056	122.5	84	5	Carbamidomethyl [C184]	replicate 1
High	F4IVL6	DnaJ homolog subfamily C GRV2 OS=Arabidopsis thaliana OX=3702 GN=GRV2 PE=1 SV=1	2	4	4	4	2554	278.9	110	4	Carbamidomethyl [C443]	replicate 1
High	O04311	Jacalin-related lectin 33 OS=Arabidopsis thaliana OX=3702 GN=JAL33 PE=1 SV=1	16	3	3	3	300	32	120	3		replicate 1
High	O80517	Uclacyanin-2 OS=Arabidopsis thaliana OX=3702 GN=At2g44790 PE=2 SV=1	16	2	2	2	202	20.3	59	2	Carbamidomethyl [C78]	replicate 1
High	F4JRE0	Transmembrane 9 superfamily member 12 OS=Arabidopsis thaliana OX=3702 GN=TMN12 PE=2 SV=1	7	4	4	3	652	74.1	63	4	Carbamidomethyl [C215]	replicate 1
High	O49453	Uncharacterized protein At4g28440 OS=Arabidopsis thaliana OX=3702 GN=At4g28440 PE=1 SV=1	21	2	2	2	153	16.4	91	2	Acetyl [N-Term]	replicate 1
High	Q8H104	Aspartate--tRNA ligase 1, cytoplasmic OS=Arabidopsis thaliana OX=3702 GN=At4g26870 PE=2 SV=1	8	3	4	3	532	60.3	105	3	Carbamidomethyl [C512]	replicate 1
High	Q8W4F1	Probable plastid-lipid-associated protein 10, chloroplastic OS=Arabidopsis thaliana OX=3702 GN=PAP10 PE=1 SV=1	11	2	2	2	284	31.6	77	2		replicate 1
High	P56808	Small ribosomal subunit protein uS19c OS=Arabidopsis thaliana OX=3702 GN=rps19 PE=3 SV=1	37	2	6	2	92	10.6	196	2		replicate 1
High	Q8GUN2	Adenylylsulfatase HINT1 OS=Arabidopsis thaliana OX=3702 GN=HINT1 PE=1 SV=1	33	3	4	3	147	16	75	3		replicate 1
High	Q9LW15	Cytochrome c oxidase subunit 5b-1, mitochondrial OS=Arabidopsis thaliana OX=3702 GN=COX5B-1 PE=1 SV=1	21	2	2	2	176	19.4	60	2	Carbamidomethyl [C122]	replicate 1
High	Q9FLQ4	Dihydrolipoyllysine-residue succinyltransferase component of 2-oxoglutarate dehydrogenase complex 1, mitochondrial OS=Arabidopsis thaliana OX=3702 GN=At5g55070 PE=1 SV=1	11	4	5	4	464	50.1	132	4		replicate 1
High	Q9FNQ1	DExH-box ATP-dependent RNA helicase DExH14 OS=Arabidopsis thaliana OX=3702 GN=BRR2C PE=2 SV=1	2	4	4	4	2157	244.4	39	4		replicate 1
High	F4JRR1	Conserved oligomeric Golgi complex subunit 2 OS=Arabidopsis thaliana OX=3702 GN=COG2 PE=1 SV=1	7	4	4	4	756	84.6	103	4		replicate 1
High	Q9FKP4	Kinesin-like protein KIN-14B OS=Arabidopsis thaliana OX=3702 GN=KIN14B PE=1 SV=1	4	4	4	3	1264	140.3	155	4		replicate 1
High	Q8LAN3	Probable prolyl 4-hydroxylase 4 OS=Arabidopsis thaliana OX=3702 GN=P4H4 PE=2 SV=1	16	4	6	3	298	33	119	4	Carbamidomethyl [C194]	replicate 1
High	O22892	Ribosome biogenesis protein NOP53 OS=Arabidopsis thaliana OX=3702 GN=At2g40430 PE=1 SV=2	7	2	3	2	442	50.1	105	2		replicate 1
High	O80860	ATP-dependent zinc metalloprotease FTSH 2, chloroplastic OS=Arabidopsis thaliana OX=3702 GN=FTSH2 PE=1 SV=1	8	4	4	4	695	74.1	52	4		replicate 1
High	Q9LUW5	DEAD-box ATP-dependent RNA helicase 53, mitochondrial OS=Arabidopsis thaliana OX=3702 GN=RH53 PE=1 SV=1	10	5	5	5	616	65.3	72	5		replicate 1
High	Q9FNM7	DEAD-box ATP-dependent RNA helicase 26 OS=Arabidopsis thaliana OX=3702 GN=RH26 PE=1 SV=2	5	3	3	3	850	94.1	82	3		replicate 1
High	Q93YU5	Exocyst complex component SEC8 OS=Arabidopsis thaliana OX=3702 GN=SEC8 PE=1 SV=1	5	5	5	5	1053	116.5	183	5		replicate 1
High	Q9S7H1	Photosystem I reaction center subunit II-1, chloroplastic OS=Arabidopsis thaliana OX=3702 GN=psaD1 PE=1 SV=1	21	2	2	2	208	22.6	117	2		replicate 1
High	F4IG73	BEACH domain-containing protein C2 OS=Arabidopsis thaliana OX=3702 GN=BCHC2 PE=1 SV=1	2	4	4	4	3001	327.9	52	4		replicate 1
High	Q9XFT3	Oxygen-evolving enhancer protein 3-1, chloroplastic OS=Arabidopsis thaliana OX=3702 GN=PSBQ1 PE=1 SV=3	19	4	5	4	224	23.9	134	4		replicate 1
High	F4IHY7	Protein PLASTID TRANSCRIPTIONALLY ACTIVE 12, chloroplastic OS=Arabidopsis thaliana OX=3702 GN=PTAC12 PE=1 SV=1	7	3	3	3	527	60.9	66	3		replicate 1
High	Q96255	Phosphoserine aminotransferase 1, chloroplastic OS=Arabidopsis thaliana OX=3702 GN=PSAT1 PE=1 SV=1	7	2	2	2	430	47.3	77	2		replicate 1
High	P94072	Germin-like protein subfamily 3 member 3 OS=Arabidopsis thaliana OX=3702 GN=GER3 PE=1 SV=1	20	2	5	2	211	21.8	160	2		replicate 1
High	F4HZK4	Protein REDUCED CHLOROPLAST COVERAGE 3 OS=Arabidopsis thaliana OX=3702 GN=REC3 PE=3 SV=1	3	3	3	3	1608	177.5	61	3	Carbamidomethyl [C446]	replicate 1
High	Q8W4D6	Protein HIGH CHLOROPHYLL FLUORESCENCE PHENOTYPE 173, chloroplastic OS=Arabidopsis thaliana OX=3702 GN=HCF173 PE=1 SV=1	9	4	4	4	598	65.7	85	4	Carbamidomethyl [C537; C544]	replicate 1
High	P51412	Large ribosomal subunit protein bL21c OS=Arabidopsis thaliana OX=3702 GN=RPL21 PE=2 SV=1	20	4	4	4	220	24	103	4		replicate 1
High	Q9SEE5	Galactokinase OS=Arabidopsis thaliana OX=3702 GN=GAL1 PE=1 SV=2	8	2	2	2	496	54.3	82	2		replicate 1
High	Q8RWM3	Mediator of RNA polymerase II transcription subunit 27 OS=Arabidopsis thaliana OX=3702 GN=MED27 PE=1 SV=1	11	2	2	2	402	44.5	71	2		replicate 1
High	P50546	DNA-directed RNA polymerase subunit beta OS=Arabidopsis thaliana OX=3702 GN=rpoB PE=3 SV=4	4	3	4	3	1072	121	71	3		replicate 1
High	Q41969	Eukaryotic translation initiation factor 2 subunit beta OS=Arabidopsis thaliana OX=3702 GN=EIF2B PE=1 SV=3	21	4	4	4	268	30.6	118	4	Carbamidomethyl [C167]	replicate 1
High	Q39160	Myosin-5 OS=Arabidopsis thaliana OX=3702 GN=XI-1 PE=1 SV=1	4	5	5	2	1520	172.8	122	5	Carbamidomethyl [C242]	replicate 1
High	O82352	Reticulon-like protein B5 OS=Arabidopsis thaliana OX=3702 GN=RTNLB5 PE=1 SV=1	22	4	4	4	255	28.7	42	4		replicate 1
High	Q9C911	DNAJ protein JJJ1 homolog OS=Arabidopsis thaliana OX=3702 GN=JJJ1 PE=1 SV=1	6	2	2	2	630	72.4	75	2		replicate 1
High	Q9XF91	Photosystem II 22 kDa protein, chloroplastic OS=Arabidopsis thaliana OX=3702 GN=PSBS PE=2 SV=1	13	2	2	2	265	28	140	2		replicate 1
High	Q39250	Actin-depolymerizing factor 1 OS=Arabidopsis thaliana OX=3702 GN=ADF1 PE=1 SV=1	19	2	3	1	139	16.1	185	2	Carbamidomethyl [C14; C91]; Acetyl [N-Term]; Oxidation [M8]	replicate 1
High	Q8LBB2	SNF1-related protein kinase regulatory subunit gamma-1 OS=Arabidopsis thaliana OX=3702 GN=KING1 PE=1 SV=2	13	4	4	4	424	47.4	116	4		replicate 1
High	Q9MBA2	Septum site-determining protein minD homolog, chloroplastic OS=Arabidopsis thaliana OX=3702 GN=MIND1 PE=1 SV=1	17	4	4	4	326	35.7	87	4	Carbamidomethyl [C223]	replicate 1
High	P27521	Chlorophyll a-b binding protein 4, chloroplastic OS=Arabidopsis thaliana OX=3702 GN=LHCA4 PE=1 SV=1	21	3	3	3	251	27.7	79	3		replicate 1
High	Q9LT69	D-3-phosphoglycerate dehydrogenase 3, chloroplastic OS=Arabidopsis thaliana OX=3702 GN=PGDH3 PE=1 SV=1	8	4	4	3	588	62.1	102	4		replicate 1
High	Q0WQD2	Probable galacturonosyltransferase 3 OS=Arabidopsis thaliana OX=3702 GN=GAUT3 PE=2 SV=2	7	4	5	2	680	77.7	72	4		replicate 1
High	Q8RXF8	Mitochondrial Rho GTPase 1 OS=Arabidopsis thaliana OX=3702 GN=MIRO1 PE=1 SV=1	7	3	3	3	648	72.3	80	3	Carbamidomethyl [C97]	replicate 1
High	Q9SZV0	Ribonuclease III domain-containing protein RNC1, chloroplastic OS=Arabidopsis thaliana OX=3702 GN=RNC1 PE=2 SV=1	11	4	4	4	537	62.4	40	4	Carbamidomethyl [C304]	replicate 1
High	Q42534	Pectinesterase 2 OS=Arabidopsis thaliana OX=3702 GN=PME2 PE=2 SV=2	8	2	2	2	587	64.1	60	2	Carbamidomethyl [C133; C209]	replicate 1
High	Q9FWA4	Probable galacturonosyltransferase 9 OS=Arabidopsis thaliana OX=3702 GN=GAUT9 PE=2 SV=1	8	4	4	3	561	64.1	70	4		replicate 1
High	Q8VYM6	26S rRNA (cytosine-C(5))-methyltransferase NOP2B OS=Arabidopsis thaliana OX=3702 GN=NOP2B PE=1 SV=1	6	4	4	2	671	75.5	84	4	Carbamidomethyl [C398]	replicate 1
High	Q8GXR9	Alternative NAD(P)H-ubiquinone oxidoreductase C1, chloroplastic/mitochondrial OS=Arabidopsis thaliana OX=3702 GN=NDC1 PE=1 SV=2	8	3	3	3	519	56.9	98	3		replicate 1
High	P54887	Delta-1-pyrroline-5-carboxylate synthase A OS=Arabidopsis thaliana OX=3702 GN=P5CSA PE=1 SV=1	8	5	5	1	717	77.7	76	5		replicate 1
High	Q9ZUN8	Protein HEAT STRESS TOLERANT DWD 1 OS=Arabidopsis thaliana OX=3702 GN=HTD1 PE=1 SV=1	7	2	2	2	469	51.4	72	2		replicate 1
High	Q9SL48	SEC1 family transport protein SLY1 OS=Arabidopsis thaliana OX=3702 GN=SLY1 PE=1 SV=1	6	3	4	3	627	69.1	106	3	Carbamidomethyl [C43]	replicate 1
High	Q42577	NADH dehydrogenase [ubiquinone] iron-sulfur protein 7, mitochondrial OS=Arabidopsis thaliana OX=3702 GN=At5g11770 PE=1 SV=1	25	4	4	4	218	24	32	4	Carbamidomethyl [C188]	replicate 1
High	Q9MAU5	Putative BPI/LBP family protein At1g04970 OS=Arabidopsis thaliana OX=3702 GN=At1g04970 PE=2 SV=1	10	4	5	4	488	53.5	76	4		replicate 1
High	Q9M2N5	Zinc finger BED domain-containing protein DAYSLEEPER OS=Arabidopsis thaliana OX=3702 GN=HAT PE=1 SV=1	6	3	3	3	696	78.8	86	3	Carbamidomethyl [C418]	replicate 1
High	P0DI74	Protein transport protein Sec61 subunit gamma-1 OS=Arabidopsis thaliana OX=3702 GN=SEC61G1 PE=1 SV=1	23	2	4	2	69	7.7	89	2	Acetyl [N-Term]; Oxidation [M1]	replicate 1
High	Q9SLL7	Large ribosomal subunit protein eL31z OS=Arabidopsis thaliana OX=3702 GN=RPL31A PE=3 SV=1	39	3	3	3	119	13.7	115	3		replicate 1
High	A2RVJ8	Protein HEAT INTOLERANT 4 OS=Arabidopsis thaliana OX=3702 GN=HIT4 PE=1 SV=1	12	4	4	4	434	50.5	41	4	Carbamidomethyl [C197]	replicate 1
High	Q9ZPV5	Nucleolar complex-associated protein 2 OS=Arabidopsis thaliana OX=3702 GN=NOC2 PE=1 SV=2	5	3	4	3	764	86.9	103	3		replicate 1
High	O22243	DExH-box ATP-dependent RNA helicase DExH8 OS=Arabidopsis thaliana OX=3702 GN=At2g47680 PE=2 SV=2	4	4	4	4	1015	115	57	4	Carbamidomethyl [C347]	replicate 1
High	Q96514	Cytochrome P450 71B7 OS=Arabidopsis thaliana OX=3702 GN=CYP71B7 PE=1 SV=1	10	4	4	4	504	57.2	55	4		replicate 1
High	O04486	Ras-related protein RABA2a OS=Arabidopsis thaliana OX=3702 GN=RABA2A PE=2 SV=1	17	3	3	1	217	24.1	145	3		replicate 1
High	Q9SJZ7	Chaperone protein dnaJ A6, chloroplastic OS=Arabidopsis thaliana OX=3702 GN=DJA6 PE=2 SV=2	14	4	4	4	442	47.7	71	4	Carbamidomethyl [C224; C227; C241; C244]	replicate 1
High	Q9SIL6	Prohibitin-6, mitochondrial OS=Arabidopsis thaliana OX=3702 GN=PHB6 PE=1 SV=1	21	4	4	2	286	31.6	94	4		replicate 1
High	Q43316	Porphobilinogen deaminase, chloroplastic OS=Arabidopsis thaliana OX=3702 GN=HEMC PE=1 SV=1	13	5	5	5	382	41	127	5	Carbamidomethyl [C170; C332]	replicate 1
High	Q9LXV3	Dicarboxylate transporter 1, chloroplastic OS=Arabidopsis thaliana OX=3702 GN=DIT1 PE=1 SV=1	7	3	3	3	557	59.2	68	3	Carbamidomethyl [C241; C244]	replicate 1
High	P29976	Phospho-2-dehydro-3-deoxyheptonate aldolase 1, chloroplastic OS=Arabidopsis thaliana OX=3702 GN=DHS1 PE=2 SV=2	10	5	5	2	525	57.9	85	5	Carbamidomethyl [C494]	replicate 1
High	P46309	Glutamate--cysteine ligase, chloroplastic OS=Arabidopsis thaliana OX=3702 GN=GSH1 PE=1 SV=2	7	3	3	3	522	58.5	99	3	Carbamidomethyl [C102]	replicate 1
High	Q93ZG7	DEAD-box ATP-dependent RNA helicase 38 OS=Arabidopsis thaliana OX=3702 GN=RH38 PE=1 SV=2	9	4	4	4	496	55.3	139	4		replicate 1
High	Q9SFX3	Dolichyl-diphosphooligosaccharide--protein glycosyltransferase subunit 1A OS=Arabidopsis thaliana OX=3702 GN=OST1A PE=2 SV=1	10	4	4	4	614	68.6	55	4		replicate 1
High	P32961	Nitrilase 1 OS=Arabidopsis thaliana OX=3702 GN=NIT1 PE=1 SV=2	11	2	2	2	346	38.1	83	2	Carbamidomethyl [C161]	replicate 1
High	Q9FLU5	Heavy metal-associated isoprenylated plant protein 9 OS=Arabidopsis thaliana OX=3702 GN=HIPP09 PE=2 SV=1	11	2	2	2	319	35.3	99	2		replicate 1
High	Q94BR4	Pre-mRNA-processing factor 19 homolog 1 OS=Arabidopsis thaliana OX=3702 GN=PRP19A PE=1 SV=1	11	5	5	3	523	56.8	56	5		replicate 1
High	P36210	Large ribosomal subunit protein bL12cz OS=Arabidopsis thaliana OX=3702 GN=RPL12A PE=2 SV=1	20	4	6	4	191	20.1	275	4		replicate 1
High	Q9FGT8	Temperature-induced lipocalin-1 OS=Arabidopsis thaliana OX=3702 GN=TIL PE=1 SV=1	15	2	3	2	186	21.4	173	2		replicate 1
High	Q9LZD4	Ras-related protein RABE1d OS=Arabidopsis thaliana OX=3702 GN=RABE1D PE=1 SV=1	20	4	5	1	216	24	104	4		replicate 1
High	P46644	Aspartate aminotransferase 3, chloroplastic OS=Arabidopsis thaliana OX=3702 GN=ASP3 PE=1 SV=1	13	6	6	3	449	48.9	119	6		replicate 1
High	Q9FIF9	Ras-related protein RABA2d OS=Arabidopsis thaliana OX=3702 GN=RABA2D PE=2 SV=1	17	3	3	1	217	23.8	105	3		replicate 1
High	Q9SFH9	Delta-aminolevulinic acid dehydratase 1, chloroplastic OS=Arabidopsis thaliana OX=3702 GN=HEMB1 PE=2 SV=1	9	2	2	2	430	46.7	22	2		replicate 1
High	Q94BT0	Sucrose-phosphate synthase 1 OS=Arabidopsis thaliana OX=3702 GN=SPS1 PE=1 SV=1	4	4	6	4	1043	117.2	82	4	Carbamidomethyl [C999; C1002]	replicate 1
High	Q9FGT1	Protein REPRESSOR OF SILENCING 3 OS=Arabidopsis thaliana OX=3702 GN=ROS3 PE=2 SV=1	7	3	3	3	748	81	50	3		replicate 1
High	Q96283	Ras-related protein RABA2c OS=Arabidopsis thaliana OX=3702 GN=RABA2C PE=2 SV=4	18	3	3	1	217	23.8	82	3		replicate 1
High	Q9S7M0	Chlorophyll a-b binding protein 3, chloroplastic OS=Arabidopsis thaliana OX=3702 GN=LHCB3 PE=1 SV=1	10	2	3	2	265	28.7	102	2	Carbamidomethyl [C110]	replicate 1
High	Q9SD07	Protein STRICTOSIDINE SYNTHASE-LIKE 4 OS=Arabidopsis thaliana OX=3702 GN=SSL4 PE=1 SV=1	11	2	2	2	370	41.6	80	2		replicate 1
High	Q8GUM2	Heat shock 70 kDa protein 9, mitochondrial OS=Arabidopsis thaliana OX=3702 GN=HSP70-9 PE=1 SV=1	6	4	4	3	682	73	71	4		replicate 1
High	Q9LU46	DEAD-box ATP-dependent RNA helicase 35 OS=Arabidopsis thaliana OX=3702 GN=RH35 PE=2 SV=1	11	5	6	5	591	65.8	55	5	Carbamidomethyl [C404]	replicate 1
High	Q9SX77	Succinate dehydrogenase subunit 5, mitochondrial OS=Arabidopsis thaliana OX=3702 GN=SDH5 PE=1 SV=1	19	3	4	3	257	28.1	115	3		replicate 1
High	Q9CA67	Geranylgeranyl diphosphate reductase, chloroplastic OS=Arabidopsis thaliana OX=3702 GN=CHLP PE=1 SV=1	10	4	5	4	467	51.8	82	4	Carbamidomethyl [C271]	replicate 1
High	P49967	Signal recognition particle subunit SRP54 3 OS=Arabidopsis thaliana OX=3702 GN=SRP-54C PE=2 SV=2	9	4	4	4	495	54.7	57	4	Carbamidomethyl [C31]	replicate 1
High	Q8RXK6	DEAD-box ATP-dependent RNA helicase 8 OS=Arabidopsis thaliana OX=3702 GN=RH8 PE=2 SV=1	12	4	4	3	505	57.7	52	4	Carbamidomethyl [C186]	replicate 1
High	Q9LPZ1	Multiple organellar RNA editing factor 9, chloroplastic OS=Arabidopsis thaliana OX=3702 GN=MORF9 PE=1 SV=1	17	2	3	2	232	26.2	92	2		replicate 1
High	Q94KD0	Transcription initiation factor TFIID subunit 15b OS=Arabidopsis thaliana OX=3702 GN=TAF15B PE=1 SV=1	9	3	4	3	422	42.3	140	3	Carbamidomethyl [C109]	replicate 1
High	Q94F49	Probable histone H2A.5 OS=Arabidopsis thaliana OX=3702 GN=At5g27670 PE=1 SV=1	28	3	3	3	150	15.9	80	3	Carbamidomethyl [C95]; Acetyl [N-Term]	replicate 1
High	Q9LER7	Large ribosomal subunit protein cL37 OS=Arabidopsis thaliana OX=3702 GN=PSRP5 PE=1 SV=1	23	2	4	2	148	16.4	142	2		replicate 1
High	O23016	Probable voltage-gated potassium channel subunit beta OS=Arabidopsis thaliana OX=3702 GN=KAB1 PE=1 SV=1	10	2	3	2	328	36.5	64	2		replicate 1
High	Q9C5G5	Phosphoinositide phosphatase SAC7 OS=Arabidopsis thaliana OX=3702 GN=SAC7 PE=2 SV=1	8	4	5	3	597	68.2	144	4		replicate 1
High	P0DKL4	Spliceosome-associated protein 130 A OS=Arabidopsis thaliana OX=3702 GN=SAP130A PE=2 SV=1	6	7	7	7	1214	134.9	67	7		replicate 1
High	F4IYM4	Protein DEFECTIVE IN EXINE FORMATION 1 OS=Arabidopsis thaliana OX=3702 GN=DEX1 PE=2 SV=1	3	2	2	2	896	99.6	71	2		replicate 1
High	Q6NPM5	Embryo-specific protein ATS3B OS=Arabidopsis thaliana OX=3702 GN=ATS3B PE=1 SV=1	16	2	3	2	190	21.1	96	2		replicate 1
High	Q9LHI0	NADH dehydrogenase [ubiquinone] 1 alpha subcomplex subunit 6 OS=Arabidopsis thaliana OX=3702 GN=At3g12260 PE=1 SV=1	32	3	4	3	133	15.1	106	3		replicate 1
High	Q9C9C9	Cytosolic sulfotransferase 18 OS=Arabidopsis thaliana OX=3702 GN=SOT18 PE=1 SV=1	13	4	5	4	350	40.4	94	4		replicate 1
High	P38666	Large ribosomal subunit protein eL24y OS=Arabidopsis thaliana OX=3702 GN=RPL24B PE=1 SV=2	24	4	10	1	163	18.6	265	4		replicate 1
High	Q9XJ36	ATP-dependent Clp protease proteolytic subunit-related protein 2, chloroplastic OS=Arabidopsis thaliana OX=3702 GN=CLPR2 PE=1 SV=1	16	3	3	3	279	31.2	92	3	Carbamidomethyl [C162]	replicate 1
High	Q8W4E6	Hydroxyproline O-arabinosyltransferase 1 OS=Arabidopsis thaliana OX=3702 GN=HPAT1 PE=1 SV=1	9	2	2	2	366	40.9	93	2		replicate 1
High	Q8L4N1	Universal stress protein PHOS34 OS=Arabidopsis thaliana OX=3702 GN=PHOS34 PE=1 SV=1	16	2	3	1	260	28.1	51	2	Carbamidomethyl [C192; C196; C198]	replicate 1
High	Q08467	Casein kinase II subunit alpha-1 OS=Arabidopsis thaliana OX=3702 GN=CKA1 PE=1 SV=3	10	3	3	1	409	47.6	97	3	Carbamidomethyl [C160]	replicate 1
High	Q42347	Large ribosomal subunit protein eL24z OS=Arabidopsis thaliana OX=3702 GN=RPL24A PE=1 SV=2	24	4	10	1	164	18.8	271	4	Carbamidomethyl [C52]	replicate 1
High	Q8L785	Glycine--tRNA ligase, chloroplastic/mitochondrial 2 OS=Arabidopsis thaliana OX=3702 GN=EDD1 PE=1 SV=1	3	2	2	2	1067	119.7	71	2		replicate 1
High	Q570B4	3-ketoacyl-CoA synthase 10 OS=Arabidopsis thaliana OX=3702 GN=FDH PE=1 SV=2	7	3	3	3	550	61.9	81	3		replicate 1
High	Q9M9Y5	Probable galacturonosyltransferase 6 OS=Arabidopsis thaliana OX=3702 GN=GAUT6 PE=2 SV=1	7	4	4	4	589	67.5	60	4		replicate 1
High	Q8VXX0	Protein transport protein SEC23 F OS=Arabidopsis thaliana OX=3702 GN=SEC23F PE=1 SV=1	8	5	5	4	772	85.2	68	5	Carbamidomethyl [C38; C65]	replicate 1
High	Q9C6B3	Gamma carbonic anhydrase 2, mitochondrial OS=Arabidopsis thaliana OX=3702 GN=GAMMACA2 PE=1 SV=1	16	3	3	3	278	30	73	3		replicate 1
High	Q9S831	Photosystem I reaction center subunit IV A, chloroplastic OS=Arabidopsis thaliana OX=3702 GN=PSAE1 PE=1 SV=1	32	3	3	3	143	15	59	3		replicate 1
High	P39207	Nucleoside diphosphate kinase 1 OS=Arabidopsis thaliana OX=3702 GN=NDK1 PE=1 SV=1	30	3	3	3	149	16.5	75	3	Acetyl [N-Term]	replicate 1
High	A2RVS6	Serine/arginine-rich splicing factor SR34A OS=Arabidopsis thaliana OX=3702 GN=SR34A PE=2 SV=1	13	2	2	2	300	33.6	80	2	Carbamidomethyl [C46; C48]	replicate 1
High	Q56ZQ3	Vacuolar-sorting receptor 4 OS=Arabidopsis thaliana OX=3702 GN=VSR4 PE=2 SV=2	5	3	3	3	628	69.8	80	3	Carbamidomethyl [C465]	replicate 1
High	Q8L7U4	Co-chaperone protein p23-1 OS=Arabidopsis thaliana OX=3702 GN=P23-1 PE=1 SV=1	10	2	3	2	241	25.5	140	2		replicate 1
High	Q8VYN9	Universal stress protein PHOS32 OS=Arabidopsis thaliana OX=3702 GN=PHOS32 PE=1 SV=1	18	2	3	1	242	26.2	29	2	Carbamidomethyl [C191; C195; C197]	replicate 1
High	Q8W493	Ferredoxin--NADP reductase, leaf isozyme 2, chloroplastic OS=Arabidopsis thaliana OX=3702 GN=LFNR2 PE=1 SV=1	14	4	4	3	369	41.1	89	4	Carbamidomethyl [C327]	replicate 1
High	Q9MAU6	Protein disulfide-isomerase like 2-2 OS=Arabidopsis thaliana OX=3702 GN=PDIL2-2 PE=2 SV=2	9	3	4	3	447	48.4	101	3	Carbamidomethyl [C225]	replicate 1
High	O80501	Ras-related protein RABH1b OS=Arabidopsis thaliana OX=3702 GN=RABH1B PE=1 SV=1	22	4	5	3	208	23.1	85	4		replicate 1
High	O80988	Glycine dehydrogenase (decarboxylating) 2, mitochondrial OS=Arabidopsis thaliana OX=3702 GN=GLDP2 PE=1 SV=1	5	4	4	1	1044	113.7	79	4		replicate 1
High	Q9LEX1	Calcium-dependent lipid-binding protein OS=Arabidopsis thaliana OX=3702 GN=CLB PE=1 SV=1	8	2	2	2	510	55.1	58	2		replicate 1
High	Q9FL12	Protease Do-like 9 OS=Arabidopsis thaliana OX=3702 GN=DEGP9 PE=1 SV=1	5	2	3	2	592	65.1	169	2		replicate 1
High	Q9FGI6	NADH dehydrogenase [ubiquinone] iron-sulfur protein 1, mitochondrial OS=Arabidopsis thaliana OX=3702 GN=EMB1467 PE=1 SV=2	6	4	5	4	748	81.5	86	4	Carbamidomethyl [C335; C738]	replicate 1
High	Q9SK66	NADH dehydrogenase [ubiquinone] 1 alpha subcomplex subunit 9, mitochondrial OS=Arabidopsis thaliana OX=3702 GN=At2g20360 PE=1 SV=2	14	4	4	4	402	43.9	0	4		replicate 1
High	Q8S3U9	Exocyst complex component SEC5A OS=Arabidopsis thaliana OX=3702 GN=SEC5A PE=1 SV=1	5	5	5	5	1090	121.8	74	5		replicate 1
High	Q9SU78	WD-40 repeat-containing protein MSI5 OS=Arabidopsis thaliana OX=3702 GN=MSI5 PE=1 SV=2	9	3	4	1	487	54	79	3	Carbamidomethyl [C371]	replicate 1
High	O22860	Large ribosomal subunit protein eL38z/eL38y OS=Arabidopsis thaliana OX=3702 GN=RPL38A PE=3 SV=1	54	4	8	4	69	8.1	110	4	Carbamidomethyl [C46]	replicate 1
High	Q9FJE8	Probable histone H2A.7 OS=Arabidopsis thaliana OX=3702 GN=At5g59870 PE=1 SV=1	20	2	3	2	150	16	33	2		replicate 1
High	Q9C958	Serine/threonine-protein kinase SRK2B OS=Arabidopsis thaliana OX=3702 GN=SRK2B PE=1 SV=1	12	3	3	3	361	41	108	3		replicate 1
High	Q42510	ARF guanine-nucleotide exchange factor GNOM OS=Arabidopsis thaliana OX=3702 GN=GN PE=1 SV=1	4	4	4	4	1451	162.5	69	4		replicate 1
High	O22769	NADH dehydrogenase [ubiquinone] flavoprotein 2, mitochondrial OS=Arabidopsis thaliana OX=3702 GN=At4g02580 PE=1 SV=3	14	3	3	3	255	28.4	47	3		replicate 1
High	O82399	Malate dehydrogenase 1, peroxisomal OS=Arabidopsis thaliana OX=3702 GN=PMDH1 PE=1 SV=1	10	2	3	1	354	37.4	156	2		replicate 1
High	Q9LVM3	Protein YCF54, chloroplastic OS=Arabidopsis thaliana OX=3702 GN=YCF54 PE=1 SV=1	18	2	3	2	211	24.1	47	2		replicate 1
High	X5JB51	Exocyst complex component SEC10b OS=Arabidopsis thaliana OX=3702 GN=SEC10b PE=1 SV=1	6	5	5	5	829	90.2	60	5		replicate 1
High	Q8RWF0	26S proteasome non-ATPase regulatory subunit 13 homolog A OS=Arabidopsis thaliana OX=3702 GN=RPN9A PE=1 SV=1	8	3	3	2	386	44.1	107	3	Acetyl [N-Term]	replicate 1
High	O04036	Sugar transporter ERD6 OS=Arabidopsis thaliana OX=3702 GN=ERD6 PE=1 SV=3	5	2	4	2	496	54.3	93	2	Oxidation [M273]	replicate 1
High	Q9SFU0	Protein transport protein SEC24 A OS=Arabidopsis thaliana OX=3702 GN=SEC24A PE=1 SV=2	5	5	5	5	1038	113.9	58	5		replicate 1
High	Q9LV14	Protein EARLY FLOWERING 5 OS=Arabidopsis thaliana OX=3702 GN=ELF5 PE=1 SV=1	4	3	5	3	520	56	132	3		replicate 1
High	Q9ZRE2	Ras-related protein RABD1 OS=Arabidopsis thaliana OX=3702 GN=RABD1 PE=1 SV=1	23	4	5	2	205	22.7	127	4		replicate 1
High	P47998	Cysteine synthase 1 OS=Arabidopsis thaliana OX=3702 GN=OASA1 PE=1 SV=2	18	4	4	4	322	33.8	60	4	Carbamidomethyl [C42]	replicate 1
High	Q9LNJ3	Aspartyl protease family protein 2 OS=Arabidopsis thaliana OX=3702 GN=APF2 PE=2 SV=1	11	5	5	5	485	52.1	78	5	Carbamidomethyl [C176; C197; C202]	replicate 1
High	Q940Q8	Probable beta-1,4-xylosyltransferase IRX10L OS=Arabidopsis thaliana OX=3702 GN=IRX10L PE=2 SV=1	8	2	2	2	415	47.2	79	2		replicate 1
High	P93834	Hexokinase-2 OS=Arabidopsis thaliana OX=3702 GN=HXK2 PE=1 SV=1	9	3	3	1	502	54.5	101	3		replicate 1
High	Q949X9	Multicopper oxidase LPR2 OS=Arabidopsis thaliana OX=3702 GN=LPR2 PE=2 SV=1	6	2	2	2	581	66.1	45	2		replicate 1
High	Q93YR3	FAM10 family protein At4g22670 OS=Arabidopsis thaliana OX=3702 GN=At4g22670 PE=1 SV=1	6	2	3	2	441	46.6	86	2		replicate 1
High	Q9FLW9	Plastidial pyruvate kinase 2 OS=Arabidopsis thaliana OX=3702 GN=PKP2 PE=1 SV=1	7	3	3	3	579	63.5	71	3		replicate 1
High	Q9SHJ6	Peroxisomal and mitochondrial division factor 2 OS=Arabidopsis thaliana OX=3702 GN=PMD2 PE=1 SV=1	11	3	3	3	323	36.1	78	3		replicate 1
High	O23722	Diphosphomevalonate decarboxylase MVD1, peroxisomal OS=Arabidopsis thaliana OX=3702 GN=MVD1 PE=1 SV=1	11	3	3	3	412	45.6	59	3		replicate 1
High	P93736	Valine--tRNA ligase, mitochondrial 1 OS=Arabidopsis thaliana OX=3702 GN=TWN2 PE=1 SV=2	3	4	4	4	1108	125.8	39	4	Carbamidomethyl [C433]	replicate 1
High	O48671	Protein RER1B OS=Arabidopsis thaliana OX=3702 GN=RER1B PE=1 SV=2	17	3	3	3	195	22.4	103	3	Acetyl [N-Term]; Oxidation [M1; M11]	replicate 1
High	Q9LYG3	NADP-dependent malic enzyme 2 OS=Arabidopsis thaliana OX=3702 GN=NADP-ME2 PE=1 SV=1	6	2	2	1	588	64.4	97	2	Carbamidomethyl [C198]	replicate 1
High	P56764	DNA-directed RNA polymerase subunit beta'' OS=Arabidopsis thaliana OX=3702 GN=rpoC2 PE=3 SV=1	3	4	4	4	1376	156.3	37	4	Carbamidomethyl [C1364]	replicate 1
High	Q39255	SKP1-like protein 1A OS=Arabidopsis thaliana OX=3702 GN=SKP1A PE=1 SV=1	18	2	5	2	160	17.8	183	2	Carbamidomethyl [C118]	replicate 1
High	Q8LF20	Putative clathrin assembly protein At2g25430 OS=Arabidopsis thaliana OX=3702 GN=At2g25430 PE=1 SV=2	7	4	4	1	653	72	80	4		replicate 1
High	Q42029	Oxygen-evolving enhancer protein 2-1, chloroplastic OS=Arabidopsis thaliana OX=3702 GN=PSBP1 PE=1 SV=2	14	3	4	3	263	28.1	97	3		replicate 1
High	Q9MAH3	Protein DJ-1 homolog B OS=Arabidopsis thaliana OX=3702 GN=DJ1B PE=1 SV=1	10	2	2	2	438	47	68	2	Carbamidomethyl [C154; C155]	replicate 1
High	P92948	Cell division cycle 5-like protein OS=Arabidopsis thaliana OX=3702 GN=CDC5 PE=1 SV=2	7	5	5	5	844	95.7	53	5		replicate 1
High	Q93W95	Probable pectin methyltransferase QUA3 OS=Arabidopsis thaliana OX=3702 GN=QUA3 PE=2 SV=1	7	3	4	3	600	67.5	57	3		replicate 1
High	Q96299	14-3-3-like protein GF14 mu OS=Arabidopsis thaliana OX=3702 GN=GRF9 PE=1 SV=2	19	4	4	3	263	29.5	64	4		replicate 1
High	P56804	Small ribosomal subunit protein uS14c OS=Arabidopsis thaliana OX=3702 GN=rps14 PE=2 SV=2	23	2	5	2	100	11.8	171	2	Carbamidomethyl [C90]; Oxidation [M86]	replicate 1
High	Q42525	Hexokinase-1 OS=Arabidopsis thaliana OX=3702 GN=HXK1 PE=1 SV=2	8	3	3	1	496	53.7	99	3		replicate 1
High	Q9SEU8	Thioredoxin M2, chloroplastic OS=Arabidopsis thaliana OX=3702 GN=TRXM2 PE=1 SV=2	18	2	2	2	186	20.3	51	2	Carbamidomethyl [C110; C113]	replicate 1
High	Q38814	Thiamine thiazole synthase, chloroplastic OS=Arabidopsis thaliana OX=3702 GN=THI1 PE=1 SV=1	14	4	4	4	349	36.6	87	4		replicate 1
High	Q38970	Acetyl-CoA carboxylase 1 OS=Arabidopsis thaliana OX=3702 GN=ACC1 PE=1 SV=1	1	2	3	2	2254	251.2	51	2	Carbamidomethyl [C668]	replicate 1
High	Q9SUU5	Cytochrome b-c1 complex subunit 7-1, mitochondrial OS=Arabidopsis thaliana OX=3702 GN=QCR7-1 PE=1 SV=1	27	3	4	3	122	14.5	131	3		replicate 1
High	Q9FKQ3	Histone H3-like 5 OS=Arabidopsis thaliana OX=3702 GN=At5g65350 PE=2 SV=3	29	2	3	2	139	15.6	104	2	Carbamidomethyl [C111]	replicate 1
High	Q93WF1	Probable pectate lyase 20 OS=Arabidopsis thaliana OX=3702 GN=At5g48900 PE=2 SV=1	11	3	3	3	417	46.7	23	3	Carbamidomethyl [C91]	replicate 1
High	Q94EJ6	Probable methyltransferase PMT14 OS=Arabidopsis thaliana OX=3702 GN=At4g18030 PE=2 SV=1	7	3	3	3	621	70.3	64	3		replicate 1
High	F4HXV6	Nuclear pore complex protein NUP155 OS=Arabidopsis thaliana OX=3702 GN=NUP155 PE=1 SV=1	4	5	5	5	1464	159.9	89	5	Carbamidomethyl [C930]	replicate 1
High	Q70DU8	Aldehyde dehydrogenase family 3 member H1 OS=Arabidopsis thaliana OX=3702 GN=ALDH3H1 PE=1 SV=2	9	4	4	4	484	53.1	80	4		replicate 1
High	Q9SHZ5	UBP1-associated proteins 1B OS=Arabidopsis thaliana OX=3702 GN=UBA1B PE=2 SV=2	14	4	4	4	382	42.9	53	4		replicate 1
High	Q93Y07	Galactolipid galactosyltransferase SFR2, chloroplastic OS=Arabidopsis thaliana OX=3702 GN=SFR2 PE=1 SV=1	7	4	4	4	622	70.7	79	4	Carbamidomethyl [C89]	replicate 1
High	Q9LZ57	Large ribosomal subunit protein eL36x OS=Arabidopsis thaliana OX=3702 GN=RPL36C PE=3 SV=1	19	4	7	1	108	12.2	132	4	Oxidation [M89]	replicate 1
High	O81062	Signal peptide peptidase OS=Arabidopsis thaliana OX=3702 GN=SPP PE=2 SV=1	9	2	3	2	344	38.3	86	2		replicate 1
High	Q8L7V3	Probable methyltransferase PMT26 OS=Arabidopsis thaliana OX=3702 GN=At5g64030 PE=2 SV=1	6	3	3	2	829	93	38	3	Carbamidomethyl [C729]	replicate 1
High	Q9STE8	Protein TOC75-3, chloroplastic OS=Arabidopsis thaliana OX=3702 GN=TOC75-3 PE=1 SV=1	4	2	2	2	818	89.1	69	2		replicate 1
High	Q9FMF7	Dicarboxylate transporter 2.1, chloroplastic OS=Arabidopsis thaliana OX=3702 GN=DIT2-1 PE=1 SV=1	7	3	4	3	563	60	67	3		replicate 1
High	P45434	Translocon-associated protein subunit alpha OS=Arabidopsis thaliana OX=3702 GN=At2g21160 PE=2 SV=3	13	3	3	3	258	28.2	110	3		replicate 1
High	Q9LDY9	Protein Iojap, chloroplastic OS=Arabidopsis thaliana OX=3702 GN=IJ PE=2 SV=1	9	1	1	1	238	26.4	96	1		replicate 1
High	Q41951	Aquaporin TIP2-1 OS=Arabidopsis thaliana OX=3702 GN=TIP2-1 PE=1 SV=2	14	1	2	1	250	25	98	1		replicate 1
High	Q9LXM8	Large ribosomal subunit protein P2w OS=Arabidopsis thaliana OX=3702 GN=RPP2D PE=3 SV=1	26	1	1	1	111	11	79	1		replicate 1
High	Q8S9J6	Aspartyl protease family protein At5g10770 OS=Arabidopsis thaliana OX=3702 GN=At5g10770 PE=2 SV=1	5	1	2	1	474	49.8	89	1		replicate 1
High	Q9M9M6	NADH dehydrogenase [ubiquinone] iron-sulfur protein 6, mitochondrial OS=Arabidopsis thaliana OX=3702 GN=At3g03070 PE=1 SV=1	27	1	1	1	110	12.2	27	1	Carbamidomethyl [C72; C88; C97]	replicate 1
High	Q9SXJ6	ATP-dependent Clp protease proteolytic subunit 3, chloroplastic OS=Arabidopsis thaliana OX=3702 GN=CLPP3 PE=1 SV=1	9	2	3	2	309	33.9	49	2		replicate 1
High	Q9LKA5	Multiple organellar RNA editing factor 8, chloroplastic/mitochondrial OS=Arabidopsis thaliana OX=3702 GN=MORF8 PE=1 SV=1	6	2	2	2	395	42.8	82	2		replicate 1
High	Q9LZX8	Brefeldin A-inhibited guanine nucleotide-exchange protein 2 OS=Arabidopsis thaliana OX=3702 GN=BIG2 PE=2 SV=1	2	4	4	2	1793	199.5	99	4		replicate 1
High	Q949Q1	Hexosyltransferase GAUT11 OS=Arabidopsis thaliana OX=3702 GN=GAUT11 PE=1 SV=1	9	5	6	4	537	61.8	67	5	Carbamidomethyl [C114]	replicate 1
High	Q9S7D8	ATP sulfurylase 4, chloroplastic OS=Arabidopsis thaliana OX=3702 GN=APS4 PE=1 SV=1	11	5	5	3	469	52.1	87	5		replicate 1
High	Q5QIT3	Serine/threonine protein phosphatase 2A regulatory subunit B''beta OS=Arabidopsis thaliana OX=3702 GN=B''BETA PE=1 SV=1	6	3	3	3	536	61.9	46	3		replicate 1
High	Q9M385	Large ribosomal subunit protein bL17c OS=Arabidopsis thaliana OX=3702 GN=RPL17 PE=2 SV=1	21	5	6	5	211	23.5	163	5		replicate 1
High	Q8L7W0	SH3 domain-containing protein 3 OS=Arabidopsis thaliana OX=3702 GN=SH3P3 PE=1 SV=1	8	2	3	2	351	39.5	85	2		replicate 1
High	Q9SKT0	Protein THYLAKOID FORMATION 1, chloroplastic OS=Arabidopsis thaliana OX=3702 GN=THF1 PE=1 SV=1	11	3	3	3	300	33.8	57	3		replicate 1
High	Q9FKI0	Fimbrin-5 OS=Arabidopsis thaliana OX=3702 GN=FIM5 PE=1 SV=1	5	2	2	2	687	76.7	100	2		replicate 1
High	Q93ZG9	Peptidyl-prolyl cis-trans isomerase FKBP53 OS=Arabidopsis thaliana OX=3702 GN=FKBP53 PE=1 SV=1	7	3	4	3	477	52.2	90	3	Carbamidomethyl [C56]	replicate 1
High	Q9C9C4	Enolase 1, chloroplastic OS=Arabidopsis thaliana OX=3702 GN=ENO1 PE=1 SV=1	6	2	2	2	477	51.4	90	2		replicate 1
High	Q9M0F9	ATP-dependent 6-phosphofructokinase 1 OS=Arabidopsis thaliana OX=3702 GN=PFK1 PE=1 SV=1	6	2	2	1	473	52	50	2		replicate 1
High	Q9SPK5	Formate--tetrahydrofolate ligase OS=Arabidopsis thaliana OX=3702 GN=THFS PE=2 SV=1	7	4	4	4	634	67.8	104	4		replicate 1
High	Q8RWY7	Peptidyl-prolyl cis-trans isomerase CYP95 OS=Arabidopsis thaliana OX=3702 GN=CYP95 PE=1 SV=2	3	2	3	2	837	94.6	150	2		replicate 1
High	Q8VZC0	UDP-glucuronic acid decarboxylase 1 OS=Arabidopsis thaliana OX=3702 GN=UXS1 PE=1 SV=1	8	3	3	2	435	48.6	100	3		replicate 1
High	Q8LCL3	Large ribosomal subunit protein eL27y OS=Arabidopsis thaliana OX=3702 GN=RPL27B PE=2 SV=2	27	4	6	1	135	15.6	147	4		replicate 1
High	Q42601	Carbamoyl phosphate synthase arginine-specific large chain, chloroplastic OS=Arabidopsis thaliana OX=3702 GN=CARB PE=1 SV=1	5	5	5	5	1187	129.9	65	5		replicate 1
High	P25071	Calmodulin-like protein 12 OS=Arabidopsis thaliana OX=3702 GN=CML12 PE=1 SV=3	11	3	3	3	324	36.8	109	3	Acetyl [N-Term]	replicate 1
High	Q9SHE8	Photosystem I reaction center subunit III, chloroplastic OS=Arabidopsis thaliana OX=3702 GN=PSAF PE=1 SV=1	17	3	4	3	221	24.2	89	3		replicate 1
High	Q9C6T1	Phosphomevalonate kinase, peroxisomal OS=Arabidopsis thaliana OX=3702 GN=PMK PE=1 SV=1	6	2	2	2	505	54.4	16	2	Carbamidomethyl [C216; C231]	replicate 1
High	Q8L770	ATP-dependent Clp protease proteolytic subunit-related protein 3, chloroplastic OS=Arabidopsis thaliana OX=3702 GN=CLPR3 PE=1 SV=1	9	2	2	2	330	36.3	70	2		replicate 1
High	Q8W4D8	FHA domain-containing protein DDL OS=Arabidopsis thaliana OX=3702 GN=DDL PE=1 SV=1	10	3	4	3	314	36.9	56	3	Carbamidomethyl [C237]	replicate 1
High	Q9S7Z3	Glutathione gamma-glutamylcysteinyltransferase 1 OS=Arabidopsis thaliana OX=3702 GN=PCS1 PE=1 SV=1	6	2	2	2	485	54.4	112	2	Carbamidomethyl [C342; C343]	replicate 1
High	Q9SJ81	Fasciclin-like arabinogalactan protein 7 OS=Arabidopsis thaliana OX=3702 GN=FLA7 PE=2 SV=1	7	1	1	1	254	26.8	58	1		replicate 1
High	B0F9L7	Golgin candidate 2 OS=Arabidopsis thaliana OX=3702 GN=GC2 PE=1 SV=1	6	3	3	3	668	74.7	104	3		replicate 1
High	Q93Z70	Probable N-acetyl-gamma-glutamyl-phosphate reductase, chloroplastic OS=Arabidopsis thaliana OX=3702 GN=At2g19940 PE=1 SV=2	8	3	3	3	401	44.1	43	3		replicate 1
High	Q84VQ3	CBL-interacting serine/threonine-protein kinase 26 OS=Arabidopsis thaliana OX=3702 GN=CIPK26 PE=1 SV=2	10	4	5	4	439	49.6	45	4		replicate 1
High	Q9ZVA5	EP1-like glycoprotein 4 OS=Arabidopsis thaliana OX=3702 GN=At1g78860 PE=3 SV=1	5	1	1	1	443	49.2	70	1		replicate 1
High	Q8RWR1	Lysine-specific demethylase JMJ30 OS=Arabidopsis thaliana OX=3702 GN=JMJ30 PE=1 SV=1	6	2	2	2	429	48	71	2	Acetyl [N-Term]	replicate 1
High	O48741	Protochlorophyllide reductase C, chloroplastic OS=Arabidopsis thaliana OX=3702 GN=PORC PE=1 SV=1	12	5	6	3	401	43.9	66	5	Carbamidomethyl [C173]	replicate 1
High	Q9LKB9	Myosin-6 OS=Arabidopsis thaliana OX=3702 GN=XI-2 PE=1 SV=1	3	4	4	1	1505	169.8	44	4		replicate 1
High	Q9S834	ATP-dependent Clp protease proteolytic subunit 5, chloroplastic OS=Arabidopsis thaliana OX=3702 GN=CLPP5 PE=1 SV=1	9	2	4	2	298	32.3	109	2		replicate 1
High	O22795	Large ribosomal subunit protein bL28c OS=Arabidopsis thaliana OX=3702 GN=RPL28 PE=2 SV=2	13	3	4	3	143	16	78	3		replicate 1
High	Q93WI0	Rhodanese-like/PpiC domain-containing protein 12, chloroplastic OS=Arabidopsis thaliana OX=3702 GN=At5g19370 PE=1 SV=1	9	2	2	2	299	33	20	2		replicate 1
High	Q9ZNT7	Prohibitin-2, mitochondrial OS=Arabidopsis thaliana OX=3702 GN=PHB2 PE=1 SV=1	13	3	3	1	286	31.8	73	3		replicate 1
High	Q9LZX1	Protein LURP-one-related 15 OS=Arabidopsis thaliana OX=3702 GN=At5g01750 PE=1 SV=1	17	4	4	4	217	24.3	86	4		replicate 1
High	P52839	Cytosolic sulfotransferase 12 OS=Arabidopsis thaliana OX=3702 GN=SOT12 PE=1 SV=2	11	3	3	3	326	37.1	26	3		replicate 1
High	P56763	DNA-directed RNA polymerase subunit beta' OS=Arabidopsis thaliana OX=3702 GN=rpoC1 PE=3 SV=1	5	3	3	3	680	78.5	72	3	Carbamidomethyl [C323]	replicate 1
High	O22203	Cytochrome P450 98A3 OS=Arabidopsis thaliana OX=3702 GN=CYP98A3 PE=1 SV=1	5	2	2	2	508	57.9	90	2		replicate 1
High	F4KGQ0	Fructose-bisphosphate aldolase 4, cytosolic OS=Arabidopsis thaliana OX=3702 GN=FBA4 PE=1 SV=1	11	2	2	1	393	42.9	30	2	Carbamidomethyl [C207]	replicate 1
High	Q8S9M1	Probable plastid-lipid-associated protein 13, chloroplastic OS=Arabidopsis thaliana OX=3702 GN=PAP13 PE=1 SV=2	12	3	3	3	299	33	47	3		replicate 1
High	Q94A68	Uncharacterized oxidoreductase At1g06690, chloroplastic OS=Arabidopsis thaliana OX=3702 GN=At1g06690 PE=1 SV=1	8	2	2	2	377	41.5	56	2		replicate 1
High	Q42384	Protein pleiotropic regulatory locus 1 OS=Arabidopsis thaliana OX=3702 GN=PRL1 PE=1 SV=1	7	2	2	2	486	54	48	2	Carbamidomethyl [C378]	replicate 1
High	Q941D3	Probable plastid-lipid-associated protein 8, chloroplastic OS=Arabidopsis thaliana OX=3702 GN=PAP8 PE=1 SV=1	12	2	3	2	239	26.5	120	2		replicate 1
High	Q8VZJ7	Probable prolyl 4-hydroxylase 9 OS=Arabidopsis thaliana OX=3702 GN=P4H9 PE=2 SV=1	10	2	2	2	288	32.3	106	2	Carbamidomethyl [C99]	replicate 1
High	F4J8K6	rRNA biogenesis protein RRP5 OS=Arabidopsis thaliana OX=3702 GN=RRP5 PE=2 SV=2	3	5	5	5	1920	214.1	49	5	Carbamidomethyl [C1807]	replicate 1
High	P93032	Isocitrate dehydrogenase [NAD] regulatory subunit 2, mitochondrial OS=Arabidopsis thaliana OX=3702 GN=IDH2 PE=1 SV=2	10	3	3	1	367	39.6	69	3		replicate 1
High	Q94A32	Protein FATTY ACID EXPORT 2, chloroplastic OS=Arabidopsis thaliana OX=3702 GN=FAX2 PE=2 SV=1	11	1	2	1	240	24.8	108	1		replicate 1
High	F4J8D3	Protein TPLATE OS=Arabidopsis thaliana OX=3702 GN=TPLATE PE=1 SV=1	4	4	4	4	1176	130.8	70	4	Carbamidomethyl [C79]	replicate 1
High	O22165	Probable ribosome biogenesis protein RLP24 OS=Arabidopsis thaliana OX=3702 GN=RPL24C PE=1 SV=1	17	2	2	2	159	18.9	31	2		replicate 1
High	Q41963	Aquaporin TIP1-2 OS=Arabidopsis thaliana OX=3702 GN=TIP1-2 PE=1 SV=2	7	1	2	1	253	25.8	79	1		replicate 1
High	Q8LPN7	E3 ubiquitin-protein ligase RING1-like OS=Arabidopsis thaliana OX=3702 GN=At3g19950 PE=1 SV=1	6	1	2	1	328	35.7	187	1		replicate 1
High	Q8RXG3	Mitogen-activated protein kinase kinase 5 OS=Arabidopsis thaliana OX=3702 GN=MKK5 PE=1 SV=2	9	3	3	3	348	38.3	23	3		replicate 1
High	Q9C8P0	Dihydrolipoyllysine-residue acetyltransferase component 5 of pyruvate dehydrogenase complex, chloroplastic OS=Arabidopsis thaliana OX=3702 GN=EMB3003 PE=2 SV=1	7	3	3	2	465	48.3	49	3		replicate 1
High	P56773	Cytochrome b6 OS=Arabidopsis thaliana OX=3702 GN=petB PE=1 SV=1	15	3	3	3	215	24.1	109	3		replicate 1
High	Q9LFU1	Asparagine synthetase [glutamine-hydrolyzing] 3 OS=Arabidopsis thaliana OX=3702 GN=ASN3 PE=2 SV=1	9	3	3	2	578	65.2	78	3	Carbamidomethyl [C523]	replicate 1
High	Q0WPR4	Serine carboxypeptidase-like 34 OS=Arabidopsis thaliana OX=3702 GN=SCPL34 PE=2 SV=2	8	4	4	4	499	56.3	52	4		replicate 1
High	Q9SKU1	Clathrin light chain 1 OS=Arabidopsis thaliana OX=3702 GN=At2g20760 PE=2 SV=1	13	4	4	4	338	37.2	46	4		replicate 1
High	O48845	Cytochrome b5 isoform B OS=Arabidopsis thaliana OX=3702 GN=CYTB5-B PE=1 SV=1	25	2	2	2	134	15	37	2		replicate 1
High	Q9LIN3	Glycine-rich RNA-binding protein RZ1A OS=Arabidopsis thaliana OX=3702 GN=RZ1A PE=1 SV=1	11	2	2	2	245	26.9	52	2		replicate 1
High	Q9LUD4	Large ribosomal subunit protein eL20x OS=Arabidopsis thaliana OX=3702 GN=RPL18AC PE=2 SV=1	19	5	6	1	178	21.3	91	5	Carbamidomethyl [C122]	replicate 1
High	Q8RWY6	CLIP-associated protein OS=Arabidopsis thaliana OX=3702 GN=CLASP PE=1 SV=1	3	2	2	2	1439	158.9	68	2		replicate 1
High	Q9M1A8	DNA-directed RNA polymerases II, IV and V subunit 8B OS=Arabidopsis thaliana OX=3702 GN=NRPB8B PE=1 SV=1	17	1	1	1	146	16.6	66	1		replicate 1
High	F4JGZ1	Mediator of RNA polymerase II transcription subunit 16 OS=Arabidopsis thaliana OX=3702 GN=MED16 PE=1 SV=1	3	4	4	4	1278	138.1	98	4		replicate 1
High	Q9C5Z2	Eukaryotic translation initiation factor 3 subunit H OS=Arabidopsis thaliana OX=3702 GN=TIF3H1 PE=1 SV=2	9	3	3	3	337	38.3	95	3	Carbamidomethyl [C235]	replicate 1
High	Q9CAT7	Nascent polypeptide-associated complex subunit beta OS=Arabidopsis thaliana OX=3702 GN=At1g73230 PE=2 SV=1	13	1	1	1	165	18	28	1		replicate 1
High	Q56WN1	Glutamine synthetase cytosolic isozyme 1-1 OS=Arabidopsis thaliana OX=3702 GN=GLN1-1 PE=1 SV=2	10	2	2	1	356	39.1	40	2	Carbamidomethyl [C92]	replicate 1
High	Q9C5X3	SNARE-interacting protein KEULE OS=Arabidopsis thaliana OX=3702 GN=KEU PE=1 SV=2	2	1	1	1	666	75	102	1	Acetyl [N-Term]	replicate 1
High	Q9C9K3	Pyrophosphate--fructose 6-phosphate 1-phosphotransferase subunit alpha 2 OS=Arabidopsis thaliana OX=3702 GN=PFP-ALPHA2 PE=2 SV=1	5	3	4	1	617	67.5	86	3	Carbamidomethyl [C94; C584]	replicate 1
High	Q9C6S7	Probable methyltransferase PMT20 OS=Arabidopsis thaliana OX=3702 GN=At1g31850 PE=2 SV=1	5	2	2	1	603	68.8	88	2	Carbamidomethyl [C207]	replicate 1
High	O22265	Signal recognition particle 43 kDa protein, chloroplastic OS=Arabidopsis thaliana OX=3702 GN=CAO PE=1 SV=2	6	2	2	2	373	41.3	62	2	Carbamidomethyl [C297]	replicate 1
High	Q9M1X2	Fatty-acid-binding protein 1 OS=Arabidopsis thaliana OX=3702 GN=FAP1 PE=1 SV=1	9	2	2	2	279	30.4	69	2		replicate 1
High	Q944I4	D-glycerate 3-kinase, chloroplastic OS=Arabidopsis thaliana OX=3702 GN=GLYK PE=1 SV=2	8	3	3	3	456	51	40	3		replicate 1
High	Q9FG67	Methylthioalkylmalate synthase 1, chloroplastic OS=Arabidopsis thaliana OX=3702 GN=MAM1 PE=1 SV=1	7	3	3	3	506	55.1	86	3		replicate 1
High	Q38893	Zeta-carotene desaturase, chloroplastic/chromoplastic OS=Arabidopsis thaliana OX=3702 GN=ZDS1 PE=1 SV=3	8	4	4	4	558	61.6	63	4		replicate 1
High	Q8GW48	Heat shock factor-binding protein OS=Arabidopsis thaliana OX=3702 GN=HSBP PE=1 SV=1	30	2	2	2	86	9.3	95	2		replicate 1
High	Q9SEU6	Thioredoxin M4, chloroplastic OS=Arabidopsis thaliana OX=3702 GN=At3g15360 PE=2 SV=2	17	3	3	3	193	21.2	75	3		replicate 1
High	Q9LJL3	Presequence protease 1, chloroplastic/mitochondrial OS=Arabidopsis thaliana OX=3702 GN=PREP1 PE=1 SV=2	3	3	3	3	1080	120.9	69	3		replicate 1
High	Q9LPT6	OVARIAN TUMOR DOMAIN-containing deubiquitinating enzyme 2 OS=Arabidopsis thaliana OX=3702 GN=OTU2 PE=1 SV=1	12	2	2	2	208	23.4	48	2		replicate 1
High	Q9LM92	Small nuclear ribonucleoprotein SmD3b OS=Arabidopsis thaliana OX=3702 GN=SMD3B PE=2 SV=1	20	3	4	3	131	14.2	72	3	Oxidation [M73]	replicate 1
High	Q94F09	Protein disulfide-isomerase 5-2 OS=Arabidopsis thaliana OX=3702 GN=PDIL5-2 PE=1 SV=1	7	2	2	2	440	49.8	33	2		replicate 1
High	Q9SRY5	Glutathione S-transferase F7 OS=Arabidopsis thaliana OX=3702 GN=GSTF7 PE=2 SV=3	12	2	2	1	209	23.6	48	2		replicate 1
High	O80852	Glutathione S-transferase F9 OS=Arabidopsis thaliana OX=3702 GN=GSTF9 PE=1 SV=1	15	3	4	2	215	24.1	45	3		replicate 1
High	P42761	Glutathione S-transferase F10 OS=Arabidopsis thaliana OX=3702 GN=GSTF10 PE=1 SV=3	15	3	3	2	215	24.2	74	3		replicate 1
High	Q9SAA2	ATP-dependent Clp protease proteolytic subunit 6, chloroplastic OS=Arabidopsis thaliana OX=3702 GN=CLPP6 PE=1 SV=1	10	2	2	2	271	29.4	65	2		replicate 1
High	O80567	La-related protein 6B OS=Arabidopsis thaliana OX=3702 GN=LARP6B PE=1 SV=2	5	2	2	2	545	60.6	67	2	Carbamidomethyl [C317]	replicate 1
High	Q9SJL9	Probable xyloglucan endotransglucosylase/hydrolase protein 32 OS=Arabidopsis thaliana OX=3702 GN=XTH32 PE=2 SV=1	12	4	4	4	299	34.5	37	4		replicate 1
High	Q93ZY3	Dolichyl-diphosphooligosaccharide--protein glycosyltransferase subunit STT3A OS=Arabidopsis thaliana OX=3702 GN=STT3A PE=2 SV=1	3	2	2	2	779	86.1	68	2		replicate 1
High	Q8GSJ1	ATP phosphoribosyltransferase 2, chloroplastic OS=Arabidopsis thaliana OX=3702 GN=HISN1B PE=1 SV=1	5	1	1	1	413	44.7	43	1		replicate 1
High	Q9C9P4	3-oxoacyl-[acyl-carrier-protein] synthase II, chloroplastic OS=Arabidopsis thaliana OX=3702 GN=KAS2 PE=1 SV=1	6	2	2	2	541	57.6	64	2		replicate 1
High	Q94BR1	MA3 DOMAIN-CONTAINING TRANSLATION REGULATORY FACTOR 1 OS=Arabidopsis thaliana OX=3702 GN=MRF1 PE=1 SV=1	3	2	2	1	702	77.5	61	2		replicate 1
High	Q9ZUU4	RNA-binding protein CP29B, chloroplastic OS=Arabidopsis thaliana OX=3702 GN=CP29B PE=1 SV=1	8	1	1	1	289	30.7	179	1		replicate 1
High	P56807	Small ribosomal subunit protein bS18c OS=Arabidopsis thaliana OX=3702 GN=rps18 PE=3 SV=1	29	4	7	4	101	12.1	169	4		replicate 1
High	Q9FEA2	Glutamate--tRNA ligase, chloroplastic/mitochondrial OS=Arabidopsis thaliana OX=3702 GN=OVA3 PE=1 SV=1	5	2	2	2	570	63.4	80	2		replicate 1
High	Q96251	ATP synthase subunit O, mitochondrial OS=Arabidopsis thaliana OX=3702 GN=At5g13450 PE=1 SV=2	26	5	5	5	238	26.3	47	5		replicate 1
High	O49552	DNA damage-binding protein 1b OS=Arabidopsis thaliana OX=3702 GN=DDB1B PE=1 SV=2	2	2	2	1	1088	121.1	38	2		replicate 1
High	O82499	Translation initiation factor IF-1, chloroplastic OS=Arabidopsis thaliana OX=3702 GN=At4g11175 PE=2 SV=2	18	2	2	2	141	15.7	61	2	Carbamidomethyl [C103]	replicate 1
High	Q9LXX5	PsbP domain-containing protein 6, chloroplastic OS=Arabidopsis thaliana OX=3702 GN=PPD6 PE=1 SV=1	15	3	3	3	262	28.6	59	3	Carbamidomethyl [C128]	replicate 1
High	Q9C5H6	CMP-sialic acid transporter 3 OS=Arabidopsis thaliana OX=3702 GN=UTR6 PE=2 SV=1	8	2	2	2	405	44.5	30	2		replicate 1
High	P58684	Signal peptidase complex subunit 2 OS=Arabidopsis thaliana OX=3702 GN=At2g39960 PE=2 SV=1	13	2	2	2	192	21.6	55	2		replicate 1
High	Q9LRA7	Probable alpha,alpha-trehalose-phosphate synthase [UDP-forming] 9 OS=Arabidopsis thaliana OX=3702 GN=TPS9 PE=2 SV=1	3	2	2	2	867	98.4	40	2	Carbamidomethyl [C132]	replicate 1
High	Q8L719	THO complex subunit 4B OS=Arabidopsis thaliana OX=3702 GN=ALY2 PE=1 SV=1	11	3	3	3	292	30.8	40	3	Acetyl [N-Term]	replicate 1
High	Q9C9W5	Glycerate dehydrogenase HPR, peroxisomal OS=Arabidopsis thaliana OX=3702 GN=HPR PE=1 SV=1	6	2	2	2	386	42.2	58	2	Carbamidomethyl [C38]	replicate 1
High	Q9M2D8	Uncharacterized protein At3g61260 OS=Arabidopsis thaliana OX=3702 GN=At3g61260 PE=1 SV=1	18	2	2	2	212	23.1	20	2		replicate 1
High	Q8L4D8	Protein IQ-DOMAIN 31 OS=Arabidopsis thaliana OX=3702 GN=IQD31 PE=1 SV=1	5	2	2	2	587	65.2	56	2		replicate 1
High	Q07473	Chlorophyll a-b binding protein CP29.1, chloroplastic OS=Arabidopsis thaliana OX=3702 GN=LHCB4.1 PE=1 SV=1	10	2	3	1	290	31.1	83	2		replicate 1
High	Q9LDZ0	Heat shock 70 kDa protein 10, mitochondrial OS=Arabidopsis thaliana OX=3702 GN=HSP70-10 PE=1 SV=1	5	3	3	2	682	72.9	43	3		replicate 1
High	P56772	Chloroplastic ATP-dependent Clp protease proteolytic subunit 1 OS=Arabidopsis thaliana OX=3702 GN=clpP1 PE=1 SV=2	8	1	1	1	196	22.1	90	1		replicate 1
High	Q06327	Linoleate 9S-lipoxygenase 1 OS=Arabidopsis thaliana OX=3702 GN=LOX1 PE=1 SV=1	4	3	3	3	859	98	116	3		replicate 1
High	Q9C9Z9	Glycosyltransferase-like KOBITO 1 OS=Arabidopsis thaliana OX=3702 GN=ELD1 PE=1 SV=1	6	3	3	3	533	59.9	67	3		replicate 1
High	Q9LG23	Small ribosomal subunit protein mS78 (rPPR3a) OS=Arabidopsis thaliana OX=3702 GN=At1g55890 PE=1 SV=1	8	2	3	2	398	45	46	2		replicate 1
High	Q9C5J7	ATP-dependent 6-phosphofructokinase 7 OS=Arabidopsis thaliana OX=3702 GN=PFK7 PE=1 SV=1	7	3	3	2	485	53.4	73	3		replicate 1
High	P11035	Nitrate reductase [NADH] 2 OS=Arabidopsis thaliana OX=3702 GN=NIA2 PE=1 SV=1	4	3	3	3	917	102.8	114	3	Carbamidomethyl [C226]	replicate 1
High	Q9S757	Bifunctional L-3-cyanoalanine synthase/cysteine synthase C1, mitochondrial OS=Arabidopsis thaliana OX=3702 GN=CYSC1 PE=1 SV=1	8	3	3	3	368	39.9	120	3	Carbamidomethyl [C72]	replicate 1
High	Q9M647	IAA-alanine resistance protein 1 OS=Arabidopsis thaliana OX=3702 GN=IAR1 PE=2 SV=3	5	2	2	2	469	50.6	44	2		replicate 1
High	Q8RXL8	UDP-xylose transporter 3 OS=Arabidopsis thaliana OX=3702 GN=UXT3 PE=1 SV=1	3	1	2	1	357	39	80	1	Oxidation [M315]	replicate 1
High	Q9SW21	Acyl carrier protein 4, chloroplastic OS=Arabidopsis thaliana OX=3702 GN=ACP4 PE=2 SV=1	12	1	1	1	137	14.5	69	1		replicate 1
High	Q41188	Cold shock protein 2 OS=Arabidopsis thaliana OX=3702 GN=CSP2 PE=1 SV=1	11	1	1	1	203	19.1	92	1		replicate 1
High	Q8L707	Beta-1,4-xylosyltransferase IRX14 OS=Arabidopsis thaliana OX=3702 GN=IRX14 PE=1 SV=1	5	2	2	2	525	59.1	24	2		replicate 1
High	Q9ZW34	Cytosolic enolase 3 OS=Arabidopsis thaliana OX=3702 GN=ENO3 PE=1 SV=1	6	2	2	2	475	51.6	25	2		replicate 1
High	P93025	Phototropin-2 OS=Arabidopsis thaliana OX=3702 GN=PHOT2 PE=1 SV=2	3	2	2	2	915	102.4	82	2		replicate 1
High	P56766	Photosystem I P700 chlorophyll a apoprotein A1 OS=Arabidopsis thaliana OX=3702 GN=psaA PE=1 SV=1	5	4	4	4	750	83.2	72	4		replicate 1
High	Q6NQE2	Probable NAD(P)H dehydrogenase (quinone) FQR1-like 1 OS=Arabidopsis thaliana OX=3702 GN=At4g27270 PE=1 SV=1	18	3	3	3	205	21.8	58	3		replicate 1
High	Q9ZUG4	Methylthioribose-1-phosphate isomerase OS=Arabidopsis thaliana OX=3702 GN=At2g05830 PE=1 SV=2	15	3	3	3	374	39.6	47	3		replicate 1
High	Q9C969	Aromatic aminotransferase ISS1 OS=Arabidopsis thaliana OX=3702 GN=ISS1 PE=1 SV=1	5	1	1	1	394	43.7	68	1		replicate 1
High	O80929	Large ribosomal subunit protein eL36z OS=Arabidopsis thaliana OX=3702 GN=RPL36A PE=3 SV=1	18	4	7	1	113	12.7	99	4	Oxidation [M93]	replicate 1
High	Q6STH5	Fe-S cluster assembly factor HCF101, chloroplastic OS=Arabidopsis thaliana OX=3702 GN=HCF101 PE=1 SV=1	7	3	3	3	532	57.7	58	3	Carbamidomethyl [C414; C419]	replicate 1
High	Q8H7F6	Bifunctional monothiol glutaredoxin-S16, chloroplastic OS=Arabidopsis thaliana OX=3702 GN=GRXS16 PE=1 SV=2	9	2	2	2	293	32.2	48	2		replicate 1
High	P82281	Thylakoid lumenal 29 kDa protein, chloroplastic OS=Arabidopsis thaliana OX=3702 GN=TL29 PE=1 SV=2	5	1	1	1	349	37.9	57	1		replicate 1
High	Q9M0V3	DNA damage-binding protein 1a OS=Arabidopsis thaliana OX=3702 GN=DDB1A PE=1 SV=1	2	2	2	1	1088	121.2	35	2		replicate 1
High	O23140	AP-2 complex subunit mu OS=Arabidopsis thaliana OX=3702 GN=AP2M PE=1 SV=1	8	3	3	3	438	49.3	72	3		replicate 1
High	Q9SJZ6	Mediator of RNA polymerase II transcription subunit 18 OS=Arabidopsis thaliana OX=3702 GN=MED18 PE=1 SV=1	13	2	2	2	219	23.4	28	2	Carbamidomethyl [C58]	replicate 1
High	Q42529	Tryptophan synthase alpha chain, chloroplastic OS=Arabidopsis thaliana OX=3702 GN=TSA1 PE=1 SV=1	7	1	1	1	312	33.2	71	1		replicate 1
High	Q9C944	Probable histone H2A variant 3 OS=Arabidopsis thaliana OX=3702 GN=At1g52740 PE=1 SV=1	27	2	2	2	134	14.3	66	2		replicate 1
High	Q8VWI1	ER lumen protein-retaining receptor B OS=Arabidopsis thaliana OX=3702 GN=ERD2B PE=1 SV=1	8	1	1	1	215	25.5	79	1		replicate 1
High	Q9LUG1	Protein transport protein SEC23 E OS=Arabidopsis thaliana OX=3702 GN=SEC23E PE=1 SV=1	4	2	2	1	765	84	33	2		replicate 1
High	Q0WVH0	Protein REBELOTE OS=Arabidopsis thaliana OX=3702 GN=RBL PE=1 SV=1	5	2	2	2	594	68.3	59	2		replicate 1
High	Q39097	Eukaryotic peptide chain release factor subunit 1-1 OS=Arabidopsis thaliana OX=3702 GN=ERF1-1 PE=1 SV=2	5	2	2	1	436	48.7	51	2	Carbamidomethyl [C388]	replicate 1
High	Q93ZR3	Pre-mRNA-processing factor 39-1 OS=Arabidopsis thaliana OX=3702 GN=PRP39-1 PE=1 SV=1	3	1	1	1	768	85.2	33	1		replicate 1
High	O04379	Protein argonaute 1 OS=Arabidopsis thaliana OX=3702 GN=AGO1 PE=1 SV=1	4	4	4	4	1048	116.1	67	4	Carbamidomethyl [C794]	replicate 1
High	Q66GP9	NO-associated protein 1, chloroplastic/mitochondrial OS=Arabidopsis thaliana OX=3702 GN=NOA1 PE=1 SV=1	5	2	2	2	561	61.9	83	2		replicate 1
High	Q9LPR4	2-isopropylmalate synthase 1, chloroplastic OS=Arabidopsis thaliana OX=3702 GN=IPMS1 PE=1 SV=2	3	2	3	2	631	68.6	45	2		replicate 1
High	Q9FJ41	GDSL esterase/lipase At5g45950 OS=Arabidopsis thaliana OX=3702 GN=At5g45950 PE=2 SV=1	6	2	2	2	357	39.8	42	2		replicate 1
High	Q9LVH5	Outer envelope protein 64, chloroplastic OS=Arabidopsis thaliana OX=3702 GN=OEP64 PE=1 SV=1	4	2	2	2	589	64	85	2		replicate 1
High	Q94AU2	25.3 kDa vesicle transport protein SEC22-1 OS=Arabidopsis thaliana OX=3702 GN=SEC221 PE=1 SV=1	7	1	1	1	218	25.3	30	1		replicate 1
High	Q9SX68	Large ribosomal subunit protein uL18c OS=Arabidopsis thaliana OX=3702 GN=RPL18 PE=2 SV=1	12	1	1	1	170	18.7	76	1		replicate 1
High	Q9FY71	Protein EXORDIUM-like 4 OS=Arabidopsis thaliana OX=3702 GN=EXL4 PE=2 SV=1	10	3	3	2	278	29.5	48	3		replicate 1
High	Q9SKC9	NADH dehydrogenase [ubiquinone] 1 beta subcomplex subunit 7 OS=Arabidopsis thaliana OX=3702 GN=At2g02050 PE=1 SV=1	23	2	2	2	103	11.7	50	2		replicate 1
High	Q9LV27	Target of rapamycin complex subunit LST8-1 OS=Arabidopsis thaliana OX=3702 GN=LST8-1 PE=1 SV=1	6	1	1	1	305	34.3	53	1	Acetyl [N-Term]	replicate 1
High	Q9SB63	Protein MODIFIER OF SNC1 1 OS=Arabidopsis thaliana OX=3702 GN=MOS1 PE=1 SV=2	1	1	1	1	1412	153.6	99	1		replicate 1
High	Q96522	Peroxidase 45 OS=Arabidopsis thaliana OX=3702 GN=PER45 PE=1 SV=1	6	2	2	2	325	35.8	71	2	Carbamidomethyl [C69; C121]	replicate 1
High	Q8H1F4	Coatomer subunit zeta-3 OS=Arabidopsis thaliana OX=3702 GN=At4g08520 PE=2 SV=1	12	2	3	2	181	19.9	34	2	Acetyl [N-Term]; Carbamidomethyl [C8]	replicate 1
High	P21276	Superoxide dismutase [Fe] 1, chloroplastic OS=Arabidopsis thaliana OX=3702 GN=FSD1 PE=1 SV=4	11	2	2	2	212	23.8	46	2		replicate 1
High	O49354	Ubiquinone biosynthesis O-methyltransferase, mitochondrial OS=Arabidopsis thaliana OX=3702 GN=COQ3 PE=1 SV=2	8	2	2	2	322	35.3	50	2		replicate 1
High	Q8RWB7	Probable methyltransferase At1g29790 OS=Arabidopsis thaliana OX=3702 GN=CLSC5 PE=2 SV=1	7	2	3	2	378	41.9	85	2		replicate 1
High	Q94II3	Probable methyltransferase PMT21 OS=Arabidopsis thaliana OX=3702 GN=ERD3 PE=2 SV=1	5	2	2	1	600	68.3	73	2	Carbamidomethyl [C201]	replicate 1
High	P38605	Cycloartenol synthase OS=Arabidopsis thaliana OX=3702 GN=CAS1 PE=1 SV=2	5	3	3	3	759	86	26	3		replicate 1
High	Q94EH8	THO complex subunit 4C OS=Arabidopsis thaliana OX=3702 GN=ALY3 PE=1 SV=1	9	2	2	2	295	31.3	54	2		replicate 1
High	Q9C912	Large ribosomal subunit protein eL33y OS=Arabidopsis thaliana OX=3702 GN=RPL35AC PE=3 SV=1	31	4	4	4	112	12.9	48	4		replicate 1
High	P48483	Serine/threonine-protein phosphatase PP1 isozyme 3 OS=Arabidopsis thaliana OX=3702 GN=TOPP3 PE=1 SV=1	8	2	2	2	322	36.2	34	2	Acetyl [N-Term]; Carbamidomethyl [C59]	replicate 1
High	P56767	Photosystem I P700 chlorophyll a apoprotein A2 OS=Arabidopsis thaliana OX=3702 GN=psaB PE=1 SV=1	3	2	2	2	734	82.4	73	2		replicate 1
High	Q9SHF3	Protein argonaute 2 OS=Arabidopsis thaliana OX=3702 GN=AGO2 PE=1 SV=1	3	2	2	2	1014	113.4	68	2	Carbamidomethyl [C695]	replicate 1
High	Q944P7	Leucine aminopeptidase 2, chloroplastic OS=Arabidopsis thaliana OX=3702 GN=LAP2 PE=2 SV=2	4	2	2	2	583	61.3	55	2		replicate 1
High	P35131	Ubiquitin-conjugating enzyme E2 8 OS=Arabidopsis thaliana OX=3702 GN=UBC8 PE=1 SV=1	18	1	1	1	148	16.5	41	1	Carbamidomethyl [C107]	replicate 1
High	O81098	DNA-directed RNA polymerases II and IV subunit 5A OS=Arabidopsis thaliana OX=3702 GN=NRPB5A PE=1 SV=1	15	3	3	3	205	24.3	86	3		replicate 1
High	Q9C744	AP-3 complex subunit delta OS=Arabidopsis thaliana OX=3702 GN=DELTA-ADR PE=1 SV=1	2	1	1	1	869	97.1	49	1		replicate 1
High	F4JT76	Vacuolar protein sorting-associated protein 54, chloroplastic OS=Arabidopsis thaliana OX=3702 GN=VPS54 PE=1 SV=1	2	2	2	2	1034	113.8	49	2		replicate 1
High	Q9FJH0	Ras-related protein RABA1f OS=Arabidopsis thaliana OX=3702 GN=RABA1F PE=2 SV=1	14	3	3	1	217	24.3	75	3		replicate 1
High	Q9S845	GDP-mannose transporter GONST3 OS=Arabidopsis thaliana OX=3702 GN=GONST3 PE=2 SV=1	5	1	1	1	372	41.7	57	1		replicate 1
High	O82514	Adenylate kinase 4 OS=Arabidopsis thaliana OX=3702 GN=ADK1 PE=1 SV=2	9	1	1	1	246	26.9	35	1		replicate 1
High	Q95749	Small ribosomal subunit protein uS3m OS=Arabidopsis thaliana OX=3702 GN=RPS3 PE=1 SV=4	6	2	2	2	556	64.8	18	2		replicate 1
High	P49243	Beta-ketoacyl-[acyl-carrier-protein] synthase III, chloroplastic OS=Arabidopsis thaliana OX=3702 GN=At1g62640 PE=2 SV=2	5	1	1	1	404	42.8	29	1	Carbamidomethyl [C75]	replicate 1
High	Q9STS7	Chloroplastic lipocalin OS=Arabidopsis thaliana OX=3702 GN=CHL PE=1 SV=1	9	3	3	3	353	39.1	34	3		replicate 1
High	Q56WH4	Histone deacetylase HDT2 OS=Arabidopsis thaliana OX=3702 GN=HDT2 PE=1 SV=2	7	1	1	1	306	32.3	18	1	Carbamidomethyl [C33]	replicate 1
High	F4IDC2	Protein SLOW WALKER 2 OS=Arabidopsis thaliana OX=3702 GN=SWA2 PE=1 SV=1	3	3	3	3	1043	117	59	3		replicate 1
High	F4JAU2	SAC3 family protein B OS=Arabidopsis thaliana OX=3702 GN=SAC3B PE=1 SV=1	1	1	1	1	1697	189.8	58	1		replicate 1
High	Q9M1J6	Protein STRICTOSIDINE SYNTHASE-LIKE 9 OS=Arabidopsis thaliana OX=3702 GN=SSL9 PE=2 SV=1	5	1	2	1	370	41.4	80	1		replicate 1
High	Q9M337	Small ribosomal subunit protein eS21z OS=Arabidopsis thaliana OX=3702 GN=RPS21B PE=1 SV=1	18	1	1	1	82	9.1	68	1	Acetyl [N-Term]	replicate 1
High	Q8LPJ4	ABC transporter E family member 2 OS=Arabidopsis thaliana OX=3702 GN=ABCE2 PE=2 SV=1	5	2	2	2	605	68.3	42	2		replicate 1
High	Q5XF82	Jacalin-related lectin 11 OS=Arabidopsis thaliana OX=3702 GN=JAL11 PE=2 SV=1	7	3	3	2	444	48.5	36	3		replicate 1
High	Q8VZ74	GTPase ERA-like, chloroplastic OS=Arabidopsis thaliana OX=3702 GN=At5g66470 PE=2 SV=1	8	4	4	4	427	48.9	47	4		replicate 1
High	O82663	Succinate dehydrogenase [ubiquinone] flavoprotein subunit 1, mitochondrial OS=Arabidopsis thaliana OX=3702 GN=SDH1-1 PE=1 SV=1	2	1	1	1	634	69.6	79	1		replicate 1
High	Q9SL42	Peptidyl-prolyl cis-trans isomerase Pin1 OS=Arabidopsis thaliana OX=3702 GN=PIN1 PE=1 SV=1	15	1	1	1	119	13	53	1		replicate 1
High	F4HQ84	Conserved oligomeric Golgi complex subunit 3 OS=Arabidopsis thaliana OX=3702 GN=COG3 PE=1 SV=1	5	2	2	2	784	88.6	40	2	Carbamidomethyl [C415]	replicate 1
High	Q8L636	Sodium/calcium exchanger NCL OS=Arabidopsis thaliana OX=3702 GN=NCL PE=2 SV=1	2	1	1	1	585	63.4	40	1		replicate 1
High	P46283	Sedoheptulose-1,7-bisphosphatase, chloroplastic OS=Arabidopsis thaliana OX=3702 GN=At3g55800 PE=2 SV=1	6	2	2	2	393	42.4	23	2		replicate 1
High	Q9FKK7	Xylose isomerase OS=Arabidopsis thaliana OX=3702 GN=XYLA PE=2 SV=2	6	3	3	3	477	53.7	38	3		replicate 1
High	Q9SMQ6	Ras-related protein RABA4b OS=Arabidopsis thaliana OX=3702 GN=RABA4B PE=1 SV=1	13	2	2	1	224	24.4	77	2		replicate 1
High	Q9LX31	Tetrapyrrole-binding protein, chloroplastic OS=Arabidopsis thaliana OX=3702 GN=GUN4 PE=1 SV=1	6	1	1	1	265	29.6	72	1		replicate 1
High	Q9C8E6	Protein PLASTID MOVEMENT IMPAIRED 1 OS=Arabidopsis thaliana OX=3702 GN=PMI1 PE=1 SV=1	3	2	2	2	843	93.8	32	2		replicate 1
High	P49689	Small ribosomal subunit protein eS30z/eS30y/eS30x OS=Arabidopsis thaliana OX=3702 GN=RPS30A PE=3 SV=3	29	3	7	3	62	6.9	114	3		replicate 1
High	Q9LM02	Cycloartenol-C-24-methyltransferase OS=Arabidopsis thaliana OX=3702 GN=SMT1 PE=1 SV=1	5	1	1	1	336	38.2	76	1		replicate 1
High	Q9FMD7	Probable inactive receptor kinase At5g16590 OS=Arabidopsis thaliana OX=3702 GN=At5g16590 PE=1 SV=1	6	3	3	3	625	67.4	30	3		replicate 1
High	Q9LFC0	E3 ubiquitin-protein ligase HAKAI homolog OS=Arabidopsis thaliana OX=3702 GN=HAKAI PE=1 SV=1	8	2	3	2	360	39.7	50	2	Carbamidomethyl [C103; C106]	replicate 1
High	F4JF21	Protein PLASTID TRANSCRIPTIONALLY ACTIVE 10 OS=Arabidopsis thaliana OX=3702 GN=PTAC10 PE=1 SV=1	4	2	2	2	668	78.8	30	2		replicate 1
High	Q8L7Y9	Non-specific phospholipase C1 OS=Arabidopsis thaliana OX=3702 GN=NPC1 PE=2 SV=1	5	2	2	2	533	60	35	2	Carbamidomethyl [C188]	replicate 1
High	F4JHH5	Exocyst complex component SEC15B OS=Arabidopsis thaliana OX=3702 GN=SEC15B PE=1 SV=1	3	2	2	2	787	88.3	65	2	Carbamidomethyl [C144]	replicate 1
High	Q681K2	Embryo-specific protein ATS3A OS=Arabidopsis thaliana OX=3702 GN=ATS3A PE=1 SV=1	12	2	3	2	179	19.9	80	2	Carbamidomethyl [C112]	replicate 1
High	Q8L7S6	Beta-hexosaminidase 3 OS=Arabidopsis thaliana OX=3702 GN=HEXO3 PE=1 SV=1	7	3	3	3	535	60	28	3		replicate 1
High	O22609	Protease Do-like 1, chloroplastic OS=Arabidopsis thaliana OX=3702 GN=DEGP1 PE=1 SV=2	7	2	2	2	439	46.6	22	2		replicate 1
High	P43296	Cysteine protease RD19A OS=Arabidopsis thaliana OX=3702 GN=RD19A PE=1 SV=1	4	1	1	1	368	40.4	31	1		replicate 1
High	Q9FKB0	Sm-like protein LSM5 OS=Arabidopsis thaliana OX=3702 GN=LSM5 PE=1 SV=1	17	1	1	1	88	9.7	35	1	Acetyl [N-Term]	replicate 1
High	F4JS25	Suppressor of RPS4-RLD 1 OS=Arabidopsis thaliana OX=3702 GN=SRFR1 PE=1 SV=1	4	3	3	3	1052	118	21	3		replicate 1
High	P46422	Glutathione S-transferase F2 OS=Arabidopsis thaliana OX=3702 GN=GSTF2 PE=1 SV=3	13	3	3	1	212	24.1	56	3		replicate 1
High	Q1H595	Sm-like protein LSM2 OS=Arabidopsis thaliana OX=3702 GN=LSM2 PE=1 SV=1	23	2	2	2	93	10.7	16	2		replicate 1
High	Q9SU35	pEARLI1-like lipid transfer protein 1 OS=Arabidopsis thaliana OX=3702 GN=AZI1 PE=1 SV=1	15	2	2	2	161	16.8	60	2	Carbamidomethyl [C78]	replicate 1
High	F4KBP5	Protein CHROMATIN REMODELING 4 OS=Arabidopsis thaliana OX=3702 GN=CHR4 PE=2 SV=1	1	2	3	1	2223	247.8	93	2		replicate 1
High	O22898	Long chain acyl-CoA synthetase 1 OS=Arabidopsis thaliana OX=3702 GN=LACS1 PE=2 SV=1	4	2	2	2	660	74.6	44	2		replicate 1
High	Q9SZI2	Nucleosome assembly protein 1;1 OS=Arabidopsis thaliana OX=3702 GN=NAP1;1 PE=1 SV=1	9	3	3	3	372	43	37	3		replicate 1
High	Q9M0V4	U3 snoRNP-associated protein-like YAO OS=Arabidopsis thaliana OX=3702 GN=YAO PE=2 SV=1	6	3	3	3	504	56.5	35	3		replicate 1
High	O23627	Glycine--tRNA ligase, mitochondrial 1 OS=Arabidopsis thaliana OX=3702 GN=At1g29880 PE=1 SV=1	3	3	3	3	729	81.9	46	3		replicate 1
High	Q8RW93	Putative lipid-binding protein At4g00165 OS=Arabidopsis thaliana OX=3702 GN=At4g00165 PE=2 SV=1	11	1	2	1	128	13.3	80	1	Carbamidomethyl [C118]	replicate 1
High	Q9FXH1	Pentatricopeptide repeat-containing protein At1g19720 OS=Arabidopsis thaliana OX=3702 GN=DYW7 PE=2 SV=1	3	2	2	2	894	100.8	81	2	Carbamidomethyl [C191; C194]	replicate 1
High	Q9LUG9	Mediator of RNA polymerase II transcription subunit 33A OS=Arabidopsis thaliana OX=3702 GN=MED33A PE=1 SV=1	2	2	2	2	1309	143	98	2	Carbamidomethyl [C24; C583]	replicate 1
High	P93824	1-aminocyclopropane-1-carboxylate oxidase homolog 6 OS=Arabidopsis thaliana OX=3702 GN=At1g04350 PE=2 SV=1	6	1	1	1	360	40.8	27	1		replicate 1
High	Q9SCL7	Acetylglutamate kinase, chloroplastic OS=Arabidopsis thaliana OX=3702 GN=NAGK PE=1 SV=1	6	1	1	1	347	36.6	54	1		replicate 1
High	Q9LS94	Ras-related protein RABG3f OS=Arabidopsis thaliana OX=3702 GN=RABG3F PE=1 SV=1	12	2	2	2	206	23.1	48	2	Carbamidomethyl [C171]	replicate 1
High	P56771	Cytochrome f OS=Arabidopsis thaliana OX=3702 GN=petA PE=3 SV=1	14	4	4	4	320	35.3	44	4		replicate 1
High	Q8GUG7	DEAD-box ATP-dependent RNA helicase 50 OS=Arabidopsis thaliana OX=3702 GN=RH50 PE=2 SV=2	5	3	3	3	781	87.4	28	3	Carbamidomethyl [C583]	replicate 1
High	Q84K16	AP-1 complex subunit gamma-1 OS=Arabidopsis thaliana OX=3702 GN=GAMMA-ADR PE=1 SV=1	4	3	4	2	876	96.4	0	3		replicate 1
High	Q9M0Y8	Vesicle-fusing ATPase OS=Arabidopsis thaliana OX=3702 GN=NSF PE=1 SV=2	2	1	1	1	742	81.4	16	1	Carbamidomethyl [C733]	replicate 1
High	Q42351	Large ribosomal subunit protein eL34z OS=Arabidopsis thaliana OX=3702 GN=RPL34A PE=2 SV=1	21	2	2	1	120	13.7	33	2		replicate 1
High	Q9FFF3	Conserved oligomeric Golgi complex subunit 1 OS=Arabidopsis thaliana OX=3702 GN=COG1 PE=1 SV=1	4	4	4	4	1068	118.7	54	4		replicate 1
High	Q9ZSR7	Triose phosphate/phosphate translocator TPT, chloroplastic OS=Arabidopsis thaliana OX=3702 GN=TPT PE=1 SV=1	5	2	3	2	410	44.6	27	2		replicate 1
High	Q9LTS6	Small ribosomal subunit protein bS16m/bS16c OS=Arabidopsis thaliana OX=3702 GN=RPS16-2 PE=1 SV=1	13	1	1	1	135	15.1	38	1		replicate 1
High	P54904	Pyrroline-5-carboxylate reductase OS=Arabidopsis thaliana OX=3702 GN=PROC1 PE=2 SV=1	8	2	2	2	276	28.6	22	2	Carbamidomethyl [C41]	replicate 1
High	Q9SRH6	Hypersensitive-induced response protein 3 OS=Arabidopsis thaliana OX=3702 GN=HIR3 PE=1 SV=1	10	3	3	2	285	31.3	48	3	Carbamidomethyl [C58]	replicate 1
High	Q9FE65	Large ribosomal subunit protein eL34y OS=Arabidopsis thaliana OX=3702 GN=RPL34B PE=3 SV=1	21	2	4	1	119	13.6	33	2		replicate 1
High	Q944A7	Serine/threonine-protein kinase BSK1 OS=Arabidopsis thaliana OX=3702 GN=BSK1 PE=1 SV=1	7	2	2	2	512	56.8	70	2		replicate 1
High	P38420	DNA-directed RNA polymerase II subunit 2 OS=Arabidopsis thaliana OX=3702 GN=NRPB2 PE=1 SV=2	1	1	1	1	1188	134.9	68	1		replicate 1
High	Q93W34	Polyadenylate-binding protein RBP45C OS=Arabidopsis thaliana OX=3702 GN=RBP45C PE=2 SV=1	6	2	2	2	415	44.9	30	2		replicate 1
High	Q2HIM5	Membrane magnesium transporter OS=Arabidopsis thaliana OX=3702 GN=At5g03345 PE=3 SV=1	27	2	2	2	104	11.8	19	2		replicate 1
High	Q9LT78	Probable cysteine protease RD21C OS=Arabidopsis thaliana OX=3702 GN=RD21C PE=1 SV=1	4	1	1	1	452	49.3	46	1		replicate 1
High	Q9FE78	Eukaryotic translation initiation factor 2 subunit alpha OS=Arabidopsis thaliana OX=3702 GN=EIF2A PE=1 SV=1	8	2	2	2	344	38.8	50	2	Carbamidomethyl [C239]	replicate 1
High	P29388	NADH-ubiquinone oxidoreductase chain 5 OS=Arabidopsis thaliana OX=3702 GN=ND5 PE=1 SV=4	2	1	1	1	669	74.5	45	1		replicate 1
High	Q9ZU32	Nicotinate-nucleotide pyrophosphorylase [carboxylating], chloroplastic OS=Arabidopsis thaliana OX=3702 GN=QPT PE=1 SV=2	7	2	2	2	348	37.9	69	2	Carbamidomethyl [C166]	replicate 1
High	Q9M3A8	Pentatricopeptide repeat-containing protein At3g49240, mitochondrial OS=Arabidopsis thaliana OX=3702 GN=EMB1796 PE=1 SV=1	3	1	1	1	629	71.2	56	1		replicate 1
High	Q9FRL8	Glutathione S-transferase DHAR2 OS=Arabidopsis thaliana OX=3702 GN=DHAR2 PE=1 SV=1	7	1	1	1	213	23.4	41	1		replicate 1
High	Q8RXK2	Small RNA degrading nuclease 3 OS=Arabidopsis thaliana OX=3702 GN=SDN3 PE=1 SV=1	4	3	4	3	782	87.4	33	3		replicate 1
High	O23207	Probable NAD(P)H dehydrogenase (quinone) FQR1-like 2 OS=Arabidopsis thaliana OX=3702 GN=At4g36750 PE=1 SV=1	7	1	1	1	273	28.7	88	1		replicate 1
High	Q8VY92	Transmembrane emp24 domain-containing protein p24delta10 OS=Arabidopsis thaliana OX=3702 GN=At1g69460 PE=1 SV=1	8	1	2	1	214	24.4	76	1		replicate 1
High	Q3E902	Small ribosomal subunit protein eS21y OS=Arabidopsis thaliana OX=3702 GN=RPS21C PE=1 SV=2	18	1	2	1	82	9.1	162	1	Acetyl [N-Term]	replicate 1
High	Q94A41	Alpha-amylase 3, chloroplastic OS=Arabidopsis thaliana OX=3702 GN=AMY3 PE=1 SV=1	2	2	2	2	887	99.8	47	2	Carbamidomethyl [C363]	replicate 1
High	Q9SE96	GEM-like protein 1 OS=Arabidopsis thaliana OX=3702 GN=FIP1 PE=1 SV=1	10	2	2	2	259	27.9	65	2		replicate 1
High	Q9SU40	Monocopper oxidase-like protein SKU5 OS=Arabidopsis thaliana OX=3702 GN=SKU5 PE=1 SV=1	3	1	1	1	587	65.6	37	1		replicate 1
High	Q9SB81	Peroxidase 42 OS=Arabidopsis thaliana OX=3702 GN=PER42 PE=1 SV=2	10	2	2	2	330	37.3	13	2		replicate 1
High	Q94KI8	Two pore calcium channel protein 1 OS=Arabidopsis thaliana OX=3702 GN=TPC1 PE=1 SV=1	4	2	2	2	733	84.8	26	2	Carbamidomethyl [C392]	replicate 1
High	P34789	Small ribosomal subunit protein eS28x OS=Arabidopsis thaliana OX=3702 GN=RPS28C PE=3 SV=1	19	1	1	1	64	7.3	61	1		replicate 1
High	Q9LU85	Probable plastid-lipid-associated protein 4, chloroplastic OS=Arabidopsis thaliana OX=3702 GN=PAP4 PE=1 SV=1	9	2	2	2	242	27.1	0	2		replicate 1
High	Q9M1Q9	ABC transporter B family member 21 OS=Arabidopsis thaliana OX=3702 GN=ABCB21 PE=1 SV=2	1	1	1	1	1296	140.2	83	1		replicate 1
High	Q9FG38	Sorting nexin 1 OS=Arabidopsis thaliana OX=3702 GN=SNX1 PE=1 SV=1	7	2	2	2	402	46.5	35	2		replicate 1
High	B5BT18	TATA-binding protein-associated factor BTAF1 OS=Arabidopsis thaliana OX=3702 GN=BTAF1 PE=1 SV=1	1	1	1	1	2045	226.9	95	1		replicate 1
High	Q9LS40	Protein ASPARTIC PROTEASE IN GUARD CELL 1 OS=Arabidopsis thaliana OX=3702 GN=ASPG1 PE=1 SV=1	4	2	2	2	500	53.2	62	2		replicate 1
High	Q8W575	COP9 signalosome complex subunit 3 OS=Arabidopsis thaliana OX=3702 GN=CSN3 PE=1 SV=2	5	2	2	2	429	47.7	24	2	Carbamidomethyl [C93]	replicate 1
High	Q9SYT0	Annexin D1 OS=Arabidopsis thaliana OX=3702 GN=ANN1 PE=1 SV=1	6	2	2	2	317	36.2	30	2		replicate 1
High	Q9ZQH3	Protein transport protein SEC23 D OS=Arabidopsis thaliana OX=3702 GN=SEC23D PE=2 SV=1	3	2	2	2	745	82.5	35	2		replicate 1
High	O48722	Probable inactive heme oxygenase 2, chloroplastic OS=Arabidopsis thaliana OX=3702 GN=HO2 PE=2 SV=2	9	2	2	2	299	34.9	25	2		replicate 1
High	Q945M1	NADH dehydrogenase [ubiquinone] 1 beta subcomplex subunit 9 OS=Arabidopsis thaliana OX=3702 GN=CIB22 PE=1 SV=1	9	1	1	1	117	13.6	39	1		replicate 1
High	Q9ZSZ8	FKBP12-interacting protein of 37 kDa OS=Arabidopsis thaliana OX=3702 GN=FIP37 PE=1 SV=1	5	1	1	1	330	37.2	25	1		replicate 1
High	Q9SA96	Arogenate dehydratase/prephenate dehydratase 1, chloroplastic OS=Arabidopsis thaliana OX=3702 GN=ADT1 PE=1 SV=1	5	2	2	2	392	43.6	70	2		replicate 1
High	Q9C681	Probable histone H2A.1 OS=Arabidopsis thaliana OX=3702 GN=At1g51060 PE=1 SV=1	17	1	1	1	132	13.9	0	1		replicate 1
High	Q9LZ23	ACT domain-containing protein ACR12 OS=Arabidopsis thaliana OX=3702 GN=ACR12 PE=2 SV=1	12	4	4	4	301	33.2	73	4		replicate 1
High	Q94AG6	S-adenosylmethionine carrier 1, chloroplastic/mitochondrial OS=Arabidopsis thaliana OX=3702 GN=SAMC1 PE=1 SV=1	4	1	1	1	325	34.8	56	1		replicate 1
High	Q8RWN9	Dihydrolipoyllysine-residue acetyltransferase component 2 of pyruvate dehydrogenase complex, mitochondrial OS=Arabidopsis thaliana OX=3702 GN=At3g13930 PE=1 SV=2	3	1	1	1	539	58.4	28	1		replicate 1
High	Q8VZ95	Vesicle-associated protein 1-1 OS=Arabidopsis thaliana OX=3702 GN=PVA11 PE=1 SV=1	10	2	2	2	256	28.5	53	2	Carbamidomethyl [C42]	replicate 1
High	Q9SX22	Small ribosomal subunit protein cS23z OS=Arabidopsis thaliana OX=3702 GN=At1g68590 PE=1 SV=1	12	2	3	2	166	18.5	62	2		replicate 1
High	Q9C5Y0	Phospholipase D delta OS=Arabidopsis thaliana OX=3702 GN=PLDDELTA PE=1 SV=2	3	2	2	2	868	98.9	38	2		replicate 1
High	Q9SAR5	Ankyrin repeat domain-containing protein 2A OS=Arabidopsis thaliana OX=3702 GN=AKR2A PE=1 SV=2	4	1	2	1	342	37	35	1	Carbamidomethyl [C259]	replicate 1
High	Q494Q2	Hydroxyproline O-arabinosyltransferase 2 OS=Arabidopsis thaliana OX=3702 GN=HPAT2 PE=1 SV=1	4	1	1	1	358	40.9	19	1		replicate 1
High	O82221	Probable small nuclear ribonucleoprotein G OS=Arabidopsis thaliana OX=3702 GN=At2g23930 PE=3 SV=1	19	1	1	1	80	8.8	87	1		replicate 1
High	Q9FK59	Eukaryotic translation initiation factor NCBP OS=Arabidopsis thaliana OX=3702 GN=NCBP PE=1 SV=1	12	2	2	2	221	25.7	26	2		replicate 1
High	O65502	Protein HIGH CHLOROPHYLL FLUORESCENCE PHENOTYPE 244, chloroplastic OS=Arabidopsis thaliana OX=3702 GN=HCF244 PE=1 SV=1	6	2	2	2	395	43.7	81	2		replicate 1
High	Q8H0W0	Protein LPA3 OS=Arabidopsis thaliana OX=3702 GN=LPA3 PE=1 SV=1	6	2	2	2	358	40	50	2		replicate 1
High	Q07098	Serine/threonine-protein phosphatase PP2A-2 catalytic subunit OS=Arabidopsis thaliana OX=3702 GN=PP2A2 PE=1 SV=1	4	1	1	1	306	34.9	41	1		replicate 1
High	O23290	Large ribosomal subunit protein eL42z/eL42y OS=Arabidopsis thaliana OX=3702 GN=RPL36AA PE=3 SV=3	23	2	2	2	105	12.1	59	2		replicate 1
High	O64888	Ribose-phosphate pyrophosphokinase 5, chloroplastic OS=Arabidopsis thaliana OX=3702 GN=PRS5 PE=2 SV=2	8	2	2	2	394	42.6	41	2		replicate 1
High	O49543	Cysteine desulfurase, mitochondrial OS=Arabidopsis thaliana OX=3702 GN=NIFS1 PE=1 SV=1	6	2	2	2	453	50.3	30	2		replicate 1
High	Q9FHT4	Transmembrane 9 superfamily member 4 OS=Arabidopsis thaliana OX=3702 GN=TMN4 PE=2 SV=1	3	2	3	1	593	68	39	2		replicate 1
High	Q9FLI4	Subtilisin-like protease SBT1.3 OS=Arabidopsis thaliana OX=3702 GN=SBT1.3 PE=2 SV=1	2	1	2	1	780	84.9	32	1		replicate 1
High	Q9SUM2	Probable small nuclear ribonucleoprotein F OS=Arabidopsis thaliana OX=3702 GN=At4g30220 PE=3 SV=1	28	2	2	2	88	9.9	45	2	Carbamidomethyl [C67]; Acetyl [N-Term]	replicate 1
High	Q940X9	La-related protein 1A OS=Arabidopsis thaliana OX=3702 GN=LARP1A PE=1 SV=1	4	3	3	3	826	91.3	33	3		replicate 1
High	O23144	Proton pump-interactor 1 OS=Arabidopsis thaliana OX=3702 GN=PPI1 PE=1 SV=2	5	3	3	3	612	68.8	46	3		replicate 1
High	O82191	NADP-dependent malic enzyme 1 OS=Arabidopsis thaliana OX=3702 GN=NADP-ME1 PE=1 SV=1	4	2	2	1	581	64.2	51	2	Carbamidomethyl [C191]	replicate 1
High	Q39033	Phosphoinositide phospholipase C 2 OS=Arabidopsis thaliana OX=3702 GN=PLC2 PE=1 SV=1	4	2	2	2	581	66.1	31	2		replicate 1
High	Q9LDU6	7-dehydrocholesterol reductase OS=Arabidopsis thaliana OX=3702 GN=DWF5 PE=1 SV=1	3	1	1	1	432	49.6	57	1		replicate 1
High	Q94C69	Cold shock domain-containing protein 3 OS=Arabidopsis thaliana OX=3702 GN=CSP3 PE=1 SV=1	7	2	2	2	301	29.5	32	2	Acetyl [N-Term]; Carbamidomethyl [C254; C257]	replicate 1
High	Q8H0U5	Protein TIC 62, chloroplastic OS=Arabidopsis thaliana OX=3702 GN=TIC62 PE=1 SV=1	2	1	1	1	641	68.3	83	1		replicate 1
High	Q8L7D2	Subtilisin-like protease SBT4.12 OS=Arabidopsis thaliana OX=3702 GN=SBT4.12 PE=2 SV=1	3	1	1	1	736	78	24	1		replicate 1
High	O49203	Nucleoside diphosphate kinase III, chloroplastic/mitochondrial OS=Arabidopsis thaliana OX=3702 GN=NDPK3 PE=1 SV=1	13	3	3	3	238	25.7	88	3		replicate 1
High	Q9M881	Stearoyl-[acyl-carrier-protein] 9-desaturase 2, chloroplastic OS=Arabidopsis thaliana OX=3702 GN=S-ACP-DES2 PE=1 SV=1	3	1	1	1	411	46.9	59	1	Carbamidomethyl [C265]	replicate 1
High	P31265	Translationally-controlled tumor protein 1 OS=Arabidopsis thaliana OX=3702 GN=TCTP1 PE=1 SV=2	16	4	4	4	168	18.9	28	4		replicate 1
High	Q8VYL1	Adenylate kinase 5, chloroplastic OS=Arabidopsis thaliana OX=3702 GN=At5g35170 PE=1 SV=1	4	2	2	2	588	65.7	41	2		replicate 1
High	Q8W4J3	Sulfhydryl oxidase 1 OS=Arabidopsis thaliana OX=3702 GN=QSOX1 PE=2 SV=1	4	2	2	2	528	60	0	2	Carbamidomethyl [C350]	replicate 1
High	O65595	Probable pyruvate kinase, cytosolic isozyme OS=Arabidopsis thaliana OX=3702 GN=At4g26390 PE=3 SV=1	4	2	2	2	497	54.3	38	2	Carbamidomethyl [C13]	replicate 1
High	F4JM19	Myosin-14 OS=Arabidopsis thaliana OX=3702 GN=XI-H PE=3 SV=1	2	3	3	1	1516	172	35	3		replicate 1
High	F4JY11	Protein CANDIDATE G-PROTEIN COUPLED RECEPTOR 7 OS=Arabidopsis thaliana OX=3702 GN=CAND7 PE=2 SV=1	4	1	1	1	440	50.2	36	1	Carbamidomethyl [C99]	replicate 1
High	Q9XFS9	1-deoxy-D-xylulose 5-phosphate reductoisomerase, chloroplastic OS=Arabidopsis thaliana OX=3702 GN=DXR PE=2 SV=2	5	2	2	2	477	51.9	52	2		replicate 1
High	O64644	Histone deacetylase complex subunit SAP18 OS=Arabidopsis thaliana OX=3702 GN=At2g45640 PE=1 SV=1	18	2	3	2	152	17.2	27	2		replicate 1
High	Q570C8	3-ketoacyl-CoA thiolase 5, peroxisomal OS=Arabidopsis thaliana OX=3702 GN=KAT5 PE=1 SV=2	4	2	3	1	457	47.9	25	2	Carbamidomethyl [C403]	replicate 1
High	Q66GN9	CLP protease regulatory subunit CLPX3, mitochondrial OS=Arabidopsis thaliana OX=3702 GN=CLPX3 PE=2 SV=1	2	1	1	1	656	71.5	86	1		replicate 1
High	O48850	Vesicle-associated membrane protein 725 OS=Arabidopsis thaliana OX=3702 GN=VAMP725 PE=2 SV=2	7	2	2	2	285	32.7	36	2		replicate 1
High	Q7Y1W1	Protein TIC 56, chloroplastic OS=Arabidopsis thaliana OX=3702 GN=TIC56 PE=1 SV=1	3	1	1	1	527	61.6	66	1		replicate 1
High	P55826	Protoporphyrinogen oxidase 1, chloroplastic OS=Arabidopsis thaliana OX=3702 GN=PPOX1 PE=1 SV=1	4	1	1	1	537	57.7	32	1		replicate 1
High	F4IAT2	THO complex subunit 2 OS=Arabidopsis thaliana OX=3702 GN=THO2 PE=1 SV=1	1	1	1	1	1823	206.9	53	1		replicate 1
High	Q8H0V6	ABC transporter F family member 3 OS=Arabidopsis thaliana OX=3702 GN=ABCF3 PE=1 SV=1	2	1	1	1	715	79.6	33	1		replicate 1
High	F4K0C4	Trafficking protein particle complex II-specific subunit 130 homolog OS=Arabidopsis thaliana OX=3702 GN=TRS130 PE=1 SV=1	2	1	3	1	1259	140.6	26	1		replicate 1
High	Q94IB8	Long chain base biosynthesis protein 1 OS=Arabidopsis thaliana OX=3702 GN=LCB1 PE=1 SV=1	5	2	2	2	482	53.1	26	2	Carbamidomethyl [C132]	replicate 1
High	Q8LB02	Succinate dehydrogenase [ubiquinone] iron-sulfur subunit 2, mitochondrial OS=Arabidopsis thaliana OX=3702 GN=SDH2-2 PE=1 SV=2	5	1	1	1	280	31.1	44	1		replicate 1
High	Q9C5J9	Small GTPase LIP1 OS=Arabidopsis thaliana OX=3702 GN=LIP1 PE=1 SV=1	7	2	2	2	342	37.7	0	2	Carbamidomethyl [C20]	replicate 1
High	P46248	Aspartate aminotransferase, chloroplastic OS=Arabidopsis thaliana OX=3702 GN=ASP5 PE=1 SV=2	5	3	3	2	453	49.8	42	3		replicate 1
High	Q9SJU9	Epimerase family protein SDR39U1 homolog, chloroplastic OS=Arabidopsis thaliana OX=3702 GN=GC1 PE=2 SV=2	6	2	2	2	347	37.7	21	2	Carbamidomethyl [C191]	replicate 1
High	Q9M3C6	Photosystem I assembly factor PSA3, chloroplastic OS=Arabidopsis thaliana OX=3702 GN=PSA3 PE=1 SV=1	9	2	2	2	277	31.2	29	2		replicate 1
High	Q8H0X6	Cysteine proteinase inhibitor 6 OS=Arabidopsis thaliana OX=3702 GN=CYS6 PE=1 SV=2	7	1	2	1	234	26.3	40	1		replicate 1
High	Q8S9J1	Protoporphyrinogen oxidase 2, chloroplastic/mitochondrial OS=Arabidopsis thaliana OX=3702 GN=PPOX2 PE=1 SV=1	3	1	1	1	508	55.6	46	1	Acetyl [N-Term]	replicate 1
High	O80448	Pyridoxal 5'-phosphate synthase subunit PDX1.1 OS=Arabidopsis thaliana OX=3702 GN=PDX11 PE=1 SV=1	7	2	2	2	309	32.8	61	2		replicate 1
High	Q9SI54	Sm-like protein LSM7 OS=Arabidopsis thaliana OX=3702 GN=LSM7 PE=1 SV=1	18	1	1	1	99	10.8	43	1		replicate 1
High	Q9M9M4	Cellulose synthase-like protein D3 OS=Arabidopsis thaliana OX=3702 GN=CSLD3 PE=1 SV=1	1	1	1	1	1145	128.5	0	1		replicate 1
High	Q9XJ35	ATP-dependent Clp protease proteolytic subunit-related protein 1, chloroplastic OS=Arabidopsis thaliana OX=3702 GN=CLPR1 PE=1 SV=1	5	2	2	2	387	42.6	63	2		replicate 1
High	P49077	Aspartate carbamoyltransferase, chloroplastic OS=Arabidopsis thaliana OX=3702 GN=PYRB PE=1 SV=2	6	2	2	2	390	43.1	40	2		replicate 1
High	Q0WL80	UDP-glucose:glycoprotein glucosyltransferase OS=Arabidopsis thaliana OX=3702 GN=UGGT PE=1 SV=1	2	2	2	2	1613	181.7	22	2		replicate 1
High	Q9CAF5	ABC transporter I family member 6, chloroplastic OS=Arabidopsis thaliana OX=3702 GN=ABCI6 PE=1 SV=1	7	2	2	2	338	36.9	42	2		replicate 1
High	P59229	V-type proton ATPase subunit c4 OS=Arabidopsis thaliana OX=3702 GN=VHA-c4 PE=1 SV=1	11	1	3	1	166	16.7	28	1	Oxidation [M45; M48]	replicate 1
High	Q9SW44	DEAD-box ATP-dependent RNA helicase 16 OS=Arabidopsis thaliana OX=3702 GN=RH16 PE=2 SV=1	3	1	1	1	626	69.5	23	1		replicate 1
High	Q42589	Non-specific lipid-transfer protein 1 OS=Arabidopsis thaliana OX=3702 GN=LTP1 PE=2 SV=1	10	1	1	1	118	11.7	68	1	Carbamidomethyl [C74; C76]	replicate 1
High	Q9LXJ2	Cytochrome b-c1 complex subunit 9, mitochondrial OS=Arabidopsis thaliana OX=3702 GN=QCR9 PE=1 SV=1	19	1	1	1	72	8.4	33	1		replicate 1
High	Q9ZUX4	Uncharacterized protein At2g27730, mitochondrial OS=Arabidopsis thaliana OX=3702 GN=At2g27730 PE=1 SV=1	13	1	2	1	113	11.9	135	1		replicate 1
High	Q9SU34	pEARLI1-like lipid transfer protein 2 OS=Arabidopsis thaliana OX=3702 GN=At4g12490 PE=2 SV=1	8	1	1	1	182	18.8	47	1	Carbamidomethyl [C99]	replicate 1
High	P93043	Vacuolar protein sorting-associated protein 41 homolog OS=Arabidopsis thaliana OX=3702 GN=VPS41 PE=1 SV=3	3	3	3	3	980	110.2	27	3		replicate 1
High	F4IYF8	Histidine--tRNA ligase, cytoplasmic OS=Arabidopsis thaliana OX=3702 GN=At3g02760 PE=2 SV=1	3	2	2	2	883	97.5	24	2		replicate 1
High	P54873	Hydroxymethylglutaryl-CoA synthase OS=Arabidopsis thaliana OX=3702 GN=HMGS PE=1 SV=2	3	1	1	1	461	51.1	30	1		replicate 1
High	Q9C7F5	Nuclear transport factor 2B OS=Arabidopsis thaliana OX=3702 GN=NTF2B PE=1 SV=1	19	2	2	2	126	14	51	2	Carbamidomethyl [C63]	replicate 1
High	O80837	Remorin OS=Arabidopsis thaliana OX=3702 GN=DBP PE=1 SV=1	14	2	2	2	190	21	13	2		replicate 1
High	Q9FR53	Serine/threonine-protein kinase TOR OS=Arabidopsis thaliana OX=3702 GN=TOR PE=1 SV=1	1	2	2	2	2481	279	33	2		replicate 1
High	O22715	AP-1 complex subunit mu-2 OS=Arabidopsis thaliana OX=3702 GN=AP1M2 PE=1 SV=1	4	1	1	1	428	49	27	1		replicate 1
High	Q9SJM0	Callose synthase 10 OS=Arabidopsis thaliana OX=3702 GN=CALS10 PE=2 SV=5	2	3	3	3	1904	218.2	0	3	Carbamidomethyl [C849]	replicate 1
High	Q9SZW7	GDSL esterase/lipase At4g30140 OS=Arabidopsis thaliana OX=3702 GN=At4g30140 PE=2 SV=1	5	1	1	1	348	37.4	33	1		replicate 1
High	Q8LG50	1-acyl-sn-glycerol-3-phosphate acyltransferase 2 OS=Arabidopsis thaliana OX=3702 GN=LPAT2 PE=1 SV=2	4	1	2	1	389	43.6	20	1		replicate 1
High	Q93VC9	Cathepsin B-like protease 2 OS=Arabidopsis thaliana OX=3702 GN=CATHB2 PE=2 SV=1	7	2	2	2	362	40	29	2	Carbamidomethyl [C119]	replicate 1
High	Q8LEZ4	Small ribosomal subunit protein mS77 (rPPR2) OS=Arabidopsis thaliana OX=3702 GN=NFD5 PE=2 SV=1	3	1	1	1	372	43.1	37	1		replicate 1
High	O82089	Copper transport protein CCH OS=Arabidopsis thaliana OX=3702 GN=CCH PE=1 SV=1	12	1	1	1	121	13	74	1	Carbamidomethyl [C13; C16]	replicate 1
High	Q8VZ55	Large ribosomal subunit protein bL35c OS=Arabidopsis thaliana OX=3702 GN=RPL35 PE=1 SV=1	10	1	1	1	145	16.1	40	1		replicate 1
High	Q02166	Anthranilate phosphoribosyltransferase, chloroplastic OS=Arabidopsis thaliana OX=3702 GN=PAT1 PE=2 SV=1	3	1	1	1	444	46.5	40	1		replicate 1
High	P92963	Ras-related protein RABB1c OS=Arabidopsis thaliana OX=3702 GN=RABB1C PE=1 SV=1	8	1	1	1	211	23.2	45	1		replicate 1
High	Q56YU0	Aldehyde dehydrogenase family 2 member C4 OS=Arabidopsis thaliana OX=3702 GN=ALDH2C4 PE=1 SV=2	3	1	1	1	501	54.3	0	1		replicate 1
High	P36428	Alanine--tRNA ligase OS=Arabidopsis thaliana OX=3702 GN=ALATS PE=1 SV=3	3	3	3	3	1003	110.4	47	3	Carbamidomethyl [C224]	replicate 1
High	Q8GY84	DEAD-box ATP-dependent RNA helicase 10 OS=Arabidopsis thaliana OX=3702 GN=RH10 PE=1 SV=2	4	2	2	2	456	51.1	47	2		replicate 1
High	Q93XM7	Mitochondrial carnitine/acylcarnitine carrier-like protein OS=Arabidopsis thaliana OX=3702 GN=BOU PE=1 SV=1	8	2	2	2	300	31	53	2		replicate 1
High	B0F9L4	Golgin candidate 6 OS=Arabidopsis thaliana OX=3702 GN=GC6 PE=1 SV=2	2	1	1	1	914	101.8	27	1		replicate 1
High	P93285	Cytochrome c oxidase subunit 2 OS=Arabidopsis thaliana OX=3702 GN=COX2 PE=1 SV=3	8	1	1	1	260	29.7	22	1		replicate 1
High	Q9SU56	L-galactono-1,4-lactone dehydrogenase, mitochondrial OS=Arabidopsis thaliana OX=3702 GN=GLDH PE=1 SV=1	2	1	1	1	610	68.5	30	1		replicate 1
High	O22216	Glycerol-3-phosphate dehydrogenase [NAD(+)] GPDHC1, cytosolic OS=Arabidopsis thaliana OX=3702 GN=GPDHC1 PE=2 SV=1	3	1	1	1	462	51.5	16	1		replicate 1
High	Q9FKW6	Ferredoxin--NADP reductase, leaf isozyme 1, chloroplastic OS=Arabidopsis thaliana OX=3702 GN=LFNR1 PE=1 SV=1	7	2	2	1	360	40.3	50	2	Carbamidomethyl [C318]	replicate 1
High	Q8L5Z1	GDSL esterase/lipase At1g33811 OS=Arabidopsis thaliana OX=3702 GN=At1g33811 PE=2 SV=1	4	1	1	1	370	41.7	73	1		replicate 1
High	Q9ZT96	Transcription termination factor MTERF4, chloroplastic OS=Arabidopsis thaliana OX=3702 GN=MTERF4 PE=1 SV=1	4	1	1	1	541	61.5	14	1	Carbamidomethyl [C367]	replicate 1
High	P48491	Triosephosphate isomerase, cytosolic OS=Arabidopsis thaliana OX=3702 GN=CTIMC PE=1 SV=2	6	1	1	1	254	27.2	26	1		replicate 1
High	A4GNA8	Phosphatidylserine decarboxylase proenzyme 3 OS=Arabidopsis thaliana OX=3702 GN=PSD3 PE=1 SV=1	5	3	3	3	635	70.3	51	3		replicate 1
High	Q9SV68	Chloroplast envelope quinone oxidoreductase homolog OS=Arabidopsis thaliana OX=3702 GN=CEQORH PE=1 SV=1	4	1	2	1	329	34.4	59	1	Carbamidomethyl [C187]	replicate 1
High	Q9SLJ2	Dehydrin HIRD11 OS=Arabidopsis thaliana OX=3702 GN=HIRD11 PE=1 SV=1	12	1	2	1	98	10.8	51	1		replicate 1
High	Q9LF37	Chaperone protein ClpB3, chloroplastic OS=Arabidopsis thaliana OX=3702 GN=CLPB3 PE=1 SV=1	4	5	5	5	968	108.9	0	5		replicate 1
High	Q0WSF1	Aldehyde dehydrogenase 22A1 OS=Arabidopsis thaliana OX=3702 GN=ALDH22A1 PE=2 SV=2	3	1	1	1	596	66	96	1	Carbamidomethyl [C332]	replicate 1
High	Q43349	29 kDa ribonucleoprotein, chloroplastic OS=Arabidopsis thaliana OX=3702 GN=CP29A PE=2 SV=2	4	1	1	1	342	36	26	1		replicate 1
High	Q9FHX8	Mediator-associated protein 3 OS=Arabidopsis thaliana OX=3702 GN=At5g42060 PE=1 SV=1	17	1	1	1	92	10.7	28	1		replicate 1
High	O82597	Soluble inorganic pyrophosphatase 5 OS=Arabidopsis thaliana OX=3702 GN=PPA5 PE=2 SV=1	6	1	1	1	216	24.7	31	1	Carbamidomethyl [C146]	replicate 1
High	P0DI78	UPF0496 protein At3g28290 OS=Arabidopsis thaliana OX=3702 GN=At3g28290 PE=2 SV=1	3	1	1	1	385	42.9	52	1		replicate 1
High	Q9FL54	Chaperone protein dnaJ 6 OS=Arabidopsis thaliana OX=3702 GN=ATJ6 PE=2 SV=1	5	1	1	1	284	32.6	18	1		replicate 1
High	Q9FGN0	Conserved oligomeric Golgi complex subunit 7 OS=Arabidopsis thaliana OX=3702 GN=COG7 PE=1 SV=1	2	1	1	1	836	92.2	64	1	Carbamidomethyl [C504]	replicate 1
High	Q9MAQ0	Granule-bound starch synthase 1, chloroplastic/amyloplastic OS=Arabidopsis thaliana OX=3702 GN=GBSS1 PE=1 SV=1	2	1	1	1	610	66.8	26	1		replicate 1
High	Q43866	Beta-fructofuranosidase, insoluble isoenzyme CWINV1 OS=Arabidopsis thaliana OX=3702 GN=CWINV1 PE=1 SV=1	4	2	2	2	584	66.2	55	2		replicate 1
High	Q9SIV0	S-alkyl-thiohydroximate lyase SUR1 OS=Arabidopsis thaliana OX=3702 GN=SUR1 PE=1 SV=1	4	1	1	1	462	51.1	14	1		replicate 1
High	O22703	Glycine-rich RNA-binding protein RZ1B OS=Arabidopsis thaliana OX=3702 GN=RZ1B PE=2 SV=1	7	2	2	2	292	34.4	16	2		replicate 1
High	Q38953	Probable pre-mRNA-splicing factor ATP-dependent RNA helicase DEAH5 OS=Arabidopsis thaliana OX=3702 GN=At3g26560 PE=1 SV=2	2	1	1	1	1168	134.1	0	1		replicate 1
High	Q9LR75	Coproporphyrinogen-III oxidase 1, chloroplastic OS=Arabidopsis thaliana OX=3702 GN=CPX1 PE=2 SV=1	4	1	1	1	386	43.8	37	1		replicate 1
High	Q9SF29	Syntaxin-71 OS=Arabidopsis thaliana OX=3702 GN=SYP71 PE=1 SV=1	9	2	2	2	266	30	50	2		replicate 1
High	Q9XES1	Calcium-transporting ATPase 4, endoplasmic reticulum-type OS=Arabidopsis thaliana OX=3702 GN=ECA4 PE=2 SV=2	1	1	1	1	1061	116.1	59	1	Carbamidomethyl [C447]	replicate 1
High	Q93Z18	Casein kinase 1-like protein 3 OS=Arabidopsis thaliana OX=3702 GN=CKL3 PE=1 SV=1	6	2	2	1	415	46.9	20	2		replicate 1
High	Q9C500	WPP domain-containing protein 2 OS=Arabidopsis thaliana OX=3702 GN=WPP2 PE=1 SV=1	7	1	1	1	180	19.1	52	1		replicate 1
High	Q9FKS5	Cytochrome c1 2, heme protein, mitochondrial OS=Arabidopsis thaliana OX=3702 GN=CYC1-2 PE=1 SV=1	6	1	1	1	307	33.7	14	1		replicate 1
High	P46643	Aspartate aminotransferase, mitochondrial OS=Arabidopsis thaliana OX=3702 GN=ASP1 PE=1 SV=1	3	1	1	1	430	47.7	56	1	Carbamidomethyl [C137]	replicate 1
High	P55228	Glucose-1-phosphate adenylyltransferase small subunit, chloroplastic OS=Arabidopsis thaliana OX=3702 GN=APS1 PE=2 SV=2	4	2	2	2	520	56.6	70	2		replicate 1
High	P56785	Protein TIC 214 OS=Arabidopsis thaliana OX=3702 GN=TIC214 PE=1 SV=1	2	3	3	3	1786	213.6	34	3		replicate 1
High	Q9SRG3	Protein disulfide isomerase-like 1-2 OS=Arabidopsis thaliana OX=3702 GN=PDIL1-2 PE=2 SV=1	5	2	2	1	508	56.3	53	2		replicate 1
High	O64700	Urease accessory protein G OS=Arabidopsis thaliana OX=3702 GN=UREG PE=2 SV=1	5	1	2	1	275	30.1	89	1	Carbamidomethyl [C138]	replicate 1
High	Q8W4B1	RNA-binding KH domain-containing protein RCF3 OS=Arabidopsis thaliana OX=3702 GN=RCF3 PE=1 SV=1	2	1	1	1	652	71.3	25	1		replicate 1
High	Q9ZVT8	Putative E3 ubiquitin-protein ligase RF4 OS=Arabidopsis thaliana OX=3702 GN=RF4 PE=3 SV=1	2	1	1	1	823	91.5	22	1		replicate 1
High	Q9SZB2	Protein TIC 22, chloroplastic OS=Arabidopsis thaliana OX=3702 GN=TIC22 PE=1 SV=1	5	1	1	1	268	30.1	29	1		replicate 1
High	Q8RV79	Cytosolic sulfotransferase 11 OS=Arabidopsis thaliana OX=3702 GN=SOT11 PE=2 SV=1	6	1	1	1	351	40.8	0	1		replicate 1
High	Q7XYY2	Mediator of RNA polymerase II transcription subunit 25 OS=Arabidopsis thaliana OX=3702 GN=MED25 PE=1 SV=1	2	1	1	1	836	89.5	51	1		replicate 1
High	Q9LNV5	Zinc finger CCCH domain-containing protein 4 OS=Arabidopsis thaliana OX=3702 GN=At1g07360 PE=1 SV=1	4	2	2	2	481	53.6	23	2	Carbamidomethyl [C265]	replicate 1
High	Q39091	Kunitz trypsin inhibitor 1 OS=Arabidopsis thaliana OX=3702 GN=KTI1 PE=2 SV=1	9	1	1	1	209	23.1	0	1		replicate 1
High	Q949U4	O-fucosyltransferase 16 OS=Arabidopsis thaliana OX=3702 GN=OFUT16 PE=2 SV=1	3	2	2	2	572	65.5	19	2		replicate 1
High	Q9FM65	Fasciclin-like arabinogalactan protein 1 OS=Arabidopsis thaliana OX=3702 GN=FLA1 PE=1 SV=1	4	1	1	1	424	44.8	35	1		replicate 1
High	F4JTS8	Protein NO VEIN OS=Arabidopsis thaliana OX=3702 GN=NOV PE=1 SV=1	0	1	1	1	2729	306.2	42	1		replicate 1
High	Q9FIJ0	Respiratory burst oxidase homolog protein D OS=Arabidopsis thaliana OX=3702 GN=RBOHD PE=1 SV=1	2	1	1	1	921	103.8	16	1		replicate 1
High	Q9XIK4	RNA cytidine acetyltransferase 1 OS=Arabidopsis thaliana OX=3702 GN=At1g10490 PE=2 SV=2	2	2	2	2	1028	115.5	33	2	Carbamidomethyl [C193]	replicate 1
High	Q9ZUI6	AP-1 complex subunit gamma-2 OS=Arabidopsis thaliana OX=3702 GN=At1g60070 PE=1 SV=2	2	2	2	1	862	94.6	28	2		replicate 1
High	Q8RX56	Protein unc-13 homolog OS=Arabidopsis thaliana OX=3702 GN=PATROL1 PE=2 SV=1	1	1	2	1	1101	124.4	95	1		replicate 1
High	Q9FHN8	Kinesin-like protein KIN-14E OS=Arabidopsis thaliana OX=3702 GN=KIN14E PE=1 SV=1	2	3	3	3	1260	143.4	24	3		replicate 1
High	Q9LVW7	Carbamoyl phosphate synthase small chain, chloroplastic OS=Arabidopsis thaliana OX=3702 GN=CARA PE=1 SV=1	5	1	1	1	430	47	41	1	Carbamidomethyl [C264]	replicate 1
High	Q9M2E2	(+)-neomenthol dehydrogenase OS=Arabidopsis thaliana OX=3702 GN=SDR1 PE=1 SV=1	6	1	1	1	296	32.8	16	1	Carbamidomethyl [C286]	replicate 1
High	Q2V2S7	NAD(P)H-quinone oxidoreductase subunit M, chloroplastic OS=Arabidopsis thaliana OX=3702 GN=ndhM PE=1 SV=1	5	1	1	1	217	24.8	46	1		replicate 1
High	Q9SUI4	Photosystem I reaction center subunit XI, chloroplastic OS=Arabidopsis thaliana OX=3702 GN=PSAL PE=1 SV=2	7	1	1	1	219	23	29	1		replicate 1
High	Q9FM19	Hypersensitive-induced response protein 1 OS=Arabidopsis thaliana OX=3702 GN=HIR1 PE=1 SV=1	7	2	2	1	286	31.4	30	2		replicate 1
High	Q9LPV8	Eukaryotic peptide chain release factor subunit 1-2 OS=Arabidopsis thaliana OX=3702 GN=ERF1-2 PE=1 SV=1	5	2	2	1	434	48.9	36	2		replicate 1
High	Q9SPM5	Apyrase 2 OS=Arabidopsis thaliana OX=3702 GN=APY2 PE=1 SV=1	5	2	2	2	472	51.6	47	2	Carbamidomethyl [C323]	replicate 1
High	O64517	Metacaspase-4 OS=Arabidopsis thaliana OX=3702 GN=AMC4 PE=1 SV=1	3	1	1	1	418	45.5	46	1		replicate 1
High	O22151	Golgi SNAP receptor complex member 1-2 OS=Arabidopsis thaliana OX=3702 GN=GOS12 PE=1 SV=2	9	2	2	2	257	28.5	41	2		replicate 1
High	Q38820	Mitochondrial import inner membrane translocase subunit TIM23-2 OS=Arabidopsis thaliana OX=3702 GN=TIM23-2 PE=1 SV=1	8	1	1	1	188	19.9	47	1		replicate 1
High	F4K2A1	Folylpolyglutamate synthase OS=Arabidopsis thaliana OX=3702 GN=FPGS1 PE=1 SV=1	2	1	1	1	571	63.3	21	1		replicate 1
High	Q9FIN7	MAG2-interacting protein 2 OS=Arabidopsis thaliana OX=3702 GN=MIP2 PE=1 SV=1	1	2	2	2	2376	266.6	33	2		replicate 1
High	Q9LQM3	Zinc finger CCCH domain-containing protein 12 OS=Arabidopsis thaliana OX=3702 GN=At1g32360 PE=2 SV=1	3	1	1	1	384	40.7	57	1	Carbamidomethyl [C281]	replicate 1
High	Q94F27	Hydroxyproline O-galactosyltransferase HPGT1 OS=Arabidopsis thaliana OX=3702 GN=HPTG1 PE=1 SV=1	4	1	1	1	338	37.7	24	1		replicate 1
High	Q39129	Thiosulfate sulfurtransferase 16, chloroplastic OS=Arabidopsis thaliana OX=3702 GN=STR16 PE=1 SV=2	16	1	1	1	120	12.7	16	1		replicate 1
High	P48523	Cinnamyl alcohol dehydrogenase 4 OS=Arabidopsis thaliana OX=3702 GN=CAD4 PE=1 SV=1	4	1	1	1	365	39.1	45	1		replicate 1
High	Q9M0N1	Plant UBX domain-containing protein 10 OS=Arabidopsis thaliana OX=3702 GN=PUX10 PE=2 SV=1	4	2	2	2	480	52.8	19	2		replicate 1
High	P31166	Adenine phosphoribosyltransferase 1, chloroplastic OS=Arabidopsis thaliana OX=3702 GN=APT1 PE=1 SV=2	6	1	1	1	243	26.4	39	1		replicate 1
High	Q93VK5	Protein LUTEIN DEFICIENT 5, chloroplastic OS=Arabidopsis thaliana OX=3702 GN=CYP97A3 PE=1 SV=1	2	1	1	1	595	66.8	38	1		replicate 1
High	Q4V3C1	Mediator of RNA polymerase II transcription subunit 8 OS=Arabidopsis thaliana OX=3702 GN=MED8 PE=1 SV=1	3	1	1	1	524	58.1	30	1		replicate 1
High	Q9LMR3	Arogenate dehydrogenase 2, chloroplastic OS=Arabidopsis thaliana OX=3702 GN=TYRAAT2 PE=1 SV=1	4	1	1	1	358	40.6	44	1		replicate 1
High	Q84W65	SufE-like protein 1, chloroplastic/mitochondrial OS=Arabidopsis thaliana OX=3702 GN=SUFE1 PE=1 SV=2	7	2	2	2	371	40.8	71	2		replicate 1
High	Q9FIJ2	NADH dehydrogenase [ubiquinone] 1 alpha subcomplex subunit 2 OS=Arabidopsis thaliana OX=3702 GN=At5g47890 PE=1 SV=1	14	1	1	1	97	10.8	80	1	Carbamidomethyl [C19]	replicate 1
High	Q9SY88	E3 ubiquitin-protein ligase CSU1 OS=Arabidopsis thaliana OX=3702 GN=CSU1 PE=1 SV=1	4	1	1	1	310	35	55	1		replicate 1
High	Q9XI19	PLASTID TRANSCRIPTIONALLY ACTIVE protein 6, chloroplastic OS=Arabidopsis thaliana OX=3702 GN=PTAC6 PE=1 SV=1	6	2	2	2	328	37.4	41	2	Carbamidomethyl [C143]	replicate 1
High	Q96253	ATP synthase subunit epsilon, mitochondrial OS=Arabidopsis thaliana OX=3702 GN=At1g51650 PE=1 SV=3	37	2	2	2	70	7.8	26	2	Carbamidomethyl [C31]	replicate 1
High	Q94CG2	Bet1-like SNARE 1-2 OS=Arabidopsis thaliana OX=3702 GN=BET12 PE=2 SV=4	11	1	1	1	130	15.2	27	1		replicate 1
High	Q949S9	Pre-mRNA-splicing factor SPF27 homolog OS=Arabidopsis thaliana OX=3702 GN=MOS4 PE=1 SV=1	7	2	2	2	253	29.7	62	2		replicate 1
High	P30187	Calmodulin-like protein 10 OS=Arabidopsis thaliana OX=3702 GN=CML10 PE=2 SV=1	7	1	1	1	191	21.7	31	1		replicate 1
High	O80653	SNW/SKI-interacting protein OS=Arabidopsis thaliana OX=3702 GN=SKIP PE=1 SV=1	4	2	2	2	613	69.4	55	2		replicate 1
High	Q94CJ5	Protein RETICULATA-RELATED 4, chloroplastic OS=Arabidopsis thaliana OX=3702 GN=RER4 PE=2 SV=1	5	2	2	2	386	41.3	36	2	Oxidation [M169]	replicate 1
High	Q38931	Peptidyl-prolyl cis-trans isomerase FKBP62 OS=Arabidopsis thaliana OX=3702 GN=FKBP62 PE=1 SV=2	2	1	1	1	551	61.4	68	1	Carbamidomethyl [C451; C458]	replicate 1
High	Q9LK91	PWWP domain-containing protein 6 OS=Arabidopsis thaliana OX=3702 GN=PDP6 PE=1 SV=1	2	1	1	1	652	73.6	43	1		replicate 1
High	Q6ZY51	Phosphoglucan, water dikinase, chloroplastic OS=Arabidopsis thaliana OX=3702 GN=GWD3 PE=1 SV=1	1	1	1	1	1196	131.2	26	1		replicate 1
High	O65271	Bifunctional protein FolD 4, chloroplastic OS=Arabidopsis thaliana OX=3702 GN=FOLD4 PE=1 SV=1	10	2	2	2	360	38.7	0	2		replicate 1
High	Q94KD3	Vacuolar protein sorting-associated protein 52 A OS=Arabidopsis thaliana OX=3702 GN=VPS52 PE=1 SV=1	3	2	2	2	707	80.9	43	2		replicate 1
High	F4ILR7	DExH-box ATP-dependent RNA helicase DExH1 OS=Arabidopsis thaliana OX=3702 GN=At2g35920 PE=2 SV=1	1	1	1	1	995	111	0	1		replicate 1
High	Q9SR15	Tryptophan--tRNA ligase, cytoplasmic OS=Arabidopsis thaliana OX=3702 GN=At3g04600 PE=2 SV=1	3	1	1	1	402	45.7	31	1		replicate 1
High	O23264	Selenium-binding protein 1 OS=Arabidopsis thaliana OX=3702 GN=SBP1 PE=1 SV=1	3	1	1	1	490	54	21	1		replicate 1
High	P0C8Q4	Uncharacterized protein At4g19900 OS=Arabidopsis thaliana OX=3702 GN=At4g19900 PE=2 SV=1	2	1	1	1	644	73.4	49	1		replicate 1
High	Q9C5M8	Probable pectate lyase 18 OS=Arabidopsis thaliana OX=3702 GN=At4g24780 PE=2 SV=2	4	1	1	1	408	45	33	1		replicate 1
High	Q8LDR3	Peptidyl-prolyl cis-trans isomerase CYP23 OS=Arabidopsis thaliana OX=3702 GN=CYP23 PE=2 SV=1	6	1	1	1	226	25.5	40	1		replicate 1
High	Q8VY57	ADP-ribosylation factor-like protein 8a OS=Arabidopsis thaliana OX=3702 GN=ARL8A PE=2 SV=1	8	1	1	1	184	20.4	90	1		replicate 1
High	Q9CAR3	SNF1-related protein kinase regulatory subunit gamma-1-like OS=Arabidopsis thaliana OX=3702 GN=CBSCBS2 PE=1 SV=1	3	1	1	1	447	47.8	25	1	Acetyl [N-Term]	replicate 1
High	Q8W4P9	Protein TRANSPARENT TESTA 9 OS=Arabidopsis thaliana OX=3702 GN=TT9 PE=2 SV=1	1	1	1	1	837	94.7	32	1	Carbamidomethyl [C746]	replicate 1
High	Q9SYG7	Aldehyde dehydrogenase family 7 member B4 OS=Arabidopsis thaliana OX=3702 GN=ALDH7B4 PE=2 SV=3	2	1	1	1	508	54.2	40	1	Oxidation [M251]	replicate 1
High	O49607	Subtilisin-like protease SBT1.6 OS=Arabidopsis thaliana OX=3702 GN=SBT1.6 PE=2 SV=1	2	1	1	1	764	81	46	1		replicate 1
High	Q949M9	ATPase GET3A OS=Arabidopsis thaliana OX=3702 GN=GET3A PE=1 SV=1	4	1	1	1	353	39.6	42	1		replicate 1
High	Q8L6Z4	Small ribosomal subunit protein uS9m OS=Arabidopsis thaliana OX=3702 GN=RPS9M PE=1 SV=1	3	1	1	1	430	48	76	1		replicate 1
High	Q9SR73	Small ribosomal subunit protein eS28z/eS28y OS=Arabidopsis thaliana OX=3702 GN=RPS28A PE=3 SV=1	19	1	2	1	64	7.4	102	1		replicate 1
High	H3K2Y6	Mediator of RNA polymerase II transcription subunit 12 OS=Arabidopsis thaliana OX=3702 GN=MED12 PE=1 SV=1	1	2	2	2	2235	247.1	21	2		replicate 1
High	Q9XI84	[Fructose-bisphosphate aldolase]-lysine N-methyltransferase, chloroplastic OS=Arabidopsis thaliana OX=3702 GN=LSMT-L PE=1 SV=1	7	3	3	3	482	54.6	44	3		replicate 1
High	Q3ED65	2-phytyl-1,4-beta-naphthoquinone methyltransferase, chloroplastic OS=Arabidopsis thaliana OX=3702 GN=MENG PE=1 SV=2	7	1	1	1	261	29	0	1		replicate 1
High	Q9SUW1	Probable xyloglucan galactosyltransferase GT19 OS=Arabidopsis thaliana OX=3702 GN=GT19 PE=2 SV=1	3	1	1	1	435	50.3	43	1		replicate 1
High	Q0WQ75	Vacuolar protein sorting-associated protein 51 homolog OS=Arabidopsis thaliana OX=3702 GN=VPS51 PE=1 SV=1	3	2	2	2	780	88.5	34	2	Carbamidomethyl [C201]	replicate 1
High	Q8VY05	SWI/SNF complex subunit SWI3D OS=Arabidopsis thaliana OX=3702 GN=SWI3D PE=1 SV=3	3	2	2	1	985	107.7	60	2	Carbamidomethyl [C606]	replicate 1
High	F4J8C6	Inositol hexakisphosphate and diphosphoinositol-pentakisphosphate kinase VIP1 OS=Arabidopsis thaliana OX=3702 GN=VIP1 PE=1 SV=1	2	2	2	2	1050	118.8	70	2		replicate 1
High	C0LGG8	Probable LRR receptor-like serine/threonine-protein kinase At1g53430 OS=Arabidopsis thaliana OX=3702 GN=At1g53430 PE=1 SV=1	1	1	1	1	1038	114.9	27	1		replicate 1
High	Q84WV4	Protein transport protein SEC23 A OS=Arabidopsis thaliana OX=3702 GN=SEC23A PE=2 SV=1	1	1	1	1	880	95.9	22	1		replicate 1
High	Q0WQ57	Auxilin-related protein 2 OS=Arabidopsis thaliana OX=3702 GN=At4g12770 PE=1 SV=1	2	1	1	1	891	98.3	54	1		replicate 1
High	Q9C7N4	GDSL esterase/lipase At1g29670 OS=Arabidopsis thaliana OX=3702 GN=At1g29670 PE=2 SV=1	4	1	1	1	363	39.8	54	1		replicate 1
High	Q84K25	Conserved oligomeric Golgi complex subunit 8 OS=Arabidopsis thaliana OX=3702 GN=COG8 PE=1 SV=1	2	1	1	1	569	63	33	1		replicate 1
High	Q39231	Sucrose transport protein SUC2 OS=Arabidopsis thaliana OX=3702 GN=SUC2 PE=1 SV=2	3	1	1	1	512	54.5	101	1		replicate 1
High	Q9LYR2	Cytochrome b-c1 complex subunit Rieske-2, mitochondrial OS=Arabidopsis thaliana OX=3702 GN=UCR1-2 PE=1 SV=1	7	1	2	1	274	29.9	0	1		replicate 1
High	Q9ZVH4	Cullin-3A OS=Arabidopsis thaliana OX=3702 GN=CUL3A PE=1 SV=1	2	1	1	1	732	85.3	49	1		replicate 1
High	Q9MA55	Acyl-CoA-binding domain-containing protein 4 OS=Arabidopsis thaliana OX=3702 GN=ACBP4 PE=1 SV=1	3	2	2	2	668	73	21	2		replicate 1
High	Q9FLT2	Inositol polyphosphate multikinase beta OS=Arabidopsis thaliana OX=3702 GN=IPK2b PE=1 SV=1	5	1	2	1	300	33.5	47	1		replicate 1
High	Q9FMN2	Phosphatidate phosphatase PAH2 OS=Arabidopsis thaliana OX=3702 GN=PAH2 PE=1 SV=1	2	1	1	1	930	101.2	55	1		replicate 1
High	Q9SMY7	Probable pectinesterase/pectinesterase inhibitor 44 OS=Arabidopsis thaliana OX=3702 GN=PME44 PE=2 SV=2	5	1	1	1	525	58.5	0	1	Carbamidomethyl [C121]	replicate 1
High	Q9FMX0	Superoxide dismutase [Fe] 3, chloroplastic OS=Arabidopsis thaliana OX=3702 GN=FSD3 PE=1 SV=1	4	1	1	1	263	30.3	18	1		replicate 1
High	F4JGR5	Pyrophosphate--fructose 6-phosphate 1-phosphotransferase subunit beta 2 OS=Arabidopsis thaliana OX=3702 GN=PFP-BETA2 PE=3 SV=1	4	2	2	2	569	62.7	34	2		replicate 1
High	O81283	Translocase of chloroplast 159, chloroplastic OS=Arabidopsis thaliana OX=3702 GN=TOC159 PE=1 SV=1	2	2	2	2	1503	160.7	19	2		replicate 1
High	O49595	High mobility group B protein 1 OS=Arabidopsis thaliana OX=3702 GN=HMGB1 PE=1 SV=1	16	2	2	2	178	20.3	31	2		replicate 1
High	Q9FVU9	COP9 signalosome complex subunit 5b OS=Arabidopsis thaliana OX=3702 GN=CSN5B PE=1 SV=1	4	1	1	1	358	40.3	0	1		replicate 1
High	O81416	Endoglucanase 17 OS=Arabidopsis thaliana OX=3702 GN=At4g02290 PE=2 SV=1	6	3	3	3	516	57.3	16	3	Carbamidomethyl [C441]	replicate 1
High	Q9LJX4	Pumilio homolog 5 OS=Arabidopsis thaliana OX=3702 GN=APUM5 PE=1 SV=2	2	2	2	2	961	106.9	38	2		replicate 1
High	Q9SMN1	Gamma carbonic anhydrase-like 2, mitochondrial OS=Arabidopsis thaliana OX=3702 GN=GAMMACAL2 PE=1 SV=1	9	2	2	2	256	27.9	0	2		replicate 1
High	Q9M291	Protein transport protein SEC24 B OS=Arabidopsis thaliana OX=3702 GN=SEC24B PE=2 SV=3	2	2	2	2	1096	117.6	38	2		replicate 1
High	Q6TBX7	Carotene epsilon-monooxygenase, chloroplastic OS=Arabidopsis thaliana OX=3702 GN=CYP97C1 PE=1 SV=1	4	2	2	2	539	60.5	19	2		replicate 1
High	Q9SWS1	Transmembrane ascorbate ferrireductase 2 OS=Arabidopsis thaliana OX=3702 GN=CYB561B PE=1 SV=1	5	1	1	1	230	25.3	58	1		replicate 1
High	F4K460	Mediator of RNA polymerase II transcription subunit 17 OS=Arabidopsis thaliana OX=3702 GN=MED17 PE=1 SV=1	4	2	2	2	653	73.4	22	2	Carbamidomethyl [C445]	replicate 1
High	Q9LRP6	Pentatricopeptide repeat-containing protein At3g15590, mitochondrial OS=Arabidopsis thaliana OX=3702 GN=At3g15590 PE=1 SV=1	6	2	2	2	610	69.4	0	2		replicate 1
High	O22527	Chlorophyllase-1 OS=Arabidopsis thaliana OX=3702 GN=CLH1 PE=1 SV=1	8	1	1	1	324	34.8	19	1		replicate 1
High	O82629	V-type proton ATPase subunit G2 OS=Arabidopsis thaliana OX=3702 GN=VHA-G2 PE=1 SV=2	23	2	2	2	106	11.7	33	2		replicate 1
High	Q8VYR5	Pentatricopeptide repeat-containing protein At4g35850, mitochondrial OS=Arabidopsis thaliana OX=3702 GN=At4g35850 PE=1 SV=1	4	2	2	2	444	50.4	31	2		replicate 1
High	Q9SW18	Magnesium protoporphyrin IX methyltransferase, chloroplastic OS=Arabidopsis thaliana OX=3702 GN=CHLM PE=1 SV=1	6	2	2	2	312	33.8	21	2		replicate 1
High	O04482	Ubiquitin carboxyl-terminal hydrolase 2 OS=Arabidopsis thaliana OX=3702 GN=UCH2 PE=1 SV=1	6	2	2	2	330	37.5	24	2		replicate 1
High	Q9LI74	Protein CHUP1, chloroplastic OS=Arabidopsis thaliana OX=3702 GN=CHUP1 PE=1 SV=1	1	1	1	1	1004	111.8	35	1		replicate 1
High	Q9S7M9	Transmembrane emp24 domain-containing protein p24beta2 OS=Arabidopsis thaliana OX=3702 GN=At3g07680 PE=1 SV=1	11	2	2	2	208	24.3	46	2	Carbamidomethyl [C31]	replicate 1
High	Q9FPJ8	Polyadenylate-binding protein RBP45A OS=Arabidopsis thaliana OX=3702 GN=RBP45A PE=2 SV=1	3	1	1	1	387	42.3	22	1		replicate 1
High	Q43727	Glucose-6-phosphate 1-dehydrogenase 1, chloroplastic OS=Arabidopsis thaliana OX=3702 GN=G6PD1 PE=1 SV=2	3	2	2	1	576	65.4	48	2		replicate 1
High	O64730	Probable protein phosphatase 2C 26 OS=Arabidopsis thaliana OX=3702 GN=At2g30170 PE=2 SV=2	4	1	1	1	298	32.3	36	1		replicate 1
High	Q9FJR0	Regulator of nonsense transcripts 1 homolog OS=Arabidopsis thaliana OX=3702 GN=UPF1 PE=1 SV=2	1	1	1	1	1254	136.8	27	1		replicate 1
High	Q9FNH6	NDR1/HIN1-like protein 3 OS=Arabidopsis thaliana OX=3702 GN=NHL3 PE=1 SV=1	6	1	1	1	231	25.9	23	1		replicate 1
High	Q0WLC7	CBS domain-containing protein CBSCBSPB4 OS=Arabidopsis thaliana OX=3702 GN=CBSCBSPB4 PE=1 SV=2	3	1	1	1	548	59.8	34	1		replicate 1
High	Q944A6	Sucrose nonfermenting 4-like protein OS=Arabidopsis thaliana OX=3702 GN=SNF4 PE=1 SV=1	2	1	1	1	487	53.4	73	1		replicate 1
High	Q94EH2	Chloroplastic import inner membrane translocase subunit TIM22-2 OS=Arabidopsis thaliana OX=3702 GN=TIM22-2 PE=1 SV=1	7	1	1	1	210	21.8	20	1	Carbamidomethyl [C47]	replicate 1
High	Q9LVY1	Tyrosine aminotransferase OS=Arabidopsis thaliana OX=3702 GN=TAT PE=1 SV=1	3	1	1	1	420	46.4	24	1		replicate 1
High	Q9ZNV8	Histidine-containing phosphotransfer protein 2 OS=Arabidopsis thaliana OX=3702 GN=AHP2 PE=1 SV=1	6	1	1	1	156	17.5	26	1	Acetyl [N-Term]	replicate 1
High	Q9LQK7	Protein ABCI7, chloroplastic OS=Arabidopsis thaliana OX=3702 GN=ABCI7 PE=1 SV=1	3	1	1	1	475	52.8	62	1		replicate 1
High	Q8L7S9	Thioredoxin Y2, chloroplastic OS=Arabidopsis thaliana OX=3702 GN=At1g43560 PE=2 SV=1	12	2	2	2	167	18.6	23	2		replicate 1
High	Q9LK73	UDP-glycosyltransferase 88A1 OS=Arabidopsis thaliana OX=3702 GN=UGT88A1 PE=2 SV=1	3	1	1	1	462	51.2	27	1		replicate 1
High	Q9FYQ8	Transmembrane 9 superfamily member 11 OS=Arabidopsis thaliana OX=3702 GN=TMN11 PE=2 SV=1	3	2	2	1	658	74.5	33	2		replicate 1
High	Q9FI97	UDP-glycosyltransferase 76C5 OS=Arabidopsis thaliana OX=3702 GN=UGT76C5 PE=2 SV=1	5	2	2	1	455	51.7	64	2		replicate 1
High	Q682S0	Root phototropism protein 2 OS=Arabidopsis thaliana OX=3702 GN=RPT2 PE=1 SV=2	3	2	2	2	593	65.8	81	2		replicate 1
High	F4JVN6	Tripeptidyl-peptidase 2 OS=Arabidopsis thaliana OX=3702 GN=TPP2 PE=1 SV=1	1	1	1	1	1380	152.3	24	1		replicate 1
High	Q9FG01	Splicing factor SF3a60 homolog OS=Arabidopsis thaliana OX=3702 GN=ATO PE=1 SV=1	2	1	1	1	504	58.9	36	1		replicate 1
High	Q94JS4	24-methylenesterol C-methyltransferase 3 OS=Arabidopsis thaliana OX=3702 GN=SMT3 PE=2 SV=1	6	2	2	1	359	40.1	56	2		replicate 1
High	Q9ZW06	Pumilio homolog 2 OS=Arabidopsis thaliana OX=3702 GN=APUM2 PE=1 SV=1	3	2	2	2	972	106.6	32	2		replicate 1
High	Q8W4I6	GTP-binding protein BRASSINAZOLE INSENSITIVE PALE GREEN 2, chloroplastic OS=Arabidopsis thaliana OX=3702 GN=BPG2 PE=1 SV=1	3	2	2	2	660	73	22	2		replicate 1
High	Q9FI96	UDP-glycosyltransferase 76C3 OS=Arabidopsis thaliana OX=3702 GN=UGT76C3 PE=3 SV=1	5	2	2	1	450	51.3	64	2		replicate 1
High	Q9SL05	Protein PROTON GRADIENT REGULATION 5, chloroplastic OS=Arabidopsis thaliana OX=3702 GN=PGR5 PE=1 SV=1	8	1	1	1	133	14.3	17	1		replicate 1
High	Q96262	Plasma membrane-associated cation-binding protein 1 OS=Arabidopsis thaliana OX=3702 GN=PCAP1 PE=1 SV=1	4	1	1	1	225	24.6	26	1		replicate 1
High	Q9LME4	Probable protein phosphatase 2C 9 OS=Arabidopsis thaliana OX=3702 GN=At1g22280 PE=1 SV=1	10	2	2	2	281	30.7	30	2		replicate 1
High	Q9LUC5	Cytochrome P450 72A15 OS=Arabidopsis thaliana OX=3702 GN=CYP72A15 PE=2 SV=1	3	1	1	1	512	58.4	20	1		replicate 1
High	Q9ZSA2	Calcium-dependent protein kinase 21 OS=Arabidopsis thaliana OX=3702 GN=CPK21 PE=1 SV=1	2	1	1	1	531	59.9	21	1		replicate 1
High	F4IDS7	Vacuolar sorting protein 18 OS=Arabidopsis thaliana OX=3702 GN=VPS18 PE=1 SV=1	1	1	1	1	988	112.2	56	1		replicate 1
High	Q9LHE7	Phytochrome-associated serine/threonine-protein phosphatase 3 OS=Arabidopsis thaliana OX=3702 GN=FYPP3 PE=1 SV=1	7	2	2	2	303	34.8	22	2		replicate 1
High	Q94C48	Protein WVD2-like 5 OS=Arabidopsis thaliana OX=3702 GN=WDL5 PE=1 SV=1	3	1	1	1	437	47.5	30	1		replicate 1
High	Q9M9M3	Defensin-like protein 205 OS=Arabidopsis thaliana OX=3702 GN=At3g05730 PE=3 SV=1	45	2	2	2	86	10	47	2	Carbamidomethyl [C49; C53; C61; C65; C81; C83]	replicate 1
High	Q39102	ATP-dependent zinc metalloprotease FTSH 1, chloroplastic OS=Arabidopsis thaliana OX=3702 GN=FTSH1 PE=1 SV=2	3	2	2	2	716	76.7	35	2		replicate 1
High	O22922	U2 small nuclear ribonucleoprotein B'' OS=Arabidopsis thaliana OX=3702 GN=U2B'' PE=1 SV=1	6	1	1	1	232	26.2	33	1		replicate 1
High	Q04613	ATP synthase protein MI25 OS=Arabidopsis thaliana OX=3702 GN=ATP4 PE=1 SV=3	10	2	2	2	192	21.7	74	2		replicate 1
High	O03983	Probable desiccation-related protein LEA14 OS=Arabidopsis thaliana OX=3702 GN=LEA14 PE=1 SV=1	18	2	2	2	151	16.5	0	2		replicate 1
High	O23247	Arginine--tRNA ligase, chloroplastic/mitochondrial OS=Arabidopsis thaliana OX=3702 GN=EMB1027 PE=1 SV=1	3	1	1	1	642	72.3	38	1		replicate 1
High	Q8RXN3	Phosphoenolpyruvate/phosphate translocator 1, chloroplastic OS=Arabidopsis thaliana OX=3702 GN=PPT1 PE=1 SV=1	3	1	1	1	408	44.2	41	1		replicate 1
High	O23680	Translocase of chloroplast 33, chloroplastic OS=Arabidopsis thaliana OX=3702 GN=TOC33 PE=1 SV=1	9	2	2	2	297	32.9	26	2		replicate 1
High	O04922	Probable glutathione peroxidase 2 OS=Arabidopsis thaliana OX=3702 GN=GPX2 PE=1 SV=1	11	3	3	1	169	18.9	29	3		replicate 1
High	O49289	Putative DEAD-box ATP-dependent RNA helicase 29 OS=Arabidopsis thaliana OX=3702 GN=RH29 PE=3 SV=1	2	2	2	2	845	93.4	23	2		replicate 1
High	Q9SZQ5	WD repeat-containing protein VIP3 OS=Arabidopsis thaliana OX=3702 GN=VIP3 PE=1 SV=1	7	2	2	2	321	34.2	28	2		replicate 1
High	Q9ZNV4	Cytochrome B5 isoform C OS=Arabidopsis thaliana OX=3702 GN=CYTB5-C PE=1 SV=1	10	1	1	1	132	14.9	64	1		replicate 1
High	O81629	Protein KINESIN LIGHT CHAIN-RELATED 1 OS=Arabidopsis thaliana OX=3702 GN=KLCR1 PE=1 SV=1	3	2	2	2	609	66.2	0	2	Carbamidomethyl [C205]	replicate 1
High	O48963	Phototropin-1 OS=Arabidopsis thaliana OX=3702 GN=PHOT1 PE=1 SV=1	1	1	1	1	996	111.6	16	1		replicate 1
High	Q9C7F9	Arabinogalactan O-methyltransferase 1 OS=Arabidopsis thaliana OX=3702 GN=AGM1 PE=1 SV=1	4	1	1	1	289	32.3	52	1		replicate 1
High	Q9ZV24	Outer envelope pore protein 16-1, chloroplastic OS=Arabidopsis thaliana OX=3702 GN=OEP161 PE=1 SV=1	9	1	1	1	148	15.5	47	1		replicate 1
High	Q9LYT2	Pentatricopeptide repeat-containing protein At3g59040 OS=Arabidopsis thaliana OX=3702 GN=At3g59040 PE=2 SV=2	3	1	1	1	583	66.1	27	1		replicate 1
High	O82462	Glutamate--tRNA ligase, cytoplasmic OS=Arabidopsis thaliana OX=3702 GN=At5g26710 PE=1 SV=1	1	1	1	1	719	81	23	1		replicate 1
High	Q38821	Serine/threonine protein phosphatase 2A 55 kDa regulatory subunit B alpha isoform OS=Arabidopsis thaliana OX=3702 GN=PP2AB1 PE=1 SV=2	4	2	2	2	513	56.9	46	2	Carbamidomethyl [C154]	replicate 1
High	Q8VZE9	UDP-glycosyltransferase 73B1 OS=Arabidopsis thaliana OX=3702 GN=UGT73B1 PE=2 SV=1	2	1	1	1	488	54.8	23	1	Carbamidomethyl [C278]	replicate 1
High	P0CB26	Uncharacterized protein At1g10890 OS=Arabidopsis thaliana OX=3702 GN=At1g10890 PE=4 SV=1	3	1	1	1	280	33.7	51	1		replicate 1
High	Q8W4L3	Serine/threonine-protein kinase BSK3 OS=Arabidopsis thaliana OX=3702 GN=BSK3 PE=1 SV=1	4	2	2	2	489	54.9	50	2	Carbamidomethyl [C192]	replicate 1
High	Q84WT8	Cysteine proteinase inhibitor 4 OS=Arabidopsis thaliana OX=3702 GN=CYS4 PE=3 SV=2	11	1	1	1	117	12.5	52	1		replicate 1
High	O22899	Probable pre-mRNA-splicing factor ATP-dependent RNA helicase DEAH3 OS=Arabidopsis thaliana OX=3702 GN=At2g47250 PE=2 SV=1	2	1	1	1	729	82.6	39	1		replicate 1
High	Q9S775	CHD3-type chromatin-remodeling factor PICKLE OS=Arabidopsis thaliana OX=3702 GN=PKL PE=1 SV=1	1	1	1	1	1384	158.3	0	1		replicate 1
High	Q93YQ1	Regulatory-associated protein of TOR 1 OS=Arabidopsis thaliana OX=3702 GN=RAPTOR1 PE=1 SV=1	1	1	1	1	1344	147.9	39	1	Carbamidomethyl [C836]	replicate 1
High	O82647	Pyruvate decarboxylase 1 OS=Arabidopsis thaliana OX=3702 GN=PDC1 PE=2 SV=1	2	1	1	1	607	66.2	59	1		replicate 1
High	Q66GP0	BTB/POZ domain-containing protein SR1IP1 OS=Arabidopsis thaliana OX=3702 GN=SR1IP1 PE=1 SV=2	4	2	3	2	604	67.5	21	2		replicate 1
High	Q940X7	RING-box protein 1a OS=Arabidopsis thaliana OX=3702 GN=RBX1A PE=1 SV=1	12	1	1	1	118	13.2	78	1	Carbamidomethyl [C104]	replicate 1
High	Q9T0P4	Ferredoxin-dependent glutamate synthase 2, chloroplastic OS=Arabidopsis thaliana OX=3702 GN=GLU2 PE=1 SV=2	1	1	1	1	1629	177.6	34	1		replicate 1
High	P94040	Germin-like protein subfamily 3 member 1 OS=Arabidopsis thaliana OX=3702 GN=GLP1 PE=1 SV=1	8	1	2	1	208	21.5	29	1	Carbamidomethyl [C38]	replicate 1
High	Q9SI20	Elongation factor 1-delta 2 OS=Arabidopsis thaliana OX=3702 GN=At2g18110 PE=1 SV=1	8	2	2	1	231	25.3	50	2		replicate 1
High	Q84JG2	SWI/SNF complex subunit SWI3B OS=Arabidopsis thaliana OX=3702 GN=SWI3B PE=1 SV=1	4	1	1	1	469	52.4	29	1		replicate 1
High	Q8LF05	Rhomboid-like protein 19 OS=Arabidopsis thaliana OX=3702 GN=RBL19 PE=2 SV=1	8	2	2	2	304	34.1	39	2		replicate 1
High	Q9T034	Phenylalanine--tRNA ligase alpha subunit, cytoplasmic OS=Arabidopsis thaliana OX=3702 GN=At4g39280 PE=2 SV=3	3	1	1	1	485	55.8	0	1		replicate 1
High	Q9CAP8	Long chain acyl-CoA synthetase 9, chloroplastic OS=Arabidopsis thaliana OX=3702 GN=LACS9 PE=1 SV=1	1	1	1	1	691	76.1	46	1		replicate 1
High	Q9C5C8	Peptide methionine sulfoxide reductase B2, chloroplastic OS=Arabidopsis thaliana OX=3702 GN=MSRB2 PE=1 SV=1	6	1	1	1	202	22	20	1		replicate 1
High	Q8L7H8	Mitochondrial pyruvate carrier 2 OS=Arabidopsis thaliana OX=3702 GN=MPC2 PE=3 SV=1	9	1	1	1	109	12.2	30	1		replicate 1
High	Q9SEL7	Protease Do-like 5, chloroplastic OS=Arabidopsis thaliana OX=3702 GN=DEGP5 PE=1 SV=3	4	1	1	1	323	34.9	17	1		replicate 1
High	Q9S9N9	Cinnamoyl-CoA reductase 1 OS=Arabidopsis thaliana OX=3702 GN=CCR1 PE=1 SV=1	6	2	2	2	344	37.5	17	2		replicate 1
High	O82268	Protein LIGHT-DEPENDENT SHORT HYPOCOTYLS 3 OS=Arabidopsis thaliana OX=3702 GN=LSH3 PE=1 SV=1	5	1	1	1	219	24.1	69	1		replicate 1
High	Q9SHG6	Septin and tuftelin-interacting protein 1 homolog 1 OS=Arabidopsis thaliana OX=3702 GN=STIPL1 PE=1 SV=1	2	1	1	1	849	96.8	41	1		replicate 1
High	Q5G1S8	Pentatricopeptide repeat-containing protein At3g18110, chloroplastic OS=Arabidopsis thaliana OX=3702 GN=EMB1270 PE=2 SV=2	1	1	1	1	1440	162.2	46	1	Carbamidomethyl [C712; C719]	replicate 1
High	O65785	Cytochrome P450 71B3 OS=Arabidopsis thaliana OX=3702 GN=CYP71B3 PE=2 SV=2	2	1	1	1	501	57.6	29	1		replicate 1
High	Q93ZN2	Probable aldo-keto reductase 4 OS=Arabidopsis thaliana OX=3702 GN=At1g60710 PE=2 SV=1	6	1	1	1	345	37.9	0	1		replicate 1
High	O22173	Polyadenylate-binding protein 4 OS=Arabidopsis thaliana OX=3702 GN=PAB4 PE=1 SV=1	3	2	2	1	662	71.6	20	2		replicate 1
High	Q9LDK9	Beta-adaptin-like protein A OS=Arabidopsis thaliana OX=3702 GN=BETAA-AD PE=1 SV=1	3	2	2	2	841	93.2	23	2	Carbamidomethyl [C170]	replicate 1
High	Q8LFJ6	DNA-directed RNA polymerases II, IV and V subunit 10 OS=Arabidopsis thaliana OX=3702 GN=NRPB10 PE=1 SV=1	15	1	1	1	71	8.3	15	1		replicate 1
High	Q9SB50	AP-4 complex subunit mu OS=Arabidopsis thaliana OX=3702 GN=AP4M PE=2 SV=1	2	1	1	1	451	50.9	73	1		replicate 1
High	Q8LCP6	Endoglucanase 10 OS=Arabidopsis thaliana OX=3702 GN=At1g75680 PE=2 SV=2	2	1	1	1	525	57.8	25	1		replicate 1
High	Q38879	Thioredoxin H2 OS=Arabidopsis thaliana OX=3702 GN=TRX2 PE=1 SV=2	11	1	1	1	133	14.7	18	1		replicate 1
High	O65201	Acyl-coenzyme A oxidase 2, peroxisomal OS=Arabidopsis thaliana OX=3702 GN=ACX2 PE=1 SV=2	2	1	1	1	692	77.4	51	1		replicate 1
High	Q9SY59	NF-X1-type zinc finger protein NFXL1 OS=Arabidopsis thaliana OX=3702 GN=NFXL1 PE=1 SV=1	3	3	3	3	1188	130.6	14	3	Carbamidomethyl [C275; C278]	replicate 1
High	F4I171	Mediator of RNA polymerase II transcription subunit 15a OS=Arabidopsis thaliana OX=3702 GN=MED15A PE=1 SV=1	1	1	1	1	1335	146.3	24	1		replicate 1
High	Q9LE82	RAN GTPase-activating protein 1 OS=Arabidopsis thaliana OX=3702 GN=RANGAP1 PE=1 SV=1	2	1	1	1	535	58.8	19	1		replicate 1
High	F4K410	Putative elongation factor TypA-like SVR3, chloroplastic OS=Arabidopsis thaliana OX=3702 GN=SVR3 PE=1 SV=1	2	1	1	1	675	74.3	15	1		replicate 1
High	Q8L8W5	Peptidyl-prolyl cis-trans isomerase CYP21-2 OS=Arabidopsis thaliana OX=3702 GN=CYP21-2 PE=2 SV=1	6	1	1	1	228	24.5	35	1		replicate 1
High	Q9SYB5	Probable dolichyl-diphosphooligosaccharide--protein glycosyltransferase subunit 3B OS=Arabidopsis thaliana OX=3702 GN=OST3B PE=2 SV=1	3	1	1	1	346	38.8	27	1	Carbamidomethyl [C118]	replicate 1
High	Q940Q1	Probable pectate lyase 1 OS=Arabidopsis thaliana OX=3702 GN=At1g04680 PE=2 SV=2	4	2	2	2	431	47.7	31	2		replicate 1
High	Q96252	ATP synthase subunit delta', mitochondrial OS=Arabidopsis thaliana OX=3702 GN=At5g47030 PE=1 SV=1	5	1	1	1	203	21.5	45	1		replicate 1
High	Q9FY99	Glucose-6-phosphate 1-dehydrogenase 2, chloroplastic OS=Arabidopsis thaliana OX=3702 GN=G6PD2 PE=1 SV=2	3	2	2	1	596	67.1	47	2		replicate 1
High	Q9SAA9	Sterol 14-demethylase OS=Arabidopsis thaliana OX=3702 GN=CYP51G1 PE=1 SV=1	2	1	1	1	488	55.5	41	1		replicate 1
High	Q9LFA5	Mediator of RNA polymerase II transcription subunit 28 OS=Arabidopsis thaliana OX=3702 GN=MED28 PE=1 SV=1	8	1	2	1	156	18	63	1		replicate 1
High	Q9M0I2	Expansin-B3 OS=Arabidopsis thaliana OX=3702 GN=EXPB3 PE=2 SV=2	7	2	2	2	264	28.4	50	2		replicate 1
High	Q8VWF1	SH3 domain-containing protein 2 OS=Arabidopsis thaliana OX=3702 GN=SH3P2 PE=1 SV=1	3	1	1	1	368	40.9	32	1		replicate 1
High	Q9XI93	Nodulin-related protein 2 OS=Arabidopsis thaliana OX=3702 GN=At1g13930 PE=1 SV=1	7	1	1	1	155	16.2	68	1		replicate 1
High	Q9ZUA0	Dolichyl-diphosphooligosaccharide--protein glycosyltransferase subunit 1B OS=Arabidopsis thaliana OX=3702 GN=OST1B PE=1 SV=1	2	1	1	1	464	52.2	19	1		replicate 1
High	Q9FLH0	Protein CROWDED NUCLEI 4 OS=Arabidopsis thaliana OX=3702 GN=CRWN4 PE=1 SV=2	1	1	1	1	1010	117	62	1		replicate 1
High	P34791	Peptidyl-prolyl cis-trans isomerase CYP20-3, chloroplastic OS=Arabidopsis thaliana OX=3702 GN=CYP20-3 PE=1 SV=1	5	1	1	1	260	28.2	22	1		replicate 1
High	Q9SRT3	Probable xyloglucan glycosyltransferase 6 OS=Arabidopsis thaliana OX=3702 GN=CSLC6 PE=1 SV=1	2	1	1	1	682	78.3	0	1	Carbamidomethyl [C402]	replicate 1
High	F4JJR8	Dehydrogenase/reductase SDR family member FEY OS=Arabidopsis thaliana OX=3702 GN=FEY PE=1 SV=1	4	1	1	1	376	41.5	41	1	Acetyl [N-Term]	replicate 1
High	Q9ZRW8	Glutathione S-transferase U19 OS=Arabidopsis thaliana OX=3702 GN=GSTU19 PE=1 SV=1	4	1	2	1	219	25.6	43	1		replicate 1
High	Q94BT9	Copper transport protein ATX1 OS=Arabidopsis thaliana OX=3702 GN=ATX1 PE=1 SV=2	18	1	1	1	76	8.2	26	1		replicate 1
High	F4JZ24	Probable prolyl 4-hydroxylase 10 OS=Arabidopsis thaliana OX=3702 GN=P4H10 PE=3 SV=1	3	1	2	1	289	32.6	23	1		replicate 1
High	F4I3P9	UDP-N-acetylmuramoyl-L-alanyl-D-glutamate--2,6-diaminopimelate ligase MurE homolog, chloroplastic OS=Arabidopsis thaliana OX=3702 GN=MURE PE=1 SV=1	1	1	1	1	772	85.5	41	1		replicate 1
High	O82201	AP-4 complex subunit sigma OS=Arabidopsis thaliana OX=3702 GN=At2g19790 PE=1 SV=1	8	1	1	1	143	16.9	28	1		replicate 1
High	Q944J0	Signal peptidase complex subunit 1 OS=Arabidopsis thaliana OX=3702 GN=At2g22425 PE=3 SV=1	13	1	1	1	92	10.4	34	1		replicate 1
High	Q8LEK2	Golgi apparatus membrane protein-like protein ECHIDNA OS=Arabidopsis thaliana OX=3702 GN=ECH PE=1 SV=1	6	1	1	1	186	21.2	37	1		replicate 1
High	Q8LER3	Probable xyloglucan endotransglucosylase/hydrolase protein 7 OS=Arabidopsis thaliana OX=3702 GN=XTH7 PE=2 SV=2	6	1	1	1	293	33.7	14	1		replicate 1
High	O04496	Aspartyl protease AED3 OS=Arabidopsis thaliana OX=3702 GN=AED3 PE=1 SV=1	2	1	1	1	449	47.6	21	1		replicate 1
High	P0DI10	Peroxidase 1 OS=Arabidopsis thaliana OX=3702 GN=PER1 PE=1 SV=1	3	1	1	1	325	35.6	59	1		replicate 1
High	Q9C8J1	DEAD-box ATP-dependent RNA helicase 34 OS=Arabidopsis thaliana OX=3702 GN=RH34 PE=2 SV=2	6	2	2	1	392	44.3	0	2		replicate 1
High	Q94KJ7	Vacuolar protein-sorting-associated protein 33 homolog OS=Arabidopsis thaliana OX=3702 GN=VPS33 PE=1 SV=1	3	2	2	2	592	66.9	38	2	Carbamidomethyl [C76]	replicate 1
High	Q8H125	Scarecrow-like protein 5 OS=Arabidopsis thaliana OX=3702 GN=SCL5 PE=1 SV=1	2	1	2	1	597	66.6	28	1	Carbamidomethyl [C513]	replicate 1
High	Q76FS5	Solanesyl diphosphate synthase 2, chloroplastic OS=Arabidopsis thaliana OX=3702 GN=SPS2 PE=1 SV=1	4	1	1	1	417	46	50	1		replicate 1
High	Q38865	Expansin-A6 OS=Arabidopsis thaliana OX=3702 GN=EXPA6 PE=2 SV=2	5	1	1	1	257	27.8	26	1		replicate 1
High	Q9M1J7	Protein STRICTOSIDINE SYNTHASE-LIKE 8 OS=Arabidopsis thaliana OX=3702 GN=SSL8 PE=2 SV=1	5	1	1	1	376	42	34	1		replicate 1
High	Q9ZUP4	Casein kinase 1-like protein 5 OS=Arabidopsis thaliana OX=3702 GN=CKL5 PE=1 SV=1	5	2	2	1	433	48.9	20	2		replicate 1
High	P93008	DEAD-box ATP-dependent RNA helicase 21 OS=Arabidopsis thaliana OX=3702 GN=RH21 PE=2 SV=1	3	2	2	2	733	85.2	35	2		replicate 1
High	Q9FLB0	DEAD-box ATP-dependent RNA helicase 18 OS=Arabidopsis thaliana OX=3702 GN=RH18 PE=2 SV=1	4	2	2	2	593	66.9	16	2		replicate 1
High	P56780	Photosystem II reaction center protein H OS=Arabidopsis thaliana OX=3702 GN=psbH PE=1 SV=2	15	1	1	1	73	7.7	29	1		replicate 1
High	Q9FNC9	Mitochondrial import receptor subunit TOM9-2 OS=Arabidopsis thaliana OX=3702 GN=TOM9-2 PE=1 SV=3	11	1	1	1	99	10.4	29	1		replicate 1
High	Q9ZUL3	Protein indeterminate-domain 5, chloroplastic OS=Arabidopsis thaliana OX=3702 GN=IDD5 PE=1 SV=1	3	2	2	2	602	64.4	26	2	Carbamidomethyl [C83; C86]	replicate 1
High	O04209	Clathrin light chain 2 OS=Arabidopsis thaliana OX=3702 GN=CLC2 PE=1 SV=1	11	2	2	2	258	28.8	0	2		replicate 1
High	Q0WT48	DnaJ protein ERDJ2A OS=Arabidopsis thaliana OX=3702 GN=ERDJ2A PE=1 SV=1	2	1	1	1	687	76.9	40	1		replicate 1
High	O23461	L-arabinokinase OS=Arabidopsis thaliana OX=3702 GN=ARA1 PE=1 SV=1	1	1	1	1	1039	114.2	49	1	Carbamidomethyl [C987]	replicate 1
High	Q9MA96	Signal peptidase complex subunit 3A OS=Arabidopsis thaliana OX=3702 GN=At3g05230 PE=2 SV=1	8	1	1	1	167	19	40	1		replicate 1
High	Q8LPF8	O-fucosyltransferase 29 OS=Arabidopsis thaliana OX=3702 GN=OFUT29 PE=2 SV=1	4	2	2	2	549	63.5	0	2		replicate 1
High	Q8W4N3	Ubiquitin carboxyl-terminal hydrolase 2 OS=Arabidopsis thaliana OX=3702 GN=UBP2 PE=1 SV=2	2	1	1	1	961	105.1	51	1		replicate 1
High	Q0WP44	Protein HASTY 1 OS=Arabidopsis thaliana OX=3702 GN=HST1 PE=1 SV=1	1	1	1	1	1202	133	31	1		replicate 1
High	Q8RWW7	UDP-rhamnose/UDP-galactose transporter 4 OS=Arabidopsis thaliana OX=3702 GN=URGT4 PE=1 SV=1	3	1	1	1	337	37.1	37	1		replicate 1
High	Q949R9	Mitochondrial pyruvate carrier 1 OS=Arabidopsis thaliana OX=3702 GN=MPC1 PE=3 SV=1	11	1	2	1	110	12.4	33	1		replicate 1
High	O24457	Pyruvate dehydrogenase E1 component subunit alpha-3, chloroplastic OS=Arabidopsis thaliana OX=3702 GN=PDH-E1 ALPHA PE=2 SV=1	3	1	1	1	428	47.1	28	1		replicate 1
High	Q9FE29	CASP-like protein 1D1 OS=Arabidopsis thaliana OX=3702 GN=At4g15610 PE=2 SV=1	5	1	1	1	193	20.5	26	1		replicate 1
High	Q9SBA5	Inositol-tetrakisphosphate 1-kinase 1 OS=Arabidopsis thaliana OX=3702 GN=ITPK1 PE=1 SV=1	3	1	1	1	319	36.2	24	1		replicate 1
High	Q6WWW4	E3 ubiquitin-protein ligase UPL3 OS=Arabidopsis thaliana OX=3702 GN=UPL3 PE=1 SV=1	1	1	1	1	1888	202.8	0	1		replicate 1
High	P51424	Large ribosomal subunit protein eL39z/eL39x OS=Arabidopsis thaliana OX=3702 GN=RPL39A PE=3 SV=2	20	1	2	1	51	6.4	15	1		replicate 1
High	Q941L0	Cellulose synthase A catalytic subunit 3 [UDP-forming] OS=Arabidopsis thaliana OX=3702 GN=CESA3 PE=1 SV=2	1	1	1	1	1065	119.6	61	1		replicate 1
High	Q9C9V9	Conserved oligomeric Golgi complex subunit 5 OS=Arabidopsis thaliana OX=3702 GN=COG5 PE=1 SV=1	1	1	1	1	832	91.6	39	1	Carbamidomethyl [C525]	replicate 1
High	Q94JX9	Nascent polypeptide-associated complex subunit alpha-like protein 2 OS=Arabidopsis thaliana OX=3702 GN=At3g49470 PE=2 SV=2	5	1	1	1	217	23.7	30	1		replicate 1
High	Q9LIA1	Terpenoid synthase 25 OS=Arabidopsis thaliana OX=3702 GN=TPS25 PE=2 SV=2	2	1	1	1	603	70.2	32	1		replicate 1
High	O48818	Expansin-A4 OS=Arabidopsis thaliana OX=3702 GN=EXPA4 PE=1 SV=1	5	1	1	1	257	27.8	0	1		replicate 1
High	Q56X76	DEAD-box ATP-dependent RNA helicase 39 OS=Arabidopsis thaliana OX=3702 GN=RH39 PE=2 SV=2	3	1	1	1	621	68.9	0	1		replicate 1
High	Q9ZVJ4	Peptidyl-prolyl cis-trans isomerase CYP22 OS=Arabidopsis thaliana OX=3702 GN=CYP22 PE=2 SV=1	5	1	1	1	199	21.5	34	1		replicate 1
High	Q9ZWI7	Protein RER1C OS=Arabidopsis thaliana OX=3702 GN=RER1C PE=2 SV=1	8	2	4	2	212	24.4	0	2		replicate 1
High	O22832	Stearoyl-[acyl-carrier-protein] 9-desaturase 7, chloroplastic OS=Arabidopsis thaliana OX=3702 GN=FAB2 PE=1 SV=1	2	1	1	1	401	45.7	21	1		replicate 1
High	Q9XI87	Serine/threonine-protein kinase VIK OS=Arabidopsis thaliana OX=3702 GN=VIK PE=1 SV=1	3	1	1	1	438	49.3	14	1		replicate 1
High	P0DO44	ATP synthase small subunit 6-A, mitochondrial OS=Arabidopsis thaliana OX=3702 GN=ATP6 PE=2 SV=1	20	1	1	1	55	6.6	42	1		replicate 1
High	P82805	Mitochondrial import receptor subunit TOM20-4 OS=Arabidopsis thaliana OX=3702 GN=TOM20-4 PE=1 SV=1	10	1	1	1	187	21	16	1		replicate 1
High	Q9ZV06	GCN5-related N-acetyltransferase 8 OS=Arabidopsis thaliana OX=3702 GN=GNAT8 PE=1 SV=1	5	1	1	1	236	26.4	0	1		replicate 1
High	Q37145	Calcium-transporting ATPase 1 OS=Arabidopsis thaliana OX=3702 GN=ACA1 PE=1 SV=3	1	1	1	1	1020	111.2	32	1		replicate 1
High	Q3E7I5	Protein FAR1-RELATED SEQUENCE 12 OS=Arabidopsis thaliana OX=3702 GN=FRS12 PE=2 SV=1	3	1	1	1	788	90.4	0	1		replicate 1
High	Q9SJ40	Vacuolar protein-sorting-associated protein 11 homolog OS=Arabidopsis thaliana OX=3702 GN=VPS11 PE=1 SV=1	1	1	1	1	932	105.6	0	1		replicate 1
High	Q93VQ0	Protein VACUOLELESS1 OS=Arabidopsis thaliana OX=3702 GN=VCL1 PE=1 SV=1	2	1	1	1	858	96.6	17	1	Carbamidomethyl [C40]	replicate 1
High	Q9LXS6	Citrate synthase 2, peroxisomal OS=Arabidopsis thaliana OX=3702 GN=CSY2 PE=2 SV=1	3	1	1	1	514	56.6	32	1	Carbamidomethyl [C110]	replicate 1
High	F4J2U9	CRM-domain containing factor CFM3A, chloroplastic/mitochondrial OS=Arabidopsis thaliana OX=3702 GN=CFM3A PE=2 SV=1	2	2	2	2	881	100.1	41	2		replicate 1
High	Q9C8H3	FT-interacting protein 4 OS=Arabidopsis thaliana OX=3702 GN=FTIP4 PE=1 SV=1	1	1	1	1	776	89.1	28	1		replicate 1
High	P24100	Cyclin-dependent kinase A-1 OS=Arabidopsis thaliana OX=3702 GN=CDKA-1 PE=1 SV=1	8	3	3	2	294	34	53	3	Oxidation [M270]	replicate 1
High	Q9LFF1	Pentatricopeptide repeat-containing protein At3g53700, chloroplastic OS=Arabidopsis thaliana OX=3702 GN=MEE40 PE=2 SV=1	2	1	1	1	754	84.5	25	1		replicate 1
High	Q9ZU52	Fructose-bisphosphate aldolase 3, chloroplastic OS=Arabidopsis thaliana OX=3702 GN=FBA3 PE=1 SV=1	4	2	2	1	391	42.3	28	2	Carbamidomethyl [C128]	replicate 1
High	Q949Y0	Ubiquitin carboxyl-terminal hydrolase 6 OS=Arabidopsis thaliana OX=3702 GN=UBP6 PE=1 SV=1	4	1	1	1	482	53.7	28	1		replicate 1
High	Q9SZX3	Argininosuccinate synthase, chloroplastic OS=Arabidopsis thaliana OX=3702 GN=At4g24830 PE=1 SV=3	3	1	1	1	494	53.8	16	1		replicate 1
High	Q9FKP0	Large ribosomal subunit protein cL38 OS=Arabidopsis thaliana OX=3702 GN=PSRP6 PE=3 SV=1	8	1	1	1	106	11	21	1		replicate 1
High	P40940	ADP-ribosylation factor 3 OS=Arabidopsis thaliana OX=3702 GN=ARF3 PE=1 SV=2	6	1	1	1	182	20.2	42	1		replicate 1
High	O82567	Choline/ethanolaminephosphotransferase 1 OS=Arabidopsis thaliana OX=3702 GN=AAPT1 PE=1 SV=1	2	1	1	1	389	43.5	27	1		replicate 1
High	Q9M223	Probable U3 small nucleolar RNA-associated protein 11 OS=Arabidopsis thaliana OX=3702 GN=At3g60360 PE=1 SV=1	5	1	1	1	228	27.1	14	1		replicate 1
High	Q9FK81	Stress-response A/B barrel domain-containing protein At5g22580 OS=Arabidopsis thaliana OX=3702 GN=At5g22580 PE=1 SV=1	11	1	1	1	111	12.3	36	1		replicate 1
High	Q38869	Calcium-dependent protein kinase 4 OS=Arabidopsis thaliana OX=3702 GN=CPK4 PE=1 SV=1	2	1	1	1	501	56.4	0	1		replicate 1
High	P48002	Homeobox protein knotted-1-like 5 OS=Arabidopsis thaliana OX=3702 GN=KNAT5 PE=1 SV=2	5	2	3	2	383	43.3	18	2		replicate 1
High	Q9S9N6	Photosynthetic NDH subunit of subcomplex B 1, chloroplastic OS=Arabidopsis thaliana OX=3702 GN=PNSB1 PE=1 SV=1	3	1	1	1	461	51	40	1		replicate 1
High	F4K4L7	Transcription initiation factor TFIID subunit 4b OS=Arabidopsis thaliana OX=3702 GN=TAF4B PE=1 SV=1	3	1	1	1	852	93.7	20	1		replicate 1
High	Q43348	Acid beta-fructofuranosidase 3, vacuolar OS=Arabidopsis thaliana OX=3702 GN=BFRUCT3 PE=2 SV=1	4	2	2	2	648	72.2	0	2		replicate 1
High	Q9LFW1	UDP-arabinopyranose mutase 2 OS=Arabidopsis thaliana OX=3702 GN=RGP2 PE=1 SV=1	3	1	1	1	360	40.9	17	1		replicate 1
High	Q9C658	Protein decapping 5 OS=Arabidopsis thaliana OX=3702 GN=DCP5 PE=1 SV=1	2	1	1	1	611	64.3	37	1		replicate 1
High	O22711	Peroxiredoxin-2D OS=Arabidopsis thaliana OX=3702 GN=PRXIID PE=2 SV=2	6	1	1	1	162	17.5	34	1		replicate 1
High	Q7XZU0	Probable phosphoinositide phosphatase SAC9 OS=Arabidopsis thaliana OX=3702 GN=SAC9 PE=1 SV=1	2	2	2	2	1630	179.9	29	2		replicate 1
High	Q9FGK3	Putative MO25-like protein At5g47540 OS=Arabidopsis thaliana OX=3702 GN=At5g47540 PE=2 SV=1	3	1	1	1	343	39.4	23	1		replicate 1
High	Q9LZG0	Adenosine kinase 2 OS=Arabidopsis thaliana OX=3702 GN=ADK2 PE=1 SV=1	4	1	1	1	345	37.8	15	1	Carbamidomethyl [C144]	replicate 1
High	Q9SZL5	Pentatricopeptide repeat-containing protein At4g38150 OS=Arabidopsis thaliana OX=3702 GN=At4g38150 PE=2 SV=1	4	1	1	1	302	33.4	0	1		replicate 1
High	Q9FGC7	Zeaxanthin epoxidase, chloroplastic OS=Arabidopsis thaliana OX=3702 GN=ZEP PE=1 SV=1	3	2	2	2	667	73.8	31	2		replicate 1
High	F4JSZ5	Brefeldin A-inhibited guanine nucleotide-exchange protein 1 OS=Arabidopsis thaliana OX=3702 GN=BIG1 PE=2 SV=1	1	2	2	2	1687	187.4	30	2		replicate 1
High	Q9SFU6	Callose synthase 9 OS=Arabidopsis thaliana OX=3702 GN=CALS9 PE=2 SV=2	1	1	1	1	1890	216.9	0	1		replicate 1
High	Q8W117	Suppressor of mec-8 and unc-52 protein homolog 1 OS=Arabidopsis thaliana OX=3702 GN=SMU1 PE=1 SV=1	2	1	1	1	511	57.7	26	1		replicate 1
High	Q94JX5	LIM domain-containing protein WLIM1 OS=Arabidopsis thaliana OX=3702 GN=WLIM1 PE=1 SV=1	8	1	1	1	190	21	46	1		replicate 1
High	Q9LTL0	Cytochrome P450 71B26 OS=Arabidopsis thaliana OX=3702 GN=CYP71B26 PE=2 SV=1	3	1	1	1	500	57	50	1		replicate 1
High	Q93Y09	Serine carboxypeptidase-like 45 OS=Arabidopsis thaliana OX=3702 GN=SCPL45 PE=2 SV=1	2	1	1	1	461	51.8	20	1		replicate 1
High	Q9C667	Chaperonin 60 subunit beta 4, chloroplastic OS=Arabidopsis thaliana OX=3702 GN=CPN60B4 PE=1 SV=1	2	1	1	1	611	66.8	46	1		replicate 1
High	Q8RWM2	Nicotinate phosphoribosyltransferase 1 OS=Arabidopsis thaliana OX=3702 GN=NAPRT1 PE=2 SV=1	3	2	2	2	559	62.4	37	2		replicate 1
High	O48670	Protein RER1A OS=Arabidopsis thaliana OX=3702 GN=RER1A PE=1 SV=1	4	1	2	1	191	22	42	1		replicate 1
High	Q9FFH6	Fasciclin-like arabinogalactan protein 13 OS=Arabidopsis thaliana OX=3702 GN=FLA13 PE=1 SV=1	4	1	1	1	247	26.2	26	1		replicate 1
High	O48646	Probable phospholipid hydroperoxide glutathione peroxidase 6, mitochondrial OS=Arabidopsis thaliana OX=3702 GN=GPX6 PE=2 SV=2	5	1	1	1	232	25.6	25	1		replicate 1
High	F4IDY7	DDT domain-containing protein DDR4 OS=Arabidopsis thaliana OX=3702 GN=DDR4 PE=1 SV=1	2	1	1	1	750	86.2	29	1		replicate 1
High	Q8RWW1	Transmembrane 9 superfamily member 10 OS=Arabidopsis thaliana OX=3702 GN=TMN10 PE=2 SV=1	2	1	1	1	637	73.3	24	1		replicate 1
High	Q941A6	Succinate dehydrogenase subunit 6, mitochondrial OS=Arabidopsis thaliana OX=3702 GN=SDH6 PE=1 SV=1	6	1	1	1	142	15.8	33	1		replicate 1
High	O22704	Cytochrome B5-like protein OS=Arabidopsis thaliana OX=3702 GN=CB5LP PE=2 SV=1	11	1	1	1	121	13.7	15	1		replicate 1
High	O82251	Protein TIC 20-II, chloroplastic OS=Arabidopsis thaliana OX=3702 GN=TIC20-II PE=2 SV=1	6	1	1	1	208	22.9	18	1		replicate 1
High	Q9SRM4	PHD finger protein ALFIN-LIKE 2 OS=Arabidopsis thaliana OX=3702 GN=AL2 PE=1 SV=1	4	1	1	1	246	27.8	19	1	Acetyl [N-Term]	replicate 1
High	Q9SHU7	Protein TIC 21, chloroplastic OS=Arabidopsis thaliana OX=3702 GN=TIC21 PE=1 SV=1	5	1	1	1	296	31.3	14	1		replicate 1
High	P26568	Histone H1.1 OS=Arabidopsis thaliana OX=3702 GN=At1g06760 PE=1 SV=1	8	3	3	2	274	28.9	64	3		replicate 1
High	Q93V66	Protein FATTY ACID EXPORT 1, chloroplastic OS=Arabidopsis thaliana OX=3702 GN=FAX1 PE=1 SV=1	7	1	1	1	226	24.3	21	1		replicate 1
High	Q66GQ3	Protein disulfide isomerase-like 1-6 OS=Arabidopsis thaliana OX=3702 GN=PDIL1-6 PE=2 SV=1	2	1	1	1	534	59.5	0	1		replicate 1
High	O80915	PRA1 family protein B4 OS=Arabidopsis thaliana OX=3702 GN=PRA1B4 PE=1 SV=1	7	1	1	1	220	23.7	17	1		replicate 1
High	A9LNK9	30-kDa cleavage and polyadenylation specificity factor 30 OS=Arabidopsis thaliana OX=3702 GN=CPSF30 PE=1 SV=1	2	1	1	1	631	70	0	1		replicate 1
High	O81816	Monooxygenase 2 OS=Arabidopsis thaliana OX=3702 GN=MO2 PE=2 SV=1	7	2	2	2	407	45.5	0	2		replicate 1
High	Q9M367	Beclin-1-like protein OS=Arabidopsis thaliana OX=3702 GN=ATG6 PE=1 SV=2	3	1	1	1	517	58.5	17	1		replicate 1
High	O22446	Histone deacetylase 19 OS=Arabidopsis thaliana OX=3702 GN=HDA19 PE=1 SV=2	3	1	1	1	501	56	0	1	Carbamidomethyl [C456]	replicate 1
High	Q9LFR3	Gibberellin-regulated protein 14 OS=Arabidopsis thaliana OX=3702 GN=GASA14 PE=1 SV=1	4	1	1	1	275	29.1	21	1	Carbamidomethyl [C216; C220]	replicate 1
High	F4K2E9	Pre-mRNA-splicing factor ATP-dependent RNA helicase DEAH7 OS=Arabidopsis thaliana OX=3702 GN=CUV PE=1 SV=1	1	1	1	1	1255	141.8	17	1		replicate 1
High	Q9SSK9	MLP-like protein 28 OS=Arabidopsis thaliana OX=3702 GN=MLP28 PE=1 SV=1	8	1	1	1	335	37.6	0	1		replicate 1
High	Q9C942	Caffeoylshikimate esterase OS=Arabidopsis thaliana OX=3702 GN=CSE PE=1 SV=1	4	1	1	1	332	37	41	1		replicate 1
High	Q94AR8	3-isopropylmalate dehydratase large subunit, chloroplastic OS=Arabidopsis thaliana OX=3702 GN=IIL1 PE=1 SV=1	3	1	1	1	509	55	0	1	Carbamidomethyl [C465]	replicate 1
High	Q9FZ33	Protein AUXIN RESPONSE 4 OS=Arabidopsis thaliana OX=3702 GN=AXR4 PE=1 SV=1	3	1	1	1	473	52.4	0	1		replicate 1
High	Q0WPA5	Protein MANNAN SYNTHESIS-RELATED 2 OS=Arabidopsis thaliana OX=3702 GN=MSR2 PE=2 SV=1	4	2	2	2	423	47.1	25	2		replicate 1
High	Q9C554	Expansin-A1 OS=Arabidopsis thaliana OX=3702 GN=EXPA1 PE=2 SV=1	7	2	2	2	250	26.5	21	2		replicate 1
High	Q9LM63	Putative F-box/FBD/LRR-repeat protein At1g22000 OS=Arabidopsis thaliana OX=3702 GN=At1g22000 PE=4 SV=1	4	1	2	1	465	53.2	16	1		replicate 1
High	Q9FGR0	Cleavage and polyadenylation specificity factor subunit 1 OS=Arabidopsis thaliana OX=3702 GN=CPSF160 PE=1 SV=2	1	1	1	1	1442	158	29	1		replicate 1
High	Q9SY73	NADPH-dependent pterin aldehyde reductase OS=Arabidopsis thaliana OX=3702 GN=At1g10310 PE=1 SV=1	4	1	1	1	242	25.3	0	1		replicate 1
High	Q9CAK8	2-C-methyl-D-erythritol 2,4-cyclodiphosphate synthase, chloroplastic OS=Arabidopsis thaliana OX=3702 GN=ISPF PE=1 SV=1	4	1	1	1	231	24.8	0	1		replicate 1
High	P50699	Thaumatin-like protein OS=Arabidopsis thaliana OX=3702 GN=At1g18250 PE=2 SV=2	5	1	1	1	243	25.9	0	1		replicate 1
High	Q9M2F8	Carbon catabolite repressor protein 4 homolog 2 OS=Arabidopsis thaliana OX=3702 GN=CCR4-2 PE=2 SV=2	1	1	1	1	603	67	17	1		replicate 1
High	Q04836	31 kDa ribonucleoprotein, chloroplastic OS=Arabidopsis thaliana OX=3702 GN=CP31A PE=1 SV=1	3	1	1	1	329	35.8	34	1		replicate 1
High	Q9SZ30	Imidazole glycerol phosphate synthase hisHF, chloroplastic OS=Arabidopsis thaliana OX=3702 GN=HISN4 PE=2 SV=1	4	2	2	2	592	64.2	0	2		replicate 1
High	Q9SNB7	Protein LOW PHOTOSYNTHETIC EFFICIENCY 1, chloroplastic OS=Arabidopsis thaliana OX=3702 GN=LPE1 PE=1 SV=1	1	1	1	1	665	75.1	40	1		replicate 1
High	Q8L8W6	Large ribosomal subunit protein eL39y OS=Arabidopsis thaliana OX=3702 GN=RPL39B PE=3 SV=1	20	1	1	1	51	6.4	26	1		replicate 1
High	Q9STG9	Amidophosphoribosyltransferase 2, chloroplastic OS=Arabidopsis thaliana OX=3702 GN=ASE2 PE=1 SV=1	3	2	2	2	561	61	31	2		replicate 1
High	Q9C7Y4	Ferredoxin C 2, chloroplastic OS=Arabidopsis thaliana OX=3702 GN=FDC2 PE=2 SV=1	6	1	1	1	181	20.4	36	1		replicate 1
High	Q9SVM8	Glycine-rich RNA-binding protein 2, mitochondrial OS=Arabidopsis thaliana OX=3702 GN=RBG2 PE=1 SV=1	8	1	1	1	158	15.7	23	1		replicate 1
High	Q9FGS4	Quinolinate synthase, chloroplastic OS=Arabidopsis thaliana OX=3702 GN=QS PE=1 SV=1	2	1	1	1	718	78.9	24	1	Carbamidomethyl [C151]	replicate 1
High	F4KDH9	FIP1[V]-like protein OS=Arabidopsis thaliana OX=3702 GN=FIPS5 PE=1 SV=1	1	1	1	1	1196	133.4	13	1		replicate 1
High	O65639	Cold shock protein 1 OS=Arabidopsis thaliana OX=3702 GN=CSP1 PE=1 SV=1	4	1	1	1	299	30.1	15	1		replicate 1
High	Q7X911	Phosphoinositide phosphatase SAC6 OS=Arabidopsis thaliana OX=3702 GN=SAC6 PE=2 SV=1	4	2	2	1	593	67.6	34	2		replicate 1
High	Q9STJ8	Receptor-like serine/threonine-protein kinase At4g25390 OS=Arabidopsis thaliana OX=3702 GN=At4g25390 PE=2 SV=1	3	2	2	1	651	72.2	43	2		replicate 1
High	Q9LPZ3	G-type lectin S-receptor-like serine/threonine-protein kinase At1g11410 OS=Arabidopsis thaliana OX=3702 GN=At1g11410 PE=3 SV=3	2	2	2	1	845	95.8	43	2		replicate 1
High	Q9FYR6	Proline--tRNA ligase, chloroplastic/mitochondrial OS=Arabidopsis thaliana OX=3702 GN=OVA6 PE=2 SV=1	2	1	1	1	543	60.7	25	1		replicate 1
High	Q8GWB7	Inositol phosphorylceramide glucuronosyltransferase 1 OS=Arabidopsis thaliana OX=3702 GN=IPUT1 PE=1 SV=1	2	1	1	1	537	60	0	1		replicate 1
High	Q941D6	Histone deacetylase 14, chloroplastic OS=Arabidopsis thaliana OX=3702 GN=HDA14 PE=1 SV=1	3	1	1	1	423	45.5	16	1	Carbamidomethyl [C310]	replicate 1
High	O23406	UDP-glycosyltransferase 75D1 OS=Arabidopsis thaliana OX=3702 GN=UGT75D1 PE=2 SV=2	2	1	1	1	474	53.8	26	1		replicate 1
High	P62117	Large ribosomal subunit protein bL36c OS=Arabidopsis thaliana OX=3702 GN=rpl36 PE=3 SV=1	24	1	1	1	37	4.5	38	1	Carbamidomethyl [C27]	replicate 1
High	O80439	Small ribosomal subunit protein bTHXc OS=Arabidopsis thaliana OX=3702 GN=RPS31 PE=1 SV=1	18	2	4	2	118	12.8	106	2		replicate 1
High	Q9ASX5	Uncharacterized aarF domain-containing protein kinase At5g05200, chloroplastic OS=Arabidopsis thaliana OX=3702 GN=At5g05200 PE=1 SV=1	2	1	1	1	540	60.3	24	1		replicate 1
High	Q9LV03	Glutamate synthase 1 [NADH], chloroplastic OS=Arabidopsis thaliana OX=3702 GN=GLT1 PE=1 SV=2	1	1	1	1	2208	241.7	0	1		replicate 1
High	Q9FN48	Calcium sensing receptor, chloroplastic OS=Arabidopsis thaliana OX=3702 GN=CAS PE=1 SV=1	3	1	1	1	387	41.3	0	1		replicate 1
High	P05466	3-phosphoshikimate 1-carboxyvinyltransferase, chloroplastic OS=Arabidopsis thaliana OX=3702 GN=At2g45300 PE=1 SV=3	2	1	1	1	520	55.7	0	1		replicate 1
High	Q9T070	Cytochrome c oxidase subunit 6a, mitochondrial OS=Arabidopsis thaliana OX=3702 GN=COX6A PE=3 SV=1	13	1	1	1	102	11.2	17	1		replicate 1
High	O80358	Formamidopyrimidine-DNA glycosylase OS=Arabidopsis thaliana OX=3702 GN=FPG1 PE=1 SV=1	3	1	1	1	390	43.2	0	1	Carbamidomethyl [C212]	replicate 1
High	F4JEX5	ATPase family AAA domain-containing protein FIGL1 OS=Arabidopsis thaliana OX=3702 GN=FIGL1 PE=2 SV=2	2	1	1	1	680	75.3	23	1		replicate 1
High	Q9FFS0	Reticulon-like protein B4 OS=Arabidopsis thaliana OX=3702 GN=RTNLB4 PE=1 SV=1	5	1	1	1	257	28.9	20	1		replicate 1
High	Q9LIE5	Protein FAR-RED ELONGATED HYPOCOTYL 3 OS=Arabidopsis thaliana OX=3702 GN=FHY3 PE=1 SV=1	1	1	1	1	839	95.9	23	1		replicate 1
High	P92979	5'-adenylylsulfate reductase 1, chloroplastic OS=Arabidopsis thaliana OX=3702 GN=APR1 PE=1 SV=2	3	2	2	2	465	51.7	20	2		replicate 1
High	F4KE63	Valine--tRNA ligase, chloroplastic/mitochondrial 2 OS=Arabidopsis thaliana OX=3702 GN=EMB2247 PE=3 SV=1	2	2	2	2	974	110.6	0	2		replicate 1
High	Q9ZVD0	Serrate RNA effector molecule OS=Arabidopsis thaliana OX=3702 GN=SE PE=1 SV=2	1	1	1	1	720	81	13	1		replicate 1
High	Q8VYM4	Small ribosomal subunit protein cS22 OS=Arabidopsis thaliana OX=3702 GN=PSRP2 PE=2 SV=1	6	2	2	2	253	27.7	22	2		replicate 1
High	Q9LSE7	Cytochrome b561 and DOMON domain-containing protein At3g25290 OS=Arabidopsis thaliana OX=3702 GN=At3g25290 PE=2 SV=1	4	1	1	1	393	42.5	38	1		replicate 1
High	O80845	Peroxisomal membrane protein 11D OS=Arabidopsis thaliana OX=3702 GN=PEX11D PE=1 SV=2	5	1	1	1	236	25.9	14	1		replicate 1
High	Q9SVN5	Methionine--tRNA ligase, cytoplasmic OS=Arabidopsis thaliana OX=3702 GN=At4g13780 PE=2 SV=1	3	2	2	2	797	89.8	24	2	Carbamidomethyl [C786]	replicate 1
High	O22263	Protein disulfide-isomerase like 2-1 OS=Arabidopsis thaliana OX=3702 GN=PDIL2-1 PE=2 SV=1	6	2	2	2	361	39.5	41	2		replicate 1
High	Q9LTH9	Zinc transporter 2 OS=Arabidopsis thaliana OX=3702 GN=ZIP2 PE=2 SV=1	3	1	1	1	353	38.3	0	1		replicate 1
High	P24102	Peroxidase 22 OS=Arabidopsis thaliana OX=3702 GN=PER22 PE=1 SV=2	4	2	3	2	349	38.1	36	2		replicate 1
High	P49107	Photosystem I reaction center subunit N, chloroplastic OS=Arabidopsis thaliana OX=3702 GN=PSAN PE=1 SV=2	6	1	1	1	171	18.4	21	1	Carbamidomethyl [C126]	replicate 1
High	Q9M394	Fructokinase-like 1, chloroplastic OS=Arabidopsis thaliana OX=3702 GN=FLN1 PE=1 SV=1	3	1	1	1	471	53.7	0	1		replicate 1
High	Q9ZT71	Protein STABILIZED1 OS=Arabidopsis thaliana OX=3702 GN=STA1 PE=1 SV=1	1	2	2	2	1029	115.5	15	2		replicate 1
High	F4KBW6	Nuclear pore complex protein NUP205 OS=Arabidopsis thaliana OX=3702 GN=NUP205 PE=1 SV=1	1	2	2	2	1838	206.6	0	2		replicate 1
High	Q7XZU3	Phosphatidylinositol-3-phosphatase SAC1 OS=Arabidopsis thaliana OX=3702 GN=SAC1 PE=1 SV=1	1	1	1	1	912	102.7	31	1	Carbamidomethyl [C700]	replicate 1
High	O80585	Methylenetetrahydrofolate reductase (NADH) 2 OS=Arabidopsis thaliana OX=3702 GN=MTHFR2 PE=1 SV=2	2	1	1	1	594	66.8	37	1		replicate 1
High	Q8LD49	Thioredoxin X, chloroplastic OS=Arabidopsis thaliana OX=3702 GN=ATHX PE=2 SV=2	6	1	1	1	182	19.6	15	1		replicate 1
High	Q0WVZ1	Putative metallophosphoesterase At3g03305 OS=Arabidopsis thaliana OX=3702 GN=At3g03305 PE=2 SV=1	2	1	1	1	743	84.7	35	1		replicate 1
High	Q9LJD8	MAP3K epsilon protein kinase 1 OS=Arabidopsis thaliana OX=3702 GN=M3KE1 PE=1 SV=1	1	1	1	1	1368	151.1	36	1		replicate 1
High	O64530	Thiosulfate/3-mercaptopyruvate sulfurtransferase 1, mitochondrial OS=Arabidopsis thaliana OX=3702 GN=STR1 PE=1 SV=1	3	1	1	1	379	41.9	0	1		replicate 1
High	F4IMH3	Protein NUCLEOLAR COMPLEX ASSOCIATED 4 OS=Arabidopsis thaliana OX=3702 GN=NOC4 PE=2 SV=1	2	1	1	1	577	65.3	25	1		replicate 1
High	O80796	Membrane-associated protein VIPP1, chloroplastic OS=Arabidopsis thaliana OX=3702 GN=VIPP1 PE=1 SV=1	3	1	1	1	330	36.4	24	1		replicate 1
High	Q8VY97	ER membrane protein complex subunit 7 homolog OS=Arabidopsis thaliana OX=3702 GN=At4g32130 PE=2 SV=1	4	1	1	1	202	22.5	23	1		replicate 1
High	O80452	AMP deaminase OS=Arabidopsis thaliana OX=3702 GN=AMPD PE=1 SV=2	1	1	1	1	839	95.1	26	1		replicate 1
High	Q8RX87	Probable galactinol--sucrose galactosyltransferase 6 OS=Arabidopsis thaliana OX=3702 GN=RFS6 PE=1 SV=2	4	2	2	2	749	83.1	0	2		replicate 1
High	Q42521	Glutamate decarboxylase 1 OS=Arabidopsis thaliana OX=3702 GN=GAD1 PE=1 SV=2	2	1	1	1	502	57	20	1		replicate 1
High	Q9LJ86	Non-specific lipid transfer protein GPI-anchored 5 OS=Arabidopsis thaliana OX=3702 GN=LTPG5 PE=2 SV=1	6	1	1	1	170	17.3	52	1	Carbamidomethyl [C95]	replicate 1
High	P42763	Dehydrin ERD14 OS=Arabidopsis thaliana OX=3702 GN=ERD14 PE=1 SV=1	12	2	2	2	185	20.8	17	2		replicate 1
High	Q8VZK9	Cellulose synthase-like protein E1 OS=Arabidopsis thaliana OX=3702 GN=CSLE1 PE=2 SV=1	2	1	1	1	729	82.3	20	1		replicate 1
High	Q8VYM2	Inorganic phosphate transporter 1-1 OS=Arabidopsis thaliana OX=3702 GN=PHT1-1 PE=1 SV=2	2	1	1	1	524	57.6	39	1		replicate 1
High	Q38906	Translocase of chloroplast 34, chloroplastic OS=Arabidopsis thaliana OX=3702 GN=TOC34 PE=1 SV=2	6	2	2	1	313	34.7	20	2		replicate 1
High	Q96327	ERBB-3 BINDING PROTEIN 1 OS=Arabidopsis thaliana OX=3702 GN=EBP1 PE=1 SV=1	4	2	2	2	392	43	0	2		replicate 1
High	Q8L7L0	GTP-binding protein OBGC, chloroplastic OS=Arabidopsis thaliana OX=3702 GN=OBGL PE=2 SV=1	1	1	1	1	681	75.6	0	1		replicate 1
High	Q8VYG9	Plant intracellular Ras-group-related LRR protein 9 OS=Arabidopsis thaliana OX=3702 GN=PIRL9 PE=2 SV=1	3	1	1	1	499	55.5	0	1		replicate 1
High	Q9LJW6	Large ribosomal subunit protein eL34x OS=Arabidopsis thaliana OX=3702 GN=RPL34C PE=2 SV=1	10	1	1	1	120	13.6	20	1		replicate 1
High	Q8L5Z4	Endoribonuclease YBEY, chloroplastic OS=Arabidopsis thaliana OX=3702 GN=YBEY PE=1 SV=1	2	1	1	1	584	65.3	23	1		replicate 1
High	Q680P8	Small ribosomal subunit protein uS14z/uS14y/uS14x OS=Arabidopsis thaliana OX=3702 GN=RPS29A PE=3 SV=2	25	2	2	2	56	6.4	45	2	Carbamidomethyl [C38; C39]	replicate 1
High	Q8H124	Uncharacterized protein At2g34460, chloroplastic OS=Arabidopsis thaliana OX=3702 GN=At2g34460 PE=1 SV=1	3	1	1	1	280	30.5	19	1		replicate 1
High	Q9ZSJ6	Glycine-rich protein 3 short isoform OS=Arabidopsis thaliana OX=3702 GN=GRP3S PE=1 SV=2	18	1	2	1	116	11.6	24	1		replicate 1
High	Q8RXA7	DENN domain and WD repeat-containing protein SCD1 OS=Arabidopsis thaliana OX=3702 GN=SCD1 PE=1 SV=1	1	1	1	1	1187	131.5	18	1	Carbamidomethyl [C353]	replicate 1
High	P56754	NAD(P)H-quinone oxidoreductase subunit J, chloroplastic OS=Arabidopsis thaliana OX=3702 GN=ndhJ PE=1 SV=1	6	1	1	1	158	18.5	44	1		replicate 1
High	Q9T053	Phospholipase D gamma 1 OS=Arabidopsis thaliana OX=3702 GN=PLDGAMMA1 PE=1 SV=1	1	1	1	1	858	95.5	0	1		replicate 1
High	Q9FMF5	Root phototropism protein 3 OS=Arabidopsis thaliana OX=3702 GN=RPT3 PE=1 SV=2	2	1	1	1	746	81.8	41	1		replicate 1
High	Q9T041	Microtubule-associated protein TORTIFOLIA1 OS=Arabidopsis thaliana OX=3702 GN=TOR1 PE=1 SV=2	3	2	2	2	864	93.9	0	2	Acetyl [N-Term]	replicate 1
High	Q8W586	GPN-loop GTPase QQT2 OS=Arabidopsis thaliana OX=3702 GN=QQT2 PE=1 SV=1	2	1	1	1	379	42.5	25	1		replicate 1
High	Q9ZVA1	EP1-like glycoprotein 1 OS=Arabidopsis thaliana OX=3702 GN=At1g78820 PE=2 SV=1	2	1	1	1	455	50.6	0	1		replicate 1
High	Q9LKR8	Rubisco accumulation factor 1.1, chloroplastic OS=Arabidopsis thaliana OX=3702 GN=RAF1.1 PE=1 SV=1	3	1	1	1	434	48.2	18	1		replicate 1
High	Q93Z32	Signal peptide peptidase-like 1 OS=Arabidopsis thaliana OX=3702 GN=SPPL1 PE=2 SV=1	2	1	1	1	372	41	29	1		replicate 1
High	Q39096	Protein EARLY RESPONSIVE TO DEHYDRATION 15 OS=Arabidopsis thaliana OX=3702 GN=ERD15 PE=1 SV=1	10	1	1	1	163	18.4	49	1		replicate 1
High	Q0WQF4	Vacuolar protein sorting-associated protein 53 A OS=Arabidopsis thaliana OX=3702 GN=VPS53 PE=1 SV=1	1	1	1	1	828	92.5	34	1		replicate 1
High	Q9FN05	Probable glucan 1,3-alpha-glucosidase OS=Arabidopsis thaliana OX=3702 GN=PSL5 PE=1 SV=1	1	1	1	1	921	104.2	26	1		replicate 1
High	Q7XJN0	DEAD-box ATP-dependent RNA helicase 17 OS=Arabidopsis thaliana OX=3702 GN=RH17 PE=2 SV=1	1	1	1	1	609	68.2	28	1		replicate 1
High	Q8RX88	CAAX prenyl protease 1 homolog OS=Arabidopsis thaliana OX=3702 GN=FACE1 PE=1 SV=1	5	2	2	2	424	48.5	19	2		replicate 1
High	Q9S7N7	Photosystem I reaction center subunit V, chloroplastic OS=Arabidopsis thaliana OX=3702 GN=PSAG PE=1 SV=1	5	1	1	1	160	17.1	35	1		replicate 1
High	Q9LID5	Dirigent protein 7 OS=Arabidopsis thaliana OX=3702 GN=DIR7 PE=2 SV=1	6	1	1	1	186	20.4	0	1		replicate 1
High	Q9STY0	Peroxisomal membrane protein 11B OS=Arabidopsis thaliana OX=3702 GN=PEX11B PE=1 SV=1	7	1	1	1	227	25.6	0	1		replicate 1
High	P56779	Cytochrome b559 subunit alpha OS=Arabidopsis thaliana OX=3702 GN=psbE PE=1 SV=4	11	1	1	1	83	9.4	51	1		replicate 1
High	Q84MC2	Cytokinin riboside 5'-monophosphate phosphoribohydrolase LOG8 OS=Arabidopsis thaliana OX=3702 GN=LOG8 PE=1 SV=1	5	1	1	1	216	23.8	23	1		replicate 1
High	Q9C801	Protein MOS2 OS=Arabidopsis thaliana OX=3702 GN=MOS2 PE=2 SV=1	2	1	2	1	462	51	20	1		replicate 1
High	Q94BT2	Auxin-induced in root cultures protein 12 OS=Arabidopsis thaliana OX=3702 GN=AIR12 PE=1 SV=3	3	1	2	1	252	25.6	26	1		replicate 1
High	Q38799	Pyruvate dehydrogenase E1 component subunit beta-1, mitochondrial OS=Arabidopsis thaliana OX=3702 GN=PDH2 PE=1 SV=2	3	1	1	1	363	39.2	23	1		replicate 1
High	Q9M336	Uracil phosphoribosyltransferase, chloroplastic OS=Arabidopsis thaliana OX=3702 GN=UPP PE=1 SV=1	4	1	1	1	296	32.2	28	1		replicate 1
High	P61847	Large ribosomal subunit protein bL32c OS=Arabidopsis thaliana OX=3702 GN=rpl32 PE=3 SV=2	29	2	2	2	52	6.1	13	2		replicate 1
High	Q9SK50	Protein TIC 55, chloroplastic OS=Arabidopsis thaliana OX=3702 GN=TIC55 PE=1 SV=1	3	2	2	2	539	60.6	23	2		replicate 1
High	Q96254	Guanosine nucleotide diphosphate dissociation inhibitor 1 OS=Arabidopsis thaliana OX=3702 GN=GDI1 PE=1 SV=1	2	1	1	1	445	49.8	34	1		replicate 1
High	Q944S1	DEAD-box ATP-dependent RNA helicase 22 OS=Arabidopsis thaliana OX=3702 GN=RH22 PE=2 SV=1	1	1	1	1	581	64.7	22	1		replicate 1
High	Q9FMU5	U3 small nucleolar RNA-associated protein 18 homolog OS=Arabidopsis thaliana OX=3702 GN=At5g14050 PE=1 SV=1	2	1	1	1	546	61	0	1		replicate 1
High	O24454	Ubiquitin carboxyl-terminal hydrolase 3 OS=Arabidopsis thaliana OX=3702 GN=UBP3 PE=1 SV=1	2	1	1	1	371	42.4	24	1		replicate 1
High	F4I096	Mediator of RNA polymerase II transcription subunit 13 OS=Arabidopsis thaliana OX=3702 GN=MED13 PE=1 SV=1	0	1	1	1	1921	208.3	37	1		replicate 1
High	Q9LZF1	Heavy metal-associated isoprenylated plant protein 6 OS=Arabidopsis thaliana OX=3702 GN=HIPP06 PE=1 SV=1	3	1	1	1	392	42.2	0	1		replicate 1
High	Q9LPI5	Polyadenylate-binding protein-interacting protein 11 OS=Arabidopsis thaliana OX=3702 GN=CID11 PE=2 SV=1	3	1	1	1	358	38.9	0	1	Carbamidomethyl [C274]	replicate 1
High	Q9LKA9	Probable beta-1,3-galactosyltransferase 13 OS=Arabidopsis thaliana OX=3702 GN=B3GALT13 PE=2 SV=1	5	2	2	2	343	38.7	22	2		replicate 1
High	Q8VZS8	Abscisic acid receptor PYL1 OS=Arabidopsis thaliana OX=3702 GN=PYL1 PE=1 SV=1	8	2	2	2	221	25.3	27	2		replicate 1
High	Q9LM25	ERAD-associated E3 ubiquitin-protein ligase component HRD3A OS=Arabidopsis thaliana OX=3702 GN=HRD3A PE=1 SV=1	2	1	1	1	678	75.9	0	1		replicate 1
High	Q39227	24-methylenesterol C-methyltransferase 2 OS=Arabidopsis thaliana OX=3702 GN=SMT2 PE=1 SV=2	4	2	2	1	361	40.4	28	2		replicate 1
High	Q93ZH7	Protein IQ-DOMAIN 2 OS=Arabidopsis thaliana OX=3702 GN=IQD2 PE=1 SV=1	2	1	1	1	461	50.4	45	1		replicate 1
High	Q9SIZ2	Eukaryotic translation initiation factor 2 subunit alpha homolog OS=Arabidopsis thaliana OX=3702 GN=At2g40290 PE=1 SV=2	2	1	1	1	344	38.7	25	1		replicate 1
High	P59584	Disease resistance protein RPH8A OS=Arabidopsis thaliana OX=3702 GN=RPH8A PE=3 SV=1	1	1	1	1	910	105.2	18	1		replicate 1
High	Q9SR13	Flowering locus K homology domain OS=Arabidopsis thaliana OX=3702 GN=FLK PE=1 SV=1	2	1	1	1	577	63.4	25	1		replicate 1
High	Q8VYZ5	Periodic tryptophan protein 2 OS=Arabidopsis thaliana OX=3702 GN=PWP2 PE=1 SV=1	1	1	1	1	900	100.4	47	1		replicate 1
High	Q9S7Q2	Pentatricopeptide repeat-containing protein At1g74850, chloroplastic OS=Arabidopsis thaliana OX=3702 GN=PTAC2 PE=2 SV=1	1	1	1	1	862	96.3	0	1		replicate 1
High	Q8LDI5	Thioredoxin-like protein CXXS1 OS=Arabidopsis thaliana OX=3702 GN=CXXS1 PE=2 SV=2	9	1	1	1	118	13.3	0	1		replicate 1
High	Q39211	DNA-directed RNA polymerases II, IV and V subunit 3 OS=Arabidopsis thaliana OX=3702 GN=NRPB3 PE=1 SV=1	3	1	1	1	319	35.4	25	1		replicate 1
High	P58728	Uncharacterized protein At4g14342 OS=Arabidopsis thaliana OX=3702 GN=At4g14342 PE=3 SV=1	13	1	1	1	87	10.2	13	1		replicate 1
High	Q8LDP4	Peptidyl-prolyl cis-trans isomerase CYP19-4 OS=Arabidopsis thaliana OX=3702 GN=CYP19-4 PE=1 SV=2	4	1	1	1	201	21.5	27	1		replicate 1
High	Q8VZU4	Large ribosomal subunit protein uL2my, C-terminal part OS=Arabidopsis thaliana OX=3702 GN=RPL2-C PE=1 SV=1	8	1	1	1	214	22.8	15	1	Carbamidomethyl [C162]	replicate 1
High	Q9C952	Cleavage and polyadenylation specificity factor subunit 3-I OS=Arabidopsis thaliana OX=3702 GN=CPSF73-I PE=1 SV=1	1	1	1	1	693	77.3	14	1		replicate 1
High	Q9C6K5	Sm-like protein LSM3B OS=Arabidopsis thaliana OX=3702 GN=LSM3B PE=1 SV=1	12	1	1	1	98	11.3	25	1		replicate 1
High	Q93VM8	Copper transporter 5 OS=Arabidopsis thaliana OX=3702 GN=COPT5 PE=1 SV=1	6	1	1	1	146	15.8	23	1		replicate 1
High	O22912	Probable cytochrome c oxidase subunit 5C-1 OS=Arabidopsis thaliana OX=3702 GN=At2g47380 PE=1 SV=1	13	1	1	1	64	7.1	30	1		replicate 1
High	Q9FHI1	MOB kinase activator-like 1A OS=Arabidopsis thaliana OX=3702 GN=MOB1A PE=1 SV=1	11	2	2	2	215	24.7	0	2	Acetyl [N-Term]	replicate 1
High	Q9LFJ8	Flavonol 3-O-glucosyltransferase OS=Arabidopsis thaliana OX=3702 GN=UGT78D2 PE=1 SV=1	2	1	1	1	460	50.5	26	1		replicate 1
High	Q8RWB8	E3 ubiquitin-protein ligase UPL6 OS=Arabidopsis thaliana OX=3702 GN=UPL6 PE=2 SV=1	1	1	1	1	1029	117.6	31	1		replicate 1
High	Q9FMP3	Dihydropyrimidinase OS=Arabidopsis thaliana OX=3702 GN=PYD2 PE=1 SV=1	1	1	1	1	531	58	0	1		replicate 1
High	Q8RWS4	Bystin OS=Arabidopsis thaliana OX=3702 GN=ENP1 PE=1 SV=1	2	1	1	1	444	51.4	0	1		replicate 1
High	Q52T38	Protein S-acyltransferase 24 OS=Arabidopsis thaliana OX=3702 GN=PAT24 PE=1 SV=1	1	1	1	1	620	68.2	14	1		replicate 1
High	Q9FMG4	Serine/arginine-rich splicing factor SC35 OS=Arabidopsis thaliana OX=3702 GN=SC35 PE=1 SV=1	3	1	1	1	303	35.1	42	1		replicate 1
High	Q9LV91	4-alpha-glucanotransferase DPE1, chloroplastic/amyloplastic OS=Arabidopsis thaliana OX=3702 GN=DPE1 PE=1 SV=1	2	1	1	1	576	64.4	15	1		replicate 1
High	Q9LP37	Large ribosomal subunit protein bL34c OS=Arabidopsis thaliana OX=3702 GN=RPL34 PE=2 SV=1	4	1	1	1	157	16.7	34	1	Carbamidomethyl [C104]	replicate 1
High	Q9FKM2	Mitochondrial outer membrane protein porin 4 OS=Arabidopsis thaliana OX=3702 GN=VDAC4 PE=1 SV=1	3	1	1	1	274	29.5	19	1		replicate 1
High	Q9XFS7	Non-specific lipid-transfer protein 5 OS=Arabidopsis thaliana OX=3702 GN=LTP5 PE=1 SV=1	7	1	2	1	118	12.5	63	1		replicate 1
High	Q9SLA8	Enoyl-[acyl-carrier-protein] reductase [NADH], chloroplastic OS=Arabidopsis thaliana OX=3702 GN=MOD1 PE=1 SV=1	3	1	1	1	390	41.2	25	1		replicate 1
High	P0C896	Small ribosomal subunit protein mS80 (rPPR6) OS=Arabidopsis thaliana OX=3702 GN=At3g02650 PE=1 SV=1	2	1	1	1	576	63.8	0	1		replicate 1
High	Q9FIV6	Protease Do-like 10, mitochondrial OS=Arabidopsis thaliana OX=3702 GN=DEGP10 PE=2 SV=1	3	1	1	1	586	64.7	0	1		replicate 1
High	Q9CAC1	Endoglucanase 8 OS=Arabidopsis thaliana OX=3702 GN=CEL1 PE=2 SV=1	2	1	1	1	492	54.6	0	1		replicate 1
High	P62126	Small ribosomal subunit protein uS12cz/uS12cy OS=Arabidopsis thaliana OX=3702 GN=rps12-A PE=2 SV=2	7	1	1	1	123	13.8	26	1		replicate 1
High	P94017	Putative clathrin assembly protein At1g14910 OS=Arabidopsis thaliana OX=3702 GN=At1g14910 PE=2 SV=2	1	1	1	1	692	75.5	0	1		replicate 1
High	Q9LXA7	Transcription factor GTE2 OS=Arabidopsis thaliana OX=3702 GN=GTE2 PE=2 SV=2	3	1	1	1	581	64.1	0	1		replicate 1
High	Q43292	Large ribosomal subunit protein eL37y OS=Arabidopsis thaliana OX=3702 GN=RPL37B PE=3 SV=2	7	1	1	1	95	10.8	27	1		replicate 1
High	O81644	Villin-2 OS=Arabidopsis thaliana OX=3702 GN=VLN2 PE=1 SV=2	2	1	1	1	976	107.8	0	1		replicate 1
High	Q56XQ0	UPF0496 protein At2g18630 OS=Arabidopsis thaliana OX=3702 GN=At2g18630 PE=2 SV=3	4	1	1	1	393	45	0	1		replicate 1
High	Q8GUN6	Chaperone protein dnaJ 50 OS=Arabidopsis thaliana OX=3702 GN=C50 PE=2 SV=1	5	1	1	1	300	34.9	0	1		replicate 1
High	Q56Z59	Patellin-3 OS=Arabidopsis thaliana OX=3702 GN=PATL3 PE=1 SV=2	2	1	1	1	490	56.1	20	1		replicate 1
High	Q9SD53	UPF0481 protein At3g47200 OS=Arabidopsis thaliana OX=3702 GN=At3g47200 PE=2 SV=1	2	1	1	1	476	54.1	14	1		replicate 1
High	P42792	Cytochrome b OS=Arabidopsis thaliana OX=3702 GN=MT-CYB PE=1 SV=3	2	1	1	1	393	44.3	18	1		replicate 1
High	Q9M084	Aspartate--tRNA ligase 2, cytoplasmic OS=Arabidopsis thaliana OX=3702 GN=IBI1 PE=1 SV=1	1	1	1	1	558	62.9	35	1		replicate 1
High	F4JIN3	DnaJ protein ERDJ2B OS=Arabidopsis thaliana OX=3702 GN=ERDJ2B PE=1 SV=1	1	1	1	1	661	74.8	21	1		replicate 1
High	Q9MAP3	Large ribosomal subunit protein uL11c OS=Arabidopsis thaliana OX=3702 GN=RPL11 PE=2 SV=1	3	1	1	1	222	23.1	24	1		replicate 1
High	A5HEI1	Sister chromatid cohesion protein SCC2 OS=Arabidopsis thaliana OX=3702 GN=SCC2 PE=1 SV=1	1	1	1	1	1846	206.6	0	1		replicate 1
High	Q94K78	Cytochrome b-c1 complex subunit 10, mitochondrial OS=Arabidopsis thaliana OX=3702 GN=UCRY PE=1 SV=1	23	1	1	1	57	6	23	1		replicate 1
High	Q84JF5	Protein PLASTID TRANSCRIPTIONALLY ACTIVE 14 OS=Arabidopsis thaliana OX=3702 GN=PTAC14 PE=1 SV=1	2	1	1	1	483	55.6	19	1		replicate 1
High	Q9C5C0	Mitogen-activated protein kinase 18 OS=Arabidopsis thaliana OX=3702 GN=MPK18 PE=1 SV=4	1	1	1	1	615	69.3	0	1		replicate 1
High	Q07356	15-cis-phytoene desaturase, chloroplastic/chromoplastic OS=Arabidopsis thaliana OX=3702 GN=PDS PE=1 SV=1	2	1	1	1	566	62.9	0	1		replicate 1
High	Q5M731	Thiamine biosynthetic bifunctional enzyme TH1, chloroplastic OS=Arabidopsis thaliana OX=3702 GN=TH1 PE=1 SV=1	2	1	1	1	522	55.8	0	1		replicate 1
High	Q9XIG2	Protein PHLOEM UNLOADING MODULATOR OS=Arabidopsis thaliana OX=3702 GN=PLM PE=2 SV=1	2	1	1	1	421	47.1	31	1		replicate 1
High	P59169	Histone H3.3 OS=Arabidopsis thaliana OX=3702 GN=HTR4 PE=1 SV=2	7	1	1	1	136	15.4	0	1		replicate 1
High	Q9SJP2	Probable fucosyltransferase 4 OS=Arabidopsis thaliana OX=3702 GN=FUT4 PE=2 SV=2	1	1	1	1	535	61.4	0	1		replicate 1
High	Q84MD8	Bifunctional riboflavin kinase/FMN phosphatase OS=Arabidopsis thaliana OX=3702 GN=FHY PE=1 SV=1	3	1	1	1	379	42.1	0	1		replicate 1
High	P25818	Aquaporin TIP1-1 OS=Arabidopsis thaliana OX=3702 GN=TIP1-1 PE=1 SV=1	7	1	1	1	251	25.6	0	1		replicate 1
High	Q9M2T1	AP3-complex subunit beta-A OS=Arabidopsis thaliana OX=3702 GN=AP3BA PE=2 SV=2	1	1	1	1	987	108.6	21	1		replicate 1
High	O81126	Serine/arginine-rich splicing factor RSZ22 OS=Arabidopsis thaliana OX=3702 GN=RSZ22 PE=1 SV=1	4	1	1	1	200	22.4	24	1		replicate 1
High	Q9SK82	UDP-glycosyltransferase 85A1 OS=Arabidopsis thaliana OX=3702 GN=UGT85A1 PE=2 SV=1	2	1	1	1	489	55	26	1		replicate 1
High	P38557	Tubulin gamma-1 chain OS=Arabidopsis thaliana OX=3702 GN=TUBG1 PE=1 SV=1	2	1	1	1	474	53.2	31	1		replicate 1
High	Q8L8Z1	CASP-like protein 1E1 OS=Arabidopsis thaliana OX=3702 GN=At4g15630 PE=1 SV=2	8	1	1	1	190	20.1	22	1		replicate 1
High	P0DKJ7	Polycomb group protein FERTILIZATION-INDEPENDENT SEED 2 OS=Arabidopsis thaliana OX=3702 GN=FIS2 PE=1 SV=1	1	1	1	1	813	91.6	0	1		replicate 1
High	Q9C5J8	Outer envelope protein 80, chloroplastic OS=Arabidopsis thaliana OX=3702 GN=OEP80 PE=2 SV=1	1	1	1	1	732	79.9	0	1		replicate 1
High	Q8LB17	Rhomboid-like protein 15 OS=Arabidopsis thaliana OX=3702 GN=RBL15 PE=1 SV=2	2	1	1	1	403	44.1	0	1		replicate 1
High	Q8GWA1	Internal alternative NAD(P)H-ubiquinone oxidoreductase A1, mitochondrial OS=Arabidopsis thaliana OX=3702 GN=NDA1 PE=2 SV=1	1	1	1	1	510	56.6	0	1		replicate 1
High	Q94AI7	Protein TOPLESS OS=Arabidopsis thaliana OX=3702 GN=TPL PE=1 SV=1	1	1	1	1	1131	124.2	0	1		replicate 1
High	Q9FLC0	Peroxidase 52 OS=Arabidopsis thaliana OX=3702 GN=PER52 PE=2 SV=1	2	1	1	1	324	34.2	0	1		replicate 1
High	Q8GX78	Ascorbate transporter, chloroplastic OS=Arabidopsis thaliana OX=3702 GN=PHT4;4 PE=1 SV=1	2	1	1	1	541	59.6	21	1		replicate 1
High	Q9LET3	Rhomboid-like protein 20 OS=Arabidopsis thaliana OX=3702 GN=RBL20 PE=2 SV=1	2	1	1	1	293	32.4	29	1		replicate 1
High	Q9LTB2	Methionine S-methyltransferase OS=Arabidopsis thaliana OX=3702 GN=MMT1 PE=1 SV=1	1	1	1	1	1071	118.6	24	1		replicate 1
High	Q9SGH4	Photosynthetic NDH subunit of lumenal location 3, chloroplastic OS=Arabidopsis thaliana OX=3702 GN=PNSL3 PE=1 SV=1	4	1	1	1	220	24.8	0	1		replicate 1
High	Q38922	Ras-related protein RABB1b OS=Arabidopsis thaliana OX=3702 GN=RABB1B PE=2 SV=1	5	1	1	1	211	23.2	0	1		replicate 1
High	F4IS56	Integrin-linked protein kinase 1 OS=Arabidopsis thaliana OX=3702 GN=ILK1 PE=1 SV=1	1	1	1	1	479	54.4	25	1		replicate 1
High	Q9LXA8	Probable beta-D-xylosidase 6 OS=Arabidopsis thaliana OX=3702 GN=BXL6 PE=2 SV=1	1	1	1	1	792	87.1	0	1		replicate 1
High	Q9ZQX4	V-type proton ATPase subunit F OS=Arabidopsis thaliana OX=3702 GN=VHA-F PE=2 SV=1	8	1	1	1	128	14.3	0	1		replicate 1
High	Q0WPK4	Protein PAT1 homolog OS=Arabidopsis thaliana OX=3702 GN=PAT1 PE=1 SV=1	1	1	1	1	793	88.8	0	1		replicate 1
High	Q9C9U0	Pentatricopeptide repeat-containing protein At1g73710 OS=Arabidopsis thaliana OX=3702 GN=At1g73710 PE=2 SV=1	1	1	1	1	991	110.6	0	1		replicate 1
High	O49290	Carboxyvinyl-carboxyphosphonate phosphorylmutase, chloroplastic OS=Arabidopsis thaliana OX=3702 GN=At1g77060 PE=1 SV=2	2	1	1	1	339	36.5	38	1		replicate 1
High	Q8LGI2	Probable mitochondrial saccharopine dehydrogenase-like oxidoreductase At5g39410 OS=Arabidopsis thaliana OX=3702 GN=At5g39410 PE=1 SV=2	3	1	1	1	454	49.7	0	1	Carbamidomethyl [C227]	replicate 1
High	O80565	Outer envelope pore protein 37, chloroplastic OS=Arabidopsis thaliana OX=3702 GN=OEP37 PE=2 SV=2	2	1	1	1	343	38.8	0	1		replicate 1
High	Q9FEE2	Probable serine/threonine-protein phosphatase 2A regulatory subunit B'' subunit TON2 OS=Arabidopsis thaliana OX=3702 GN=TON2 PE=1 SV=1	1	1	1	1	480	55	29	1		replicate 1
High	Q8VZ40	U-box domain-containing protein 14 OS=Arabidopsis thaliana OX=3702 GN=PUB14 PE=1 SV=1	2	1	4	1	632	69.4	15	1		replicate 1
High	Q6NQ79	AT-rich interactive domain-containing protein 4 OS=Arabidopsis thaliana OX=3702 GN=ARID4 PE=1 SV=1	1	1	1	1	747	82.5	0	1		replicate 1
High	Q8W4A7	Putative UDP-glucuronate:xylan alpha-glucuronosyltransferase 3 OS=Arabidopsis thaliana OX=3702 GN=GUX3 PE=2 SV=1	1	1	1	1	618	71.4	24	1		replicate 1
High	C0SUU6	Probable transcription factor At1g11510 OS=Arabidopsis thaliana OX=3702 GN=At1g11510 PE=1 SV=1	2	1	1	1	352	39.2	0	1		replicate 1
High	Q9FEB5	Phosphoglucan phosphatase DSP4, chloroplastic OS=Arabidopsis thaliana OX=3702 GN=DSP4 PE=1 SV=1	2	1	1	1	379	42.6	24	1		replicate 1
High	O49686	Abscisic acid receptor PYR1 OS=Arabidopsis thaliana OX=3702 GN=PYR1 PE=1 SV=1	6	1	1	1	191	21.6	16	1		replicate 1
High	Q8VYN2	Vesicle-associated protein 4-2 OS=Arabidopsis thaliana OX=3702 GN=PVA42 PE=1 SV=1	3	1	1	1	295	32.9	0	1		replicate 1
High	Q9FLB7	Cytochrome b-c1 complex subunit 8-2, mitochondrial OS=Arabidopsis thaliana OX=3702 GN=UCRQ-2 PE=1 SV=1	10	1	1	1	72	8.4	0	1		replicate 1
High	Q9SHZ6	UBP1-associated proteins 1A OS=Arabidopsis thaliana OX=3702 GN=UBA1A PE=1 SV=2	2	1	1	1	343	36.1	0	1		replicate 1
High	C0LGR3	LRR receptor-like serine/threonine-protein kinase RGI3 OS=Arabidopsis thaliana OX=3702 GN=RGI3 PE=1 SV=1	1	1	1	1	1091	119.5	0	1		replicate 1
High	Q6NMI3	Conserved oligomeric Golgi complex subunit 6 OS=Arabidopsis thaliana OX=3702 GN=COG6 PE=1 SV=1	1	1	1	1	680	75.7	37	1		replicate 1
High	O23404	Pyruvate, phosphate dikinase 1, chloroplastic OS=Arabidopsis thaliana OX=3702 GN=PPDK PE=1 SV=2	1	1	1	1	963	105.1	0	1		replicate 1
High	P93028	Ubiquitin-activating enzyme E1 1 OS=Arabidopsis thaliana OX=3702 GN=UBA1 PE=1 SV=1	1	1	1	1	1080	120.2	23	1		replicate 1
High	Q94JU3	COP9 signalosome complex subunit 7 OS=Arabidopsis thaliana OX=3702 GN=CSN7 PE=1 SV=1	4	1	1	1	260	29.5	0	1		replicate 1
High	O05000	NADH-ubiquinone oxidoreductase chain 2 OS=Arabidopsis thaliana OX=3702 GN=ND2 PE=1 SV=3	1	1	1	1	499	55.5	16	1		replicate 1
High	O04616	Protein CURVATURE THYLAKOID 1A, chloroplastic OS=Arabidopsis thaliana OX=3702 GN=CURT1A PE=1 SV=1	7	1	1	1	164	17.7	0	1		replicate 1
High	Q9CAI1	Developmentally-regulated G-protein 2 OS=Arabidopsis thaliana OX=3702 GN=DRG2 PE=2 SV=1	2	1	1	1	399	44.8	0	1		replicate 1
High	Q66GQ5	Protein REDUCED WALL ACETYLATION 3 OS=Arabidopsis thaliana OX=3702 GN=RWA3 PE=1 SV=1	1	1	1	1	540	63.3	0	1		replicate 1
High	Q9C923	Nuclear/nucleolar GTPase 2 OS=Arabidopsis thaliana OX=3702 GN=NUG2 PE=1 SV=1	1	1	1	1	576	65	43	1		replicate 1
[truncated: 5,464 more rows]

## Sheet: common with gfp
List of proteins identified by co-immunoprecipitation analysis of RACK1A-GFP in stably transformed rack1a-1 mutants expressing proRACK1A::RACK1A:GFP construct, exposed to liquid 1/2 MS media supplemented with 200mM NaCl for 1h and also found in the interactome of YFP protein (Hunter et al., 2019).
[truncated: 608 more rows]
