# Supplementary material for: RACK1A interacts and colocalizes with FSD1 in stress granules to regulate salt stress response in Arabidopsis
Source: Plant Physiol. 2025 Dec 17;200(1):kiaf659. doi: 10.1093/plphys/kiaf659 (PMC12853880; doi:10.1093/plphys/kiaf659)
Supplement: kiaf659_Supplementary_Data [file kiaf659_supplementary_data.zip › Supplementary Dataset 5.xlsx]

## Sheet: common with TSN
Supplementary Dataset 5. List of proteins found commonly in interactomes of RACK1A (this study) and TSN1/2 (Gutierrez-Beltran et al., 2021). The protein functions were assigned according to Uniprot database.
ID	function	name	RACK1A/NaCl	RACk1A/mock control	TSN2/ heat stress	TSN2/ no stress	TSN2/ NaCl	TSN1/ non stress
Q01525	14-3-3 protein	14-3-3-like protein GF14 omega OS=Arabidopsis thaliana OX=3702 GN=GRF2 PE=1 SV=2	yes			yes
Q9LEX1	abiotic stress	Calcium-dependent lipid-binding protein OS=Arabidopsis thaliana OX=3702 GN=CLB PE=1 SV=1	yes	yes				yes
Q8VZS8	abiotic stress (ABA)	Abscisic acid receptor PYL1 OS=Arabidopsis thaliana OX=3702 GN=PYL1 PE=1 SV=1	yes			yes
Q38882	abiotic stress (ABA)	Phospholipase D alpha 1 OS=Arabidopsis thaliana OX=3702 GN=PLDALPHA1 PE=1 SV=2	yes	yes				yes
Q38821	abiotic stress (ABA)	Serine/threonine protein phosphatase 2A 55 kDa regulatory subunit B alpha isoform OS=Arabidopsis thaliana OX=3702 GN=PP2AB1 PE=1 SV=2	yes		yes	yes
Q9ZSA2	calcium signalling	Calcium-dependent protein kinase 21 OS=Arabidopsis thaliana OX=3702 GN=CPK21 PE=1 SV=1	yes		yes
O23463	calcium signalling	Calmodulin-binding transcription activator 5 OS=Arabidopsis thaliana OX=3702 GN=CAMTA5 PE=2 SV=2	yes			yes		yes
Q9S7Y7	cell wal	Alpha-xylosidase 1 OS=Arabidopsis thaliana OX=3702 GN=XYL1 PE=1 SV=1	yes	yes				yes
Q9C554	cell wal	Expansin-A1 OS=Arabidopsis thaliana OX=3702 GN=EXPA1 PE=2 SV=1	yes	yes	yes
Q9LPG6	cell wal	Trifunctional UDP-glucose 4,6-dehydratase/UDP-4-keto-6-deoxy-D-glucose 3,5-epimerase/UDP-4-keto-L-rhamnose-reductase RHM2 OS=Arabidopsis thaliana OX=3702 GN=RHM2 PE=1 SV=1	yes			yes		yes
Q9LH76	cell wal	Trifunctional UDP-glucose 4,6-dehydratase/UDP-4-keto-6-deoxy-D-glucose 3,5-epimerase/UDP-4-keto-L-rhamnose-reductase RHM3 OS=Arabidopsis thaliana OX=3702 GN=RHM3 PE=2 SV=1	yes			yes		yes
Q8S8T4	cell wal	UDP-glucuronic acid decarboxylase 4 OS=Arabidopsis thaliana OX=3702 GN=UXS4 PE=2 SV=1	yes			yes
O04846	CO2 signalling	Alpha carbonic anhydrase 1, chloroplastic OS=Arabidopsis thaliana OX=3702 GN=ACA1 PE=1 SV=2	yes	yes				yes
P28769	cytoskeleton (micortubule and actin folding)	T-complex protein 1 subunit alpha OS=Arabidopsis thaliana OX=3702 GN=CCT1 PE=1 SV=1	yes	yes		yes
Q84WV1	cytoskeleton (micortubule and actin folding)	T-complex protein 1 subunit gamma OS=Arabidopsis thaliana OX=3702 GN=CCT3 PE=1 SV=1	yes			yes
Q94K05	cytoskeleton (micortubule and actin folding)	T-complex protein 1 subunit theta OS=Arabidopsis thaliana OX=3702 GN=CCT8 PE=1 SV=1	yes			yes
Q9M888	cytoskeleton (micortubule and actin folding)	T-complex protein 1 subunit zeta 1 OS=Arabidopsis thaliana OX=3702 GN=CCT6A PE=1 SV=1	yes			yes
P29517	cytoskeleton (micortubule)	Tubulin beta-9 chain OS=Arabidopsis thaliana OX=3702 GN=TUBB9 PE=1 SV=1	yes		yes
F4K5J1	cytoskeleton (microtubule motor protein)	Myosin-17 OS=Arabidopsis thaliana OX=3702 GN=XI-K PE=1 SV=2	yes	yes		yes
Q39160	cytoskeleton (microtubule motor protein)	Myosin-5 OS=Arabidopsis thaliana OX=3702 GN=XI-1 PE=1 SV=1	yes			yes
Q8L4D8	cytoskeleton (microtubule)	Protein IQ-DOMAIN 31 OS=Arabidopsis thaliana OX=3702 GN=IQD31 PE=1 SV=1	yes			yes
Q9FT77	defence	Disease resistance protein RLM3 OS=Arabidopsis thaliana OX=3702 GN=RLM3 PE=2 SV=1	yes	yes	yes			yes
Q9LZ82	defence (virus)	Protein BTR1 OS=Arabidopsis thaliana OX=3702 GN=BTR1 PE=1 SV=1	yes	yes	yes
Q9M0V3	DNA repair	DNA damage-binding protein 1a OS=Arabidopsis thaliana OX=3702 GN=DDB1A PE=1 SV=1	yes			yes		yes
P38420	gene expression	DNA-directed RNA polymerase II subunit 2 OS=Arabidopsis thaliana OX=3702 GN=NRPB2 PE=1 SV=2	yes					yes
Q9M2N5	gene expression	Zinc finger BED domain-containing protein DAYSLEEPER OS=Arabidopsis thaliana OX=3702 GN=HAT PE=1 SV=1	yes			yes
Q9FMR9	gene expression (chromatin remodeling)	RuvB-like protein 1 OS=Arabidopsis thaliana OX=3702 GN=RIN1 PE=1 SV=1	yes	yes				yes
Q9SR02	gene expression (mediator complex)	Mediator of RNA polymerase II transcription subunit 14 OS=Arabidopsis thaliana OX=3702 GN=MED14 PE=1 SV=1	yes	yes	yes
Q9ZT71	gene expression (splicing factor, miRNA biogenesis)	Protein STABILIZED1 OS=Arabidopsis thaliana OX=3702 GN=STA1 PE=1 SV=1	yes	yes		yes
Q9LNV5	gene expression (splicing, component of MOS4-associated complex )	Zinc finger CCCH domain-containing protein 4 OS=Arabidopsis thaliana OX=3702 GN=At1g07360 PE=1 SV=1	yes	yes	yes	yes		yes
Q9LZX1	gene expression (transcription factor)	Protein LURP-one-related 15 OS=Arabidopsis thaliana OX=3702 GN=At5g01750 PE=1 SV=1	yes			yes
Q8L3W1	gene expression (vernalization)	B3 domain-containing transcription factor VRN1 OS=Arabidopsis thaliana OX=3702 GN=VRN1 PE=1 SV=1	yes			yes		yes
F4HS99	chloroplast (chloroplast size)	Protein REDUCED CHLOROPLAST COVERAGE 1 OS=Arabidopsis thaliana OX=3702 GN=REC1 PE=1 SV=1	yes	yes		yes		yes
Q9FN42	chloroplast protein turnover	ATP-dependent Clp protease proteolytic subunit 2, mitochondrial OS=Arabidopsis thaliana OX=3702 GN=CLPP2 PE=1 SV=1	yes		yes
Q8VZ74	chloroplast ribosome biogenesis	GTPase ERA-like, chloroplastic OS=Arabidopsis thaliana OX=3702 GN=At5g66470 PE=2 SV=1	yes					yes
Q9CAA0	membranbe trafficking	Coatomer subunit beta'-1 OS=Arabidopsis thaliana OX=3702 GN=At1g79990 PE=2 SV=2	yes			yes
Q8L828	membranbe trafficking	Coatomer subunit beta'-3 OS=Arabidopsis thaliana OX=3702 GN=At3g15980 PE=2 SV=1	yes		yes	yes
F4IG73	membranbe trafficking (vacuolar trafficking)	BEACH domain-containing protein C2 OS=Arabidopsis thaliana OX=3702 GN=BCHC2 PE=1 SV=1	yes			yes		yes
Q9SFU0	membrane trafficking	Protein transport protein SEC24 A OS=Arabidopsis thaliana OX=3702 GN=SEC24A PE=1 SV=2	yes			yes
Q9LDK9	membrane trafficking	Beta-adaptin-like protein A OS=Arabidopsis thaliana OX=3702 GN=BETAA-AD PE=1 SV=1	yes			yes		yes
O23654	membrane trafficking (vacuolar transport)	V-type proton ATPase catalytic subunit A OS=Arabidopsis thaliana OX=3702 GN=VHA-A PE=1 SV=1	yes	yes		yes
Q9ZQX4	membrane trafficking (vacuolar transport)	V-type proton ATPase subunit F OS=Arabidopsis thaliana OX=3702 GN=VHA-F PE=2 SV=1	yes	yes	yes
P46644	metabolism	Aspartate aminotransferase 3, chloroplastic OS=Arabidopsis thaliana OX=3702 GN=ASP3 PE=1 SV=1	yes					yes
Q9C522	metabolism	ATP-citrate synthase beta chain protein 1 OS=Arabidopsis thaliana OX=3702 GN=ACLB-1 PE=2 SV=1	yes	yes		yes		yes
O04130	metabolism	D-3-phosphoglycerate dehydrogenase 2, chloroplastic OS=Arabidopsis thaliana OX=3702 GN=PGDH2 PE=1 SV=2	yes			yes
Q94CE5	metabolism	Gamma-aminobutyrate transaminase POP2, mitochondrial OS=Arabidopsis thaliana OX=3702 GN=POP2 PE=1 SV=1	yes					yes
P93032	metabolism	Isocitrate dehydrogenase [NAD] regulatory subunit 2, mitochondrial OS=Arabidopsis thaliana OX=3702 GN=IDH2 PE=1 SV=2	yes		yes
Q9FGI6	metabolism	NADH dehydrogenase [ubiquinone] iron-sulfur protein 1, mitochondrial OS=Arabidopsis thaliana OX=3702 GN=EMB1467 PE=1 SV=2	yes					yes
Q9MAH0	metabolism	Phosphoenolpyruvate carboxylase 1 OS=Arabidopsis thaliana OX=3702 GN=PPC1 PE=1 SV=1	yes			yes		yes
Q9SYP2	metabolism	Pyrophosphate--fructose 6-phosphate 1-phosphotransferase subunit alpha 1 OS=Arabidopsis thaliana OX=3702 GN=PFP-ALPHA1 PE=1 SV=1	yes	yes		yes
Q9SA18	metabolism	Bifunctional aspartokinase/homoserine dehydrogenase 1, chloroplastic OS=Arabidopsis thaliana OX=3702 GN=AKHSDH1 PE=1 SV=1	yes		yes
Q42586	metabolism	Uridine 5'-monophosphate synthase OS=Arabidopsis thaliana OX=3702 GN=PYRE-F PE=2 SV=2	yes			yes		yes
P93008	mRNA/translation	DEAD-box ATP-dependent RNA helicase 21 OS=Arabidopsis thaliana OX=3702 GN=RH21 PE=2 SV=1	yes	yes	yes
Q93ZG7	mRNA/translation	DEAD-box ATP-dependent RNA helicase 38 OS=Arabidopsis thaliana OX=3702 GN=RH38 PE=1 SV=2	yes			yes
Q9LTT8	mRNA/translation	Enhancer of mRNA-decapping protein 4 OS=Arabidopsis thaliana OX=3702 GN=VCS PE=1 SV=1	yes	yes		yes		yes
Q6ICX4	mRNA/translation	Polypyrimidine tract-binding protein homolog 3 OS=Arabidopsis thaliana OX=3702 GN=At1g43190 PE=2 SV=1	yes	yes		yes
Q9LJX4	mRNA/translation	Pumilio homolog 5 OS=Arabidopsis thaliana OX=3702 GN=APUM5 PE=1 SV=2	yes			yes
Q9LJE5	mRNA/translation	YTH domain-containing protein ECT2 OS=Arabidopsis thaliana OX=3702 GN=ECT2 PE=1 SV=1	yes	yes				yes
Q9FJR0	mRNA/translation	Regulator of nonsense transcripts 1 homolog OS=Arabidopsis thaliana OX=3702 GN=UPF1 PE=1 SV=2	yes	yes		yes
O81439	photoprotection (chloroplast)	Probable plastid-lipid-associated protein 1, chloroplastic OS=Arabidopsis thaliana OX=3702 GN=PAP1 PE=1 SV=1	yes		yes
Q8W4F1	photoprotection (chloroplast)	Probable plastid-lipid-associated protein 10, chloroplastic OS=Arabidopsis thaliana OX=3702 GN=PAP10 PE=1 SV=1	yes		yes
Q8RWF0	proteasome subunit	26S proteasome non-ATPase regulatory subunit 13 homolog A OS=Arabidopsis thaliana OX=3702 GN=RPN9A PE=1 SV=1	yes			yes
Q8GYA6	proteasome subunit	26S proteasome non-ATPase regulatory subunit 13 homolog B OS=Arabidopsis thaliana OX=3702 GN=RPN9B PE=1 SV=1	yes			yes
Q9SIV2	proteasome subunit	26S proteasome non-ATPase regulatory subunit 2 homolog A OS=Arabidopsis thaliana OX=3702 GN=RPN1A PE=1 SV=2	yes			yes		yes
Q9LQR8	proteasome subunit	26S proteasome non-ATPase regulatory subunit 3 homolog B OS=Arabidopsis thaliana OX=3702 GN=RPN3B PE=1 SV=2	yes					yes
Q8VX13	protein folding	Protein disulfide isomerase-like 1-3 OS=Arabidopsis thaliana OX=3702 GN=PDIL1-3 PE=2 SV=1	yes				yes
Q9T042	protein folding	Protein disulfide-isomerase 5-4 OS=Arabidopsis thaliana OX=3702 GN=PDIL5-4 PE=2 SV=1	yes	yes				yes
P29197	protein folding in mitochondria	Chaperonin CPN60, mitochondrial OS=Arabidopsis thaliana OX=3702 GN=CPN60 PE=1 SV=2	yes			yes		yes
O22265	protein processing in chloroplast	Signal recognition particle 43 kDa protein, chloroplastic OS=Arabidopsis thaliana OX=3702 GN=CAO PE=1 SV=2	yes		yes
Q9FIH8	protein processing in chloroplast	Stromal processing peptidase, chloroplastic OS=Arabidopsis thaliana OX=3702 GN=SPP PE=2 SV=1	yes			yes		yes
Q9FPF0	proteini folding (SOD)	Protein DJ-1 homolog A OS=Arabidopsis thaliana OX=3702 GN=DJ1A PE=1 SV=1	yes	yes	yes	yes
P46416	redox regulation (GSH synthesis)	Glutathione synthetase, chloroplastic OS=Arabidopsis thaliana OX=3702 GN=GSH2 PE=2 SV=3	yes			yes		yes
Q9SRY5	redox regulation (GST)	Glutathione S-transferase F7 OS=Arabidopsis thaliana OX=3702 GN=GSTF7 PE=2 SV=3	yes		yes
O81235	redox regulation(antioxidant enzyme)	Superoxide dismutase [Mn] 1, mitochondrial OS=Arabidopsis thaliana OX=3702 GN=MSD1 PE=1 SV=2	yes			yes		yes
P56794	ribosome	Large ribosomal subunit protein bL20c OS=Arabidopsis thaliana OX=3702 GN=rpl20 PE=3 SV=1	yes	yes		yes
Q9FDZ9	ribosome	Large ribosomal subunit protein eL21x/eL21w OS=Arabidopsis thaliana OX=3702 GN=RPL21E PE=2 SV=1	yes	yes				yes
P49211	ribosome	Large ribosomal subunit protein eL32z OS=Arabidopsis thaliana OX=3702 GN=RPL32A PE=2 SV=2	yes	yes		yes
Q9LZH9	ribosome	Large ribosomal subunit protein eL8y OS=Arabidopsis thaliana OX=3702 GN=RPL7AB PE=1 SV=1	yes	yes				yes
Q9SY09	ribosome	Small nuclear ribonucleoprotein SmD1b OS=Arabidopsis thaliana OX=3702 GN=SMD1B PE=3 SV=1	yes	yes				yes
Q9C514	ribosome	Small ribosomal subunit protein eS7z OS=Arabidopsis thaliana OX=3702 GN=RPS7A PE=2 SV=1	yes	yes				yes
P42036	ribosome	Small ribosomal subunit protein uS11x OS=Arabidopsis thaliana OX=3702 GN=RPS14C PE=2 SV=2	yes	yes	yes
Q9SD07	secondary metabolism (monoterpene alkaloids synthesis pathway )	Protein STRICTOSIDINE SYNTHASE-LIKE 4 OS=Arabidopsis thaliana OX=3702 GN=SSL4 PE=1 SV=1	yes		yes			yes
O23722	secondary metabolism (terols and terpenoids )	Diphosphomevalonate decarboxylase MVD1, peroxisomal OS=Arabidopsis thaliana OX=3702 GN=MVD1 PE=1 SV=1	yes					yes
Q9SI20	translation	Elongation factor 1-delta 2 OS=Arabidopsis thaliana OX=3702 GN=At2g18110 PE=1 SV=1	yes		yes
Q9FK59	translation	Eukaryotic translation initiation factor NCBP OS=Arabidopsis thaliana OX=3702 GN=NCBP PE=1 SV=1	yes			yes		yes
Q9C7F5	transport (nucleus import)	Nuclear transport factor 2B OS=Arabidopsis thaliana OX=3702 GN=NTF2B PE=1 SV=1	yes			yes
Q8H0T4	ubiquitination	E3 ubiquitin-protein ligase UPL2 OS=Arabidopsis thaliana OX=3702 GN=UPL2 PE=1 SV=3	yes			yes		yes
Q39255	ubiquitination	SKP1-like protein 1A OS=Arabidopsis thaliana OX=3702 GN=SKP1A PE=1 SV=1	yes	yes	yes	yes		yes
Q9M0N1	unknown	Plant UBX domain-containing protein 10 OS=Arabidopsis thaliana OX=3702 GN=PUX10 PE=2 SV=1	yes			yes
Q8GUN2	unknown (nucleotide hydrolysis)	Adenylylsulfatase HINT1 OS=Arabidopsis thaliana OX=3702 GN=HINT1 PE=1 SV=1	yes					yes
O65787	detoxification	Cytochrome P450 71B6 OS=Arabidopsis thaliana OX=3702 GN=CYP71B6 PE=2 SV=1		yes
