# Supplementary material for: RACK1A interacts and colocalizes with FSD1 in stress granules to regulate salt stress response in Arabidopsis
Source: Plant Physiol. 2025 Dec 17;200(1):kiaf659. doi: 10.1093/plphys/kiaf659 (PMC12853880; doi:10.1093/plphys/kiaf659)
Supplement: kiaf659_Supplementary_Data [file kiaf659_supplementary_data.zip › Supplementary Table 1.xlsx]

## Sheet: List1
Supplemental Table 1 Oligomers encoding RACK1A-specific gRNAs used in CRISPR/Cas9-mediated RACK1A mutagenesis. The position of Cas9 cut site corresponds to the number of base pairs from start codon where the possible gRNA-mediated modification occurs
Name	Sequence (5' → 3')	Cas9 cut site
gRNA1_F	ATTGATTCGCGCTTTCCGGCAGCT	241 bp
gRNA1_R	AAACAGCTGCCGGAAAGCGCGAAT
gRNA2_F	ATTGGAGCTCGCCGTCCCAGCTGC	241 bp
gRNA2_R	AAACGCAGCTGGGACGGCGAGCTC
gRNA3_F	ATTGGTCTGCGTTATCGATTGGGG	67 bp
gRNA3_R	AAACCCCCAATCGATAACGCAGAC
gRNA4_F	ATTGGTAGCTCAGAGGCGTCTCAC	173 bp
gRNA4_R	AAACGTGAGACGCCTCTGAGCTAC
