# Supplementary material for: RACK1A interacts and colocalizes with FSD1 in stress granules to regulate salt stress response in Arabidopsis
Source: Plant Physiol. 2025 Dec 17;200(1):kiaf659. doi: 10.1093/plphys/kiaf659 (PMC12853880; doi:10.1093/plphys/kiaf659)
Supplement: kiaf659_Supplementary_Data [file kiaf659_supplementary_data.zip › Supplementary Table 2.xlsx]

## Sheet: List1
Supplemental Table 2 List of used primers
Name	Sequence (5' → 3')
CRISPR_ampl_FWD	GTAGATTTCTCTCCCTTTAGCAAG
CRISPR_ampl_REV	AGCATATGATTGAACCATCATGGG
CRISPR_seq_FWD	GTGGGATGCGTTTTTGGCTT
CRISPR_seq_REV	AGGTGATACAGCCACAGTGC
C-terminal fusion_5ˈUTR-RACK1A:pRACK1A::RACK1A_FWD	GGGGACAACTTTGTATAGAAAAGTTGGACATCCCTATCTCTCTCTCTCT
C-terminal fusion_5ˈUTR-RACK1A:pRACK1A::RACK1A_REV	GGGGACTGCTTTTTTGTACAAACTTGAGTAACGACCAATACCCCAAAC
C-terminal fusion_3ˈUTR-RACK1A_FWD	GGGGACAGCTTTCTTGTACAAAGTGGTGTAATCTCATCACTTGTGCTGTC
C-terminal fusion_3ˈUTR-RACK1A_REV	GGGGACAACTTTGTATAATAAAGTTGACAATGGCGGGAGTGATTAAAAT
rBiFC_RACK1A_B3	GGGGACAACTTTGTATAATAAAGTTGCTATGGCGGAAGGACTCGTTT
rBiFC_RACK1A_B4_WithStop	GGGGACCACTTTGTACAAGAAAGCTGGGTACATAGTAACGACCAATACCCCAA
rBiFC_RACK1A_B4_NoStop	GGGGACCACTTTGTACAAGAAAGCTGGGTAGTAACGACCAATACCCCAAAC
rBiFC_FSD1_B1	GGGGACAACTTTGTATAAAAAAGCAGGCTTAATGGCTGCTTCAAGTGCTG
rBiFC_FSD1_B2_WithStop	GGGGACAACTTTGTATAGAAAAGTTGGGTGTTAAGCAGAAGCAGCCTTG
rBiFC_FSD1_B2_NoStop	GGGGACAACTTTGTATAGAAAAGTTGGGTGAGCAGAAGCAGCCTTGGC
rBiFC_GPA1_B1	GGGGACAAGTTTGTACAAAAAAGCAGGCTTAATGGGCTTACTCTGCAGTAG
rBiFC_GPA1_B2_WithStop	GGGGACAACTTTGTATAGAAAAGTTGGGTGTCATAAAAGGCCAGCCTCC
rBiFC_GPA1_B2_NoStop	GGGGACAACTTTGTATAGAAAAGTTGGGTGTAAAAGGCCAGCCTCCAG
rBiFC_NUDT7_B1	GGGGACAAGTTTGTACAAAAAAGCAGGCTTAATGGGTACTAGAGCTCAGCAG
rBiFC_ NUDT7_B2_WithStop	GGGGACAACTTTGTATAGAAAAGTTGGGTGTCAGAGAGAAGCAGAGGC
rBiFC_ NUDT7_B2_NoStop	GGGGACAACTTTGTATAGAAAAGTTGGGTGGAGAGAAGCAGAGGCTTGG
